# Supplementary material for: Genome-Wide Identification of KANADI1 Target Genes
Source: PLoS One. 2013 Oct 14;8(10):e77341. doi: 10.1371/journal.pone.0077341 (PMC3796457; doi:10.1371/journal.pone.0077341)
Supplement: Dataset S1 — All ChIP-Seq identified regions containing the VGAATAW element. (XLS) [file pone.0077341.s001.xls]

## Sheet: Sheet1
#?id	chr	pos	size	orp_rank	pfp_q	log2_orp	p_rank1	p_rank2	fdr_bh_q1	fdr_bh_q2	rc_chip1	rc_chip2	rc_ctrl1	rc_ctrl2	overlap_names	overlap_types	overlap_strands	up_names	up_dist	up_strands	down_names	down_dist	down_strands
8451	1	181871	557	2	0.00085	-24589	1	1	2.84e-262	7.08e-200	1149	602	90	90	AT1G01490.1:mRNA,AT1G01490.2:mRNA	(exon five_prime_UTR),(mRNA)	-,-	AT1G01480	3748	+	AT1G01500	2984	+
1270	1	8975850	687	3	0.00103333	-24267	4	2	6.24e-241	5.56e-199	1095	609	96	96				AT1G25540	1532	-	AT1G25550	241	+
76	5	10799366	560	5	0.00138	-23267	5	3	2.86e-236	3.23e-198	985	552	65	65				AT5G28770	1423	-	AT5G28773	2390	-
6535	5	3527205	500	9	0.00455556	-21004	15	8	1.9e-181	6.53e-153	775	437	53	53				AT5G11090	1608	+	AT5G11100	4947	+
15672	1	26242883	385	11	0.00532	-206117	19	5	5.11e-174	9.22e-183	723	483	42	42				AT1G69760	2366	-	AT1G69770	5243	-
11492	3	18529677	543	12	0.00532	-205301	9	19	1.35e-192	1.34e-132	846	413	67	67				AT3G49970	881	-	AT3G49980	381	-
31725	5	26811021	421	13	0.00532	-204666	16	9	5.02321e-178	3.45151e-151	767	435	54	54				AT5G67190	1541	-	AT5G67200	2494	-
15058	3	4127809	530	15	0.00532	-204597	14	13	1.22e-181	7.71e-141	791	420	60	60				AT3G12920	4565	-	AT3G12930	333	+
16718	5	25336357	804	16	0.00532	-201516	12	18	2.98005e-185	8.71415e-136	916	471	101	101				AT5G63160	1273	-	AT5G63168	1299	-
7353	5	20941351	465	19	0.00745263	-195015	21	14	2.22e-174	1.08e-139	749	409	53	53				AT5G51550	687	-	AT5G51560	4102	+
197	3	8903818	511	30	0.0133793	-182373	68	12	5.75e-127	1.03e-144	608	425	58	58				AT3G24480	1434	-	AT3G24490	6697	+
5926	1	3072498	446	35	0.0156857	-17812	26	45	2.53e-160	6.43e-109	703	343	51	51				AT1G09520	670	-	AT1G09530	3861	+
1958	1	7695975	486	42	0.022381	-171323	31	61	7e-157	1.12e-98	656	300	38	38				AT1G21900	3779	-	AT1G21910	318	+
10939	3	6182797	496	43	0.0225023	-170971	38	53	1.38e-150	1.74e-101	709	345	67	67				AT3G18050	190	+	AT3G18060	728	+
5798	1	2753998	455	44	0.0233591	-170191	74	25	3.51e-125	2.15e-123	594	376	52	52				AT1G08650	521	+	AT1G08660	2816	-
2930	3	8957958	552	47	0.0237217	-169403	55	42	2e-135	1.4e-110	659	365	67	67				AT3G24542	566	+	AT3G24550	2024	+
3700	1	30190692	390	49	0.0258694	-167466	48	52	2.64e-139	3.34e-103	606	313	40	40				AT1G80290	1160	+	AT1G80300	969	+
6729	5	26851317	534	53	0.0339472	-163036	47	76	9.41e-140	1.06e-92	654	315	58	58				AT5G67290	1737	-	AT5G67300	2438	+
12401	4	12568718	426	54	0.0339472	-162821	94	39	1.42e-117	1.14e-112	570	352	55	55	AT4G24231.1:mRNA	(CDS exon)	+	AT4G24230	84	-	AT4G24240	2835	+
20739	5	6791765	594	55	0.0339472	-162761	52	69	3.38459e-138	1.03438e-94	717	356	85	85	AT5G20110.1:mRNA	(mRNA)	-	AT5G20100	1336	+	AT5G20120	3304	+
7895	5	17966622	536	56	0.0339472	-162558	41	89	4.98e-146	1.97e-88	641	288	46	46				AT5G44570	393	+	AT5G44572	1262	+
2134	1	28429987	441	57	0.0343	-161967	53	68	8.05e-137	9.43e-95	646	321	57	57	AT1G75710.1:mRNA	(mRNA)	+	AT1G75700	5275	+	AT1G75717	3712	+
13687	5	22031358	480	60	0.0348948	-161523	59	63	3.96e-133	1.1e-96	605	309	48	48				AT5G54250	1498	-	AT5G54260	471	+
5656	1	23335468	437	61	0.0348948	-161516	78	49	3.25e-124	1.86e-104	563	319	42	42				AT1G62981	290	+	AT1G62990	1679	+
7220	1	8697185	527	64	0.0348948	-160267	61	70	2.68e-132	1.46e-94	652	332	65	65				AT1G24530	2742	+	AT1G24540	2303	+
28256	3	18651424	569	68	0.0358742	-159165	50	93	1.57086e-138	2.70381e-87	627	291	51	51				AT3G50310	2186	-	AT3G50320	2023	-
5675	2	11771550	427	70	0.0364	-158576	67	74	5.23e-127	2.48e-93	597	309	54	54				AT2G27540	2662	+	AT2G27550	1488	+
11060	5	2399107	511	71	0.0396732	-157279	87	60	2.34e-120	1.09e-100	600	334	62	62				AT5G07572	1813	+	AT5G07580	142	+
5410	3	18251409	375	75	0.0438479	-155412	86	72	1.68e-120	1.72e-93	571	306	52	52	AT3G49220.1:mRNA	(mRNA)	+	AT3G49210	10358	-	AT3G49230	2636	+
31579	2	642192	344	76	0.0443855	-154962	57	102	8.90568e-134	5.73141e-86	580	272	40	40				AT2G02440	3058	+	AT2G02450	5680	+
1002	1	7570177	435	81	0.0470375	-153406	81	87	1.64e-123	4.66e-89	583	298	50	50				AT1G21590	491	-	AT1G21600	492	-
2485	5	1608221	345	82	0.0470375	-153316	63	106	8.78e-132	1.04e-85	595	282	46	46				AT5G05435	736	+	AT5G05440	857	+
1378	4	1044710	472	84	0.0486699	-152554	154	48	2.72e-103	8.3e-106	502	325	47	47				AT4G02370	1739	+	AT4G02380	1258	-
6634	1	5077865	664	85	0.0493388	-152118	69	113	1.88e-126	2.73e-83	645	313	70	70				AT1G14740	405	-	AT1G14750	1210	-
19421	5	23343272	570	87	0.0501379	-151611	92	83	2.85227e-118	7.62851e-91	603	322	66	66				AT5G57630	298	-	AT5G57640	1069	+
3614	3	7082754	422	98	0.0523653	-149445	96	96	6.62e-117	3.72e-87	485	251	26	26				AT3G20300	1043	-	AT3G20310	1841	-
25639	5	23848767	647	100	0.056285	-148241	70	143	1.97106e-126	6.34835e-77	628	289	65	65				AT5G59080	532	-	AT5G59090	2815	-
32771	5	8726718	472	101	0.056285	-148227	93	108	4.56183e-118	1.81897e-85	577	296	56	56				AT5G25210	1182	+	AT5G25220	9120	+
19821	2	11284430	638	103	0.0603165	-146972	75	149	5.55574e-125	1.04284e-75	621	286	66	66				AT2G26530	519	-	AT2G26540	2616	-
28120	1	5421475	573	105	0.0621219	-146337	207	56	4.21029e-93	1.09692e-99	494	329	55	55				AT1G15750	727	-	AT1G15757	2481	-
31728	4	10288482	367	107	0.0659523	-14531	164	77	4.36479e-101	1.53319e-92	537	321	64	64				AT4G18692	3997	+	AT4G18700	133	-
15738	4	14012892	604	113	0.0702646	-143779	111	123	3.32e-112	1.17e-81	593	306	73	73				AT4G28290	610	-	AT4G28300	1459	+
1914	4	6217235	517	114	0.070357	-14365	103	137	5.46e-115	2.84e-78	553	274	53	53				AT4G09880	2154	+	AT4G09890	903	+
13814	2	15061192	437	116	0.0714595	-143216	169	86	3.11e-99	2.12e-89	527	313	63	63	AT2G35860.1:mRNA	(mRNA)	+	AT2G35859	309	-	AT2G35880	1578	-
19499	5	26124130	512	123	0.0752884	-141918	84	183	2.40091e-121	4.72781e-69	572	251	50	50	AT5G65380.1:mRNA	(mRNA)	-	AT5G65370	1636	+	AT5G65390	4198	-
10474	1	8598251	571	125	0.0752884	-141768	82	195	1.66e-122	4.46e-67	651	285	78	78				AT1G24260	2430	-	AT1G24265	1929	+
11837	1	29229000	503	127	0.0777794	-140971	126	131	9.82e-109	4.09e-79	547	283	55	55				AT1G77746	1162	+	AT1G77750	903	-
931	1	983457	771	128	0.0788023	-140586	85	202	6.51e-122	4.38e-66	676	298	91	91				AT1G03870	301	-	AT1G03880	1909	+
27222	4	11595556	440	129	0.0801202	-140203	134	133	2.4486e-107	6.14164e-79	541	281	57	57				AT4G21850	3537	-	AT4G21860	4229	-
7708	2	16051621	397	136	0.0810441	-139185	152	125	9.46e-104	1.73e-80	510	275	50	50				AT2G38310	650	+	AT2G38320	3470	+
310	1	7979317	355	140	0.0822314	-138512	106	187	1.19e-112	3.31e-68	514	234	38	38				AT1G22570	920	-	AT1G22580	1215	+
27627	5	17792553	354	141	0.0864	-137636	189	111	1.15467e-95	2.28426e-84	447	262	35	35				AT5G44180	2718	+	AT5G44190	5639	+
5813	3	1033247	462	146	0.0874801	-136918	114	198	7.76e-111	1.06e-66	557	256	59	59				AT3G03980	270	+	AT3G03990	290	+
5000	4	16384931	370	151	0.0875082	-136542	144	159	2.64e-105	1.37e-74	473	238	34	34				AT4G34220	921	-	AT4G34230	1603	-
1895	3	17646233	415	152	0.0927651	-135423	166	151	4.18e-100	1.72e-75	483	255	44	44				AT3G47820	279	+	AT3G47830	629	+
24406	5	16386723	390	153	0.0927651	-135373	127	197	1.06096e-109	7.18775e-67	492	226	36	36				AT5G40890	1598	-	AT5G40900	4918	+
33446	4	15817617	452	156	0.0927651	-135105	148	172	5.85819e-105	4.05777e-73	528	263	55	55				AT4G32790	2855	+	AT4G32800	1681	+
2420	2	9085785	548	157	0.0927651	-135022	89	289	4.47e-119	9.21e-58	623	255	75	75				AT2G21210	149	-	AT2G21220	3267	+
26311	2	15962596	691	158	0.0927651	-135005	200	129	3.0401e-94	1.2388e-79	533	304	73	73				AT2G38110	7446	-	AT2G38120	10052	+
11011	1	9495284	346	161	0.0941224	-134351	145	184	2.85e-105	6.67e-69	487	234	37	37				AT1G27330	1387	+	AT1G27340	63	+
10780	3	9300897	478	162	0.0966796	-133863	178	157	8.25e-97	6.83e-75	480	258	47	47				AT3G25585	2389	+	AT3G25590	874	+
24908	3	6465697	565	164	0.102626	-132803	177	170	6.52885e-97	1.23495e-72	493	260	52	52	AT3G18773.1:mRNA	(exon five_prime_UTR)	+	AT3G18770	2919	-	AT3G18779	8563	-
7247	3	8181724	497	165	0.103238	-132628	156	194	4.11e-103	3.88e-67	531	257	59	59				AT3G23030	171	-	AT3G23040	4108	+
5011	3	6164138	528	167	0.103238	-132621	224	136	2.15e-90	1.17e-78	488	283	59	59				AT3G18010	1129	-	AT3G18020	1047	+
3239	3	20763076	409	169	0.104067	-132194	194	161	2.9e-96	3.21e-75	385	206	16	16				AT3G55960	246	-	AT3G55970	3455	-
14957	1	25690026	385	172	0.108317	-13133	110	299	2.87e-111	7.93e-57	518	213	41	41				AT1G68480	4052	-	AT1G68490	3231	+
27106	2	509648	442	173	0.108317	-13.13	131	252	9.61868e-108	3.92223e-61	541	241	57	57				AT2G02070	443	+	AT2G02080	8290	-
4058	3	16927038	593	177	0.109677	-130834	136	250	3.93e-108	3.16e-61	532	237	54	54				AT3G46090	483	-	AT3G46100	960	-
6229	1	25877446	393	179	0.109677	-130803	183	188	3.33e-96	4.84e-68	492	251	50	50				AT1G68830	2091	-	AT1G68840	2681	+
25214	5	18378620	528	180	0.109677	-130721	296	116	1.21013e-80	9.69516e-82	478	304	68	68				AT5G45340	7892	-	AT5G45350	2953	-
7467	1	17872980	434	182	0.109677	-130537	167	209	1.32e-99	2.45e-65	485	235	43	43				AT1G48360	164	+	AT1G48370	1315	+
1040	3	4219110	449	185	0.109677	-130071	175	208	2.36e-97	1.86e-65	549	273	75	75				AT3G13110	3031	-	AT3G13120	441	-
7781	4	11604350	605	186	0.110348	-129828	206	178	2.79e-93	3.49e-70	515	273	66	66				AT4G21870	320	-	AT4G21880	334	+
26220	1	5596045	356	188	0.110601	-129703	176	211	5.49308e-97	8.40562e-65	460	225	37	37				AT1G16360	1043	-	AT1G16370	471	+
4717	2	8092780	348	189	0.11067	-129533	257	147	3.26e-86	5.65e-76	429	252	41	41				AT2G18660	1297	-	AT2G18670	266	+
14574	1	26300430	526	190	0.110942	-129414	246	152	1.03e-87	1.72e-75	497	287	64	64				AT1G69850	220	-	AT1G69860	8935	+
6760	4	17086136	559	191	0.111099	-129303	181	210	2.35e-96	6.41e-65	509	252	59	59				AT4G36105	1294	+	AT4G36110	3534	+
11732	5	22309454	399	193	0.115526	-128534	122	328	4.97e-109	2.09e-55	534	219	51	51				AT5G54940	242	-	AT5G54950	179	-
5595	1	29761650	361	194	0.115526	-128511	196	204	8.61e-95	8.83e-66	469	236	43	43				AT1G79110	1125	+	AT1G79120	2259	-
14033	5	5264077	399	199	0.115526	-128194	170	243	5.39e-99	9.58e-62	518	245	58	58				AT5G16110	1435	-	AT5G16120	1357	+
917	1	9747826	572	201	0.11956	-127397	159	274	6.99e-102	7.87e-59	630	291	101	101	AT1G27970.2:mRNA	(mRNA)	+	AT1G27960	2324	-	AT1G27980	625	+
18674	1	26476072	743	204	0.120794	-127038	266	167	1.53729e-84	2.67822e-74	562	325	99	99				AT1G70290	1656	-	AT1G70300	1437	-
16293	3	7543548	673	205	0.120794	-12695	195	232	5.73156e-95	1.33932e-62	582	288	94	94				AT3G21420	365	+	AT3G21430	744	-
5464	5	24385631	619	207	0.12171	-126644	192	235	1.51e-95	2.11e-62	564	277	83	83				AT5G60670	4346	-	AT5G60680	205	+
3733	3	5272771	377	208	0.12171	-126584	210	221	6.12e-93	1.02e-63	487	244	55	55				AT3G15570	1036	-	AT3G15578	732	+
7015	5	25399210	479	209	0.121763	-126493	258	180	4.83e-86	7.15e-70	469	261	56	56				AT5G63410	1295	-	AT5G63420	937	+
12240	3	11195321	451	213	0.122592	-126232	248	191	1.55e-87	6.59e-68	439	237	43	43				AT3G29250	552	-	AT3G29255	14040	+
22980	1	23394674	440	220	0.125929	-125252	285	177	6.77005e-82	7.98021e-72	436	253	47	47				AT1G63090	2042	-	AT1G63100	4497	-
27935	5	6005321	459	222	0.125929	-125157	252	201	5.78855e-87	3.22394e-66	460	246	51	51				AT5G18160	1640	+	AT5G18170	489	+
2570	2	8211311	404	226	0.128794	-124517	317	169	1.76e-79	5.25e-73	406	247	42	42				AT2G18950	1049	+	AT2G18960	10118	+
12341	1	27304436	384	227	0.128794	-124413	221	240	2.63e-91	8.25e-62	500	250	60	60	AT1G72510.1:mRNA,AT1G72510.2:mRNA	(exon three_prime_UTR),(exon three_prime_UTR)	+,+	AT1G72500	6071	-	AT1G72520	3887	+
1611	3	4120725	350	230	0.128794	-124278	228	239	6.75e-90	8.25e-62	431	215	37	37				AT3G12915	4948	+	AT3G12920	983	-
26068	2	14644946	531	231	0.128794	-124233	153	356	1.90526e-106	2.0102e-52	509	212	50	50				AT2G34710	937	-	AT2G34720	4556	-
16648	2	12829896	489	234	0.128794	-123918	160	349	2.91564e-101	5.39601e-53	541	233	66	66				AT2G30060	1220	+	AT2G30070	4853	+
1418	2	15995378	415	238	0.129963	-123543	268	214	4.79e-84	1.91e-64	381	204	26	26				AT2G38170	2306	-	AT2G38180	1529	+
6903	2	18535593	615	240	0.131681	-123135	162	364	3.52e-101	1.09e-51	557	238	73	73				AT2G44930	4147	-	AT2G44940	1357	+
8482	2	10666937	611	243	0.132811	-122801	235	257	4.52e-89	1.04e-60	441	220	42	42				AT2G25070	1277	-	AT2G25080	807	+
16920	1	25703673	489	245	0.133506	-122631	303	199	1.33755e-80	1.19267e-66	450	256	56	56				AT1G68500	1405	+	AT1G68510	2965	+
1512	1	29504149	346	246	0.133506	-12253	278	218	7.65e-83	3.97e-64	416	225	38	38				AT1G78410	1080	+	AT1G78420	210	+
14862	1	21655697	507	248	0.133506	-122428	353	173	6.83e-76	7.05e-72	444	272	59	59				AT1G58340	510	+	AT1G58350	6966	-
24235	3	19448787	418	249	0.133873	-122293	237	264	1.23129e-88	9.46711e-60	482	240	59	59				AT3G52460	1123	+	AT3G52470	1653	+
15427	5	16579791	503	250	0.139905	-121558	352	186	6.61e-76	1.47e-68	441	262	59	59				AT5G41401	7852	-	AT5G41410	2	+
6102	2	10074442	428	251	0.140136	-121471	213	311	3.73e-92	6.89e-57	464	216	47	47				AT2G23690	1529	+	AT2G23700	1713	-
22819	2	9579517	772	252	0.142508	-12115	231	292	2.1242e-89	2.5771e-57	555	272	91	91	AT2G22540.1:mRNA,AT2G22540.2:mRNA	(exon five_prime_UTR),(exon five_prime_UTR)	+,+	AT2G22530	2461	-	AT2G22560	5980	+
5845	1	7140860	373	253	0.142508	-121127	190	354	1.17e-95	1.18e-52	485	213	48	48				AT1G20610	3264	-	AT1G20620	2021	+
20360	4	18053405	453	254	0.142508	-121066	442	154	1.05038e-68	1.97493e-75	429	285	66	66	AT4G38620.1:mRNA	(exon five_prime_UTR)	+	AT4G38600	4338	-	AT4G38630	3499	-
14804	1	26399232	368	262	0.148782	-119892	188	388	6.83e-96	4.67e-50	470	199	42	42				AT1G70080	1850	-	AT1G70090	1374	+
15622	5	25438631	413	264	0.148782	-119823	241	306	3.84e-88	3.86e-56	464	223	51	51				AT5G63530	3002	+	AT5G63540	1946	-
2120	4	2029941	361	265	0.14937	-119602	328	227	1.69e-78	3.58e-63	375	209	31	31				AT4G04200	1142	+	AT4G04210	198	+
7098	2	13824296	570	268	0.14937	-119556	290	261	2.76e-82	4.52e-60	447	236	55	55				AT2G32550	1741	+	AT2G32560	213	+
7703	5	26242057	361	269	0.14937	-119381	226	334	3.38e-90	6.02e-54	448	206	42	42				AT5G65650	721	+	AT5G65660	3012	-
1693	5	20084063	452	271	0.14937	-119286	212	361	3.67e-92	8.67e-52	509	229	64	64				AT5G49510	1367	+	AT5G49520	6487	+
3627	5	9631255	500	274	0.150117	-118995	265	295	1.09e-84	3.68e-57	540	272	90	90				AT5G27320	294	+	AT5G27330	1198	-
11577	4	1382200	361	275	0.151022	-118838	370	215	2.71e-74	1.98e-64	393	228	42	42				AT4G03110	2959	-	AT4G03115	58	-
1973	1	28549369	444	279	0.152504	-118505	128	623	2.08e-108	9.79e-40	551	191	57	57				AT1G76080	171	-	AT1G76090	818	-
4608	3	8168139	321	280	0.152504	-118464	355	229	7.78e-76	7.2e-63	358	202	27	27				AT3G22990	1953	+	AT3G23000	4298	+
14735	4	10336345	420	282	0.152504	-118332	454	181	7.07e-68	1.9e-69	395	253	52	52				AT4G18823	1272	-	AT4G18830	650	+
27391	3	9755893	460	283	0.152938	-118191	289	286	1.55067e-81	5.96939e-58	434	223	49	49				AT3G26561	2004	-	AT3G26570	68	+
25642	4	16589816	314	284	0.152938	-118155	400	207	2.33395e-72	1.73852e-65	379	226	39	39				AT4G34760	7093	-	AT4G34770	1256	+
12388	3	18516699	347	288	0.159559	-11725	419	212	4.39e-70	1.23e-64	388	234	46	46				AT3G49940	1396	+	AT3G49950	5638	+
14658	1	21443401	386	290	0.159559	-117201	218	404	9.25e-92	2.57e-49	440	189	36	36				AT1G57990	673	-	AT1G58007	2309	-
2633	1	28647871	493	291	0.159559	-117136	229	385	8.48e-90	3.33e-50	490	220	58	58				AT1G76360	1404	-	AT1G76370	332	-
6377	3	3692967	394	292	0.159559	-117079	245	367	8.34e-88	1.88e-51	445	203	45	45				AT3G11680	3834	-	AT3G11690	1824	+
4010	2	12893720	388	293	0.159559	-117008	251	360	5.24e-87	8.53e-54	413	189	34	34				AT2G30220	1376	-	AT2G30230	3157	+
10727	5	24314584	454	294	0.159559	-116978	423	213	6.92e-70	1.8e-64	431	259	64	64				AT5G60450	2112	-	AT5G60460	2626	-
10685	3	7946028	440	295	0.159559	-116955	403	225	2.78e-72	1.82e-63	393	230	45	45				AT3G22415	4683	+	AT3G22420	278	+
3630	3	22230869	420	298	0.160032	-116653	418	220	3.69e-70	7.37e-64	393	235	48	48				AT3G60160	1874	-	AT3G60170	1433	+
5271	1	7250579	493	305	0.167352	-115588	238	419	1.49e-88	1.61e-49	476	211	54	54				AT1G20840	2681	-	AT1G20850	1349	+
7534	4	15063649	413	306	0.167749	-115494	239	420	2.21e-88	2.02e-48	465	205	52	52				AT4G30950	4060	-	AT4G30960	3198	+
15277	2	10836054	581	307	0.168275	-115395	313	323	1.04e-78	9.45e-55	461	236	65	65				AT2G25460	860	-	AT2G25470	2076	+
21112	2	18334738	386	308	0.168275	-115352	338	300	7.42707e-77	9.66302e-57	393	207	39	39	AT2G44430.1:mRNA	(mRNA)	+	AT2G44420	2017	+	AT2G44440	1469	-
24065	2	16825058	453	309	0.168275	-115304	381	267	2.16215e-73	1.7966e-59	451	252	69	69				AT2G40270	777	-	AT2G40280	216	-
7329	5	6801260	387	311	0.168275	-115262	310	325	4.65e-80	1.64e-54	416	210	44	44				AT5G20140	475	-	AT5G20150	919	+
1025	3	20801240	400	315	0.173748	-114518	250	428	4.29e-87	5.13e-48	460	204	52	52				AT3G56050	274	-	AT3G56060	1693	-
27904	1	26592285	338	318	0.173748	-114353	482	222	1.43081e-65	1.0587e-63	363	227	40	40				AT1G70530	1074	-	AT1G70540	1476	+
10126	1	18379888	403	319	0.173748	-114349	358	302	1.51e-75	1.49e-56	424	226	51	51				AT1G49660	289	-	AT1G49670	715	-
2713	1	22097492	363	320	0.173748	-114304	397	272	1.61e-72	5.53e-59	384	215	39	39				AT1G60010	1095	-	AT1G60020	3071	-
9862	4	13393325	603	323	0.175118	-113985	326	339	8.31e-78	1.31e-53	459	233	65	65				AT4G26530	518	+	AT4G26540	896	-
14125	1	13141356	436	324	0.175118	-113982	425	262	8.9e-70	5.17e-60	404	234	51	51				AT1G35600	2321	+	AT1G35610	1576	-
901	5	766243	510	325	0.175118	-11387	286	391	7.56e-82	6.91e-50	457	216	57	57				AT5G03210	3176	-	AT5G03220	991	-
27212	5	6949677	422	329	0.178336	-113352	362	320	6.5464e-75	2.77738e-55	397	209	42	42	AT5G20540.1:mRNA	(mRNA)	+	AT5G20520	3433	-	AT5G20550	2529	-
25555	3	16465049	555	330	0.179126	-113233	315	372	1.06327e-78	7.64007e-53	457	224	63	63				AT3G45000	3918	+	AT3G45010	964	+
5403	3	5297822	313	331	0.179319	-113169	426	277	1.12e-69	1.5e-59	349	199	31	31				AT3G15630	378	-	AT3G15640	1132	+
943	4	14902407	510	332	0.179319	-11315	417	281	2.33e-70	3.22e-58	415	234	57	57				AT4G30490	517	-	AT4G30500	825	+
7094	2	16042335	339	333	0.179319	-11314	234	503	3.6e-89	1.37e-44	420	173	34	34				AT2G38290	120	-	AT2G38300	1456	-
20096	3	19406719	439	337	0.179319	-112924	341	351	1.11138e-76	5.39601e-53	461	235	68	68				AT3G52330	730	-	AT3G52340	85	+
33125	4	13400089	368	338	0.179404	-112831	256	470	3.05811e-86	1.39787e-45	465	202	55	55				AT4G26540	2160	-	AT4G26550	2242	-
23174	5	1382682	381	339	0.181427	-112602	359	338	4.62398e-75	1.14466e-54	395	204	41	41				AT5G04770	452	+	AT5G04780	1668	+
27790	2	261227	414	340	0.182811	-112433	330	370	2.57498e-77	3.49085e-51	412	204	46	46				AT2G01570	3883	-	AT2G01580	3610	-
7920	2	13222467	438	344	0.184062	-112135	389	326	6.4e-73	1.79e-54	409	218	51	51				AT2G31070	76	-	AT2G31080	373	-
32399	3	386590	301	347	0.184062	-112032	430	297	2.0404e-69	5.94054e-57	356	200	34	34				AT3G02140	201	-	AT3G02150	4317	+
958	5	23584323	453	348	0.184062	-111981	287	444	1.38e-81	3.19e-47	449	206	54	54	AT5G58340.2:mRNA	(mRNA)	+	AT5G58330	2153	-	AT5G58350	240	+
1153	4	1338268	529	351	0.184062	-111896	481	268	1.27e-65	2.16e-59	378	225	48	48				AT4G03030	1163	-	AT4G03038	1583	-
15088	1	27278259	277	352	0.184062	-111866	267	478	4.21e-84	2.23e-46	401	173	31	31				AT1G72450	2079	-	AT1G72460	1113	+
4254	5	21042099	350	355	0.184062	-111775	460	280	2.91e-67	1.68e-58	376	219	44	44				AT5G51790	1679	+	AT5G51795	809	-
2369	5	16198144	261	357	0.184062	-111556	292	448	4.41e-81	4.81e-47	394	178	33	33				AT5G40450	2622	-	AT5G40460	3973	+
9729	5	19291146	332	358	0.185939	-111334	547	245	5.43e-62	1.28e-61	341	216	37	37				AT5G47560	846	-	AT5G47570	1296	-
7484	5	3183805	612	359	0.186586	-111237	433	310	2.48e-69	6.72e-57	442	246	70	70				AT5G10150	245	-	AT5G10160	1635	+
2387	3	17151175	341	360	0.186977	-111159	415	327	1.64e-70	2.07e-54	357	193	33	33				AT3G46585	1521	+	AT3G46590	1430	+
2766	5	2758837	540	363	0.187393	-11103	445	307	1.89e-68	4.8e-57	476	267	88	88				AT5G08520	744	-	AT5G08530	210	-
14699	5	7230543	453	364	0.188145	-110888	343	399	1.43e-76	1.5e-49	427	209	52	52				AT5G21482	558	+	AT5G21535	5514	-
16681	1	2983613	446	365	0.188838	-110782	594	233	7.66943e-60	1.52432e-62	336	220	37	37				AT1G09230	1211	-	AT1G09240	1045	+
6282	1	3324451	310	368	0.188838	-110711	344	407	1.99e-76	2.97e-49	384	186	34	34				AT1G10140	1057	-	AT1G10150	1218	+
8498	3	21807799	458	372	0.188838	-110507	428	331	1.32e-70	2.92e-54	405	221	54	54				AT3G59010	2813	-	AT3G59020	2232	-
12927	1	27048142	320	373	0.188931	-110422	371	383	2.8e-74	1.99e-51	422	213	52	52				AT1G71870	13406	-	AT1G71880	5878	+
416	2	1142004	422	374	0.188931	-110417	345	410	3.02e-76	5.86e-49	418	204	50	50				AT2G03730	2028	-	AT2G03740	510	-
16370	5	15632329	401	375	0.188931	-110378	553	258	7.81165e-63	2.67614e-60	320	201	29	29				AT5G39040	2726	+	AT5G39050	2057	+
10204	3	1358295	532	376	0.188976	-110286	412	351	4.85e-71	5.4e-53	441	235	68	68				AT3G04910	341	+	AT3G04920	2321	+
20041	5	8711079	453	377	0.188976	-110244	299	480	4.85403e-80	2.42109e-45	396	177	35	35				AT5G25190	3556	-	AT5G25200	5461	-
13025	2	856566	373	380	0.189492	-11007	339	427	8.79e-77	4.67e-49	369	175	30	30				AT2G02950	213	-	AT2G02955	2701	+
21013	5	3528077	260	383	0.189593	-109997	531	276	3.73294e-63	1.19142e-58	327	199	30	30				AT5G11090	2360	+	AT5G11100	4195	+
10119	3	4888642	537	384	0.191806	-109708	379	394	1.42e-73	7.44e-50	421	212	55	55				AT3G14550	2927	-	AT3G14560	162	+
6717	5	3514167	472	385	0.19431	-109458	522	290	1.81e-63	9.47e-58	427	254	73	73				AT5G11060	1097	+	AT5G11070	1814	-
7659	1	21967432	507	387	0.196024	-109234	565	273	3.06e-61	7.41e-59	353	219	42	42				AT1G59730	14228	-	AT1G59740	386	+
8124	5	5147241	486	390	0.196914	-109039	543	288	4.13e-62	8.97e-60	401	242	63	63				AT5G15780	1080	-	AT5G15790	1260	+
16912	1	27302169	364	394	0.198074	-108793	308	510	3.04744e-80	2.42185e-44	444	201	54	54				AT1G72500	3794	-	AT1G72510	1015	+
2229	4	9556397	532	398	0.199541	-108493	334	489	4.37e-77	5.36e-45	452	210	63	63				AT4G16970	878	-	AT4G16980	315	+
19163	3	23291741	472	400	0.199541	-108462	469	348	3.2258e-66	4.45894e-53	391	217	53	53				AT3G63010	490	+	AT3G63020	2405	+
2281	1	10806753	360	401	0.199541	-108451	811	200	2.24e-50	2.76e-67	322	240	45	45				AT1G30500	613	-	AT1G30510	52	-
11097	1	4231193	416	402	0.199541	-108396	563	291	2.75e-61	1.41e-59	365	223	47	47				AT1G12423	254	-	AT1G12430	2472	-
2766	2	303477	305	403	0.199541	-108371	538	303	1.66e-62	2.25e-56	295	177	20	20				AT2G01670	5527	-	AT2G01680	2756	+
32148	1	2621488	391	405	0.199688	-108202	495	332	9.86451e-65	3.49783e-54	345	197	34	34				AT1G08315	137	-	AT1G08320	221	-
2197	1	7321083	441	406	0.199688	-108162	421	396	5.49e-70	1.27e-49	383	198	42	42				AT1G20970	1728	+	AT1G20980	3285	+
8731	4	9969724	537	409	0.20178	-107874	500	340	3.18e-64	1.57e-53	413	234	66	66				AT4G17950	759	-	AT4G17960	855	+
5015	3	9714363	343	411	0.202584	-107732	350	492	5.22e-76	7.16e-45	375	172	33	33				AT3G26511	1347	-	AT3G26520	7909	-
19797	4	13017730	412	413	0.204709	-107493	346	505	3.09564e-76	1.63156e-44	397	182	41	41				AT4G25470	1715	-	AT4G25480	278	-
7894	2	9675736	653	414	0.204867	-107436	272	646	1.83e-83	6.2e-39	473	193	63	63				AT2G22750	2133	+	AT2G22760	1818	+
14935	3	18877578	458	415	0.204964	-107389	413	426	9.2e-71	3e-48	409	207	54	54				AT3G50780	272	-	AT3G50790	2116	-
6334	5	6802157	288	418	0.205162	-107321	470	377	4.47e-67	1.36e-51	334	180	29	29				AT5G20140	1323	-	AT5G20150	71	+
7598	1	17702640	530	420	0.206027	-107109	493	363	5.5e-65	1.07e-52	361	200	40	40				AT1G47990	2070	+	AT1G48000	1274	-
12297	3	9464763	372	421	0.206741	-107015	579	312	1.44e-60	6.89e-57	360	217	48	48				AT3G25870	665	-	AT3G25880	4764	-
31949	1	488122	537	424	0.206741	-106947	570	319	5.29339e-61	2.64408e-55	380	227	54	54	AT1G02400.1:mRNA	(mRNA)	+	AT1G02391	4470	-	AT1G02405	1589	-
2443	3	1833025	388	427	0.208506	-106647	219	847	1.53e-94	1.42e-31	447	152	41	41				AT3G06070	1295	-	AT3G06080	1488	-
6240	5	21752400	294	428	0.209332	-106546	605	308	3.22e-59	5.31e-57	346	212	43	43				AT5G53540	1309	-	AT5G53550	2744	+
2960	5	25938772	393	429	0.209332	-10652	675	275	3.28e-55	1.17e-58	359	234	55	55				AT5G64900	874	+	AT5G64905	606	+
2110	2	12782889	517	430	0.209332	-106502	550	341	7.39e-62	1.63e-54	426	247	77	77	AT2G29980.1:mRNA,AT2G29980.2:mRNA	(mRNA),(mRNA)	-,-	AT2G29970	3208	+	AT2G29990	10193	-
1890	3	2357259	471	431	0.209332	-106492	544	344	4.36e-62	2.29e-53	356	206	44	44				AT3G07360	639	+	AT3G07370	589	-
14316	5	26916467	482	434	0.213133	-106066	486	395	2.32e-65	1.24e-49	417	225	65	65				AT5G67440	413	-	AT5G67450	2085	-
12432	3	22809450	310	436	0.213519	-105927	366	529	9.29e-75	4.34e-43	394	180	42	42				AT3G61630	3077	+	AT3G61640	436	-
13148	2	9976084	298	439	0.214289	-105759	639	309	3.01e-57	6.58e-56	300	189	28	28				AT2G23420	1040	+	AT2G23430	513	-
1299	4	15486660	557	441	0.214432	-105671	276	717	4.24e-83	4.49e-35	482	190	67	67				AT4G32010	1584	+	AT4G32020	1006	+
14168	5	22080002	667	444	0.215009	-105518	383	522	3.73e-73	1.23e-44	477	227	80	80				AT5G54380	454	-	AT5G54390	5663	+
10271	1	21507420	409	445	0.215636	-105437	440	457	6.03e-69	1.17e-46	394	199	48	48				AT1G58080	83	-	AT1G58090	2886	+
15337	4	15490343	470	447	0.215636	-105404	458	440	2.27e-67	1.44e-47	384	198	48	48				AT4G32020	1127	+	AT4G32030	162	+
1703	1	22768442	343	449	0.215636	-105322	376	539	8.17e-74	1.04e-42	396	182	42	42				AT1G61667	111	+	AT1G61670	1416	+
28960	3	1679234	406	450	0.215636	-105302	557	365	1.46109e-61	1.09518e-51	368	210	50	50				AT3G05690	504	-	AT3G05700	2651	-
13308	1	25800580	356	452	0.215769	-105175	546	374	5.43e-62	9.13e-51	328	185	31	31				AT1G68710	2500	-	AT1G68720	3660	+
10855	1	28582833	522	454	0.217096	-105007	576	359	1.2e-60	6.77e-52	407	235	67	67				AT1G76160	1960	-	AT1G76170	945	-
6228	2	17359698	345	456	0.218002	-104891	349	601	4.74e-76	1.61e-39	380	163	35	35				AT2G41630	2271	-	AT2G41640	616	+
20028	3	4119360	371	458	0.218667	-104748	513	413	1.13371e-63	9.50554e-49	337	182	34	34				AT3G12915	3593	+	AT3G12920	2338	-
17165	3	6720045	403	462	0.219883	-10452	496	434	2.09306e-64	8.26485e-48	398	212	59	59				AT3G19380	4146	-	AT3G19390	2743	+
2774	3	4510849	424	465	0.221057	-104321	484	450	1.52e-65	5.72e-47	402	210	59	59	AT3G13750.1:mRNA	(exon five_prime_UTR)	+	AT3G13740	4749	+	AT3G13760	6456	+
24443	1	29762692	266	466	0.221057	-104314	390	556	7.17349e-73	1.01474e-41	353	159	27	27				AT1G79110	2120	+	AT1G79120	1264	-
14099	1	11621088	341	468	0.221771	-104167	569	387	4.95e-61	4.17e-50	345	195	39	39				AT1G32230	5039	+	AT1G32240	4442	-
357	2	9843974	470	470	0.223547	-103995	473	472	5.5e-66	1.45e-45	392	201	54	54				AT2G23120	1574	+	AT2G23130	90	+
5384	5	23054179	428	472	0.223547	-103969	480	464	1.02e-65	5.95e-46	394	203	54	54				AT5G56970	6124	-	AT5G56975	378	-
26142	4	10133293	397	475	0.224722	-103711	617	369	1.35487e-58	3.48521e-51	318	186	33	33				AT4G18340	1429	-	AT4G18350	9159	+
28595	3	23162853	434	476	0.224722	-103702	516	439	1.27189e-63	1.43329e-47	433	232	77	77				AT3G62620	1215	+	AT3G62630	677	-
21487	3	17478571	316	477	0.224722	-103646	387	591	4.47166e-73	5.00413e-40	410	184	51	51				AT3G47420	3470	-	AT3G47430	1874	+
7688	1	15976778	439	479	0.227	-103412	347	664	4.52e-76	2.65e-37	421	178	49	49				AT1G42540	293	+	AT1G42550	17	+
32508	2	12813460	526	480	0.227	-103387	405	575	5.55609e-72	7.29262e-41	415	191	55	55				AT2G30010	4336	+	AT2G30020	687	+
1587	3	22990948	438	483	0.22801	-103201	279	839	8.66e-84	9.17e-32	462	173	59	59				AT3G62090	457	-	AT3G62097	3104	-
12882	2	11363220	384	484	0.22801	-103194	661	357	7.88e-56	5.38e-52	308	188	33	33				AT2G26692	12118	+	AT2G26695	1686	+
2395	3	16368470	380	487	0.22872	-103042	571	416	5.41e-61	1.12e-48	323	179	32	32				AT3G44820	4049	-	AT3G44830	230	+
8420	3	19311975	585	488	0.228761	-10298	427	561	1.3e-69	1.61e-41	459	219	79	79	AT3G52060.1:mRNA,AT3G52060.2:mRNA	(exon five_prime_UTR),(exon five_prime_UTR)	-,-	AT3G52050	2686	+	AT3G52072	417	-
1497	1	23080961	389	489	0.229025	-102927	630	380	6.04e-59	1.49e-50	317	186	32	32				AT1G62370	7965	+	AT1G62380	1015	+
6348	1	6899666	375	493	0.231221	-102668	270	906	1.29e-83	3.83e-30	405	141	33	33				AT1G19870	1127	-	AT1G19880	562	-
7932	5	26509833	401	494	0.231221	-102657	488	499	3.71e-65	9.87e-45	364	185	42	42				AT5G66350	3463	-	AT5G66360	196	+
13868	2	12787950	364	495	0.231539	-102548	323	764	3.91e-78	1.16e-33	365	139	27	27				AT2G29980	3078	-	AT2G29990	5208	-
13521	3	19791343	364	496	0.232512	-102444	602	411	2.26e-59	8.69e-49	342	193	42	42				AT3G53380	108	-	AT3G53390	1006	+
6165	4	14656077	385	497	0.232512	-102418	463	538	7.57e-67	1.02e-42	396	194	54	54				AT4G29940	2889	-	AT4G29950	776	+
33541	1	10581257	486	501	0.234874	-102142	451	562	4.52926e-68	1.98814e-42	405	194	54	54				AT1G30100	8134	+	AT1G30110	235	+
1400	5	4275534	559	502	0.235434	-102046	406	628	5.98e-72	1.78e-38	382	168	40	40				AT5G13330	1152	+	AT5G13340	2126	-
22248	2	12682931	414	504	0.237605	-101849	429	603	1.62681e-69	1.76863e-39	411	190	57	57	AT2G29670.1:mRNA	(mRNA)	-	AT2G29660	2470	+	AT2G29679	6138	-
8342	5	26805385	368	513	0.24053	-101339	556	479	1.28e-61	2.35e-45	384	204	56	56				AT5G67180	1319	-	AT5G67190	3566	-
5415	5	24453055	455	520	0.244843	-100829	804	342	1.16e-50	1.66e-53	351	227	59	59	AT5G60790.1:mRNA	(exon three_prime_UTR)	-	AT5G60780	525	+	AT5G60800	7501	-
32249	3	21108093	381	521	0.244843	-100825	586	474	2.48416e-60	1.59827e-45	377	203	56	56				AT3G57030	4989	-	AT3G57040	1331	+
1699	4	13877789	446	529	0.248462	-100339	512	560	1.13e-63	1.55e-41	345	170	37	37				AT4G27860	1483	+	AT4G27870	911	+
32117	2	412078	620	531	0.24994	-100145	462	629	3.65267e-67	1.95311e-40	433	203	71	71	AT2G01905.1:mRNA	(mRNA)	+	AT2G01900	3373	+	AT2G01910	4523	+
28747	1	24624001	473	535	0.250346	-100024	657	446	4.79448e-56	4.53628e-47	388	222	66	66				AT1G66140	2232	-	AT1G66145	4293	-
2549	1	23776668	432	543	0.256308	-993629	514	597	1.15e-63	8.5e-40	378	184	49	49	AT1G64060.1:mRNA	(exon three_prime_UTR)	+	AT1G64050	10715	+	AT1G64065	1469	+
14218	1	2870655	452	544	0.256308	-99356	614	498	7.72e-59	9.61e-45	427	232	80	80				AT1G08920	224	+	AT1G08930	2584	+
16887	1	5645876	584	546	0.257438	-992024	448	692	3.011e-68	3.45621e-36	417	187	59	59				AT1G16510	724	-	AT1G16515	1381	-
30355	2	16342558	391	549	0.257689	-990939	580	541	1.45048e-60	1.63947e-42	355	184	46	46				AT2G39175	2392	+	AT2G39180	1398	-
13292	2	15764071	430	551	0.258022	-99019	489	644	3.9e-65	5.34e-38	366	171	44	44				AT2G37570	902	-	AT2G37580	442	+
8015	1	23397373	518	552	0.258287	-989668	425	741	8.9e-70	2.92e-34	404	173	51	51				AT1G63090	4780	-	AT1G63100	1759	-
13183	2	16586759	503	563	0.260329	-985129	498	656	2.32e-64	1.13e-37	361	169	43	43				AT2G39760	757	+	AT2G39770	1686	+
2205	5	5419860	320	564	0.260603	-984664	504	648	4.17e-64	6.24e-38	358	168	41	41				AT5G16567	934	+	AT5G16570	1723	-
4255	2	7221671	412	569	0.26265	-981916	582	575	1.66e-61	7.29e-41	375	191	55	55				AT2G16660	251	-	AT2G16668	2019	-
13328	2	16741048	467	570	0.26265	-981911	800	417	1e-50	1.22e-48	336	207	53	53				AT2G40090	910	-	AT2G40095	1742	+
6691	5	5181358	499	573	0.263298	-980364	674	500	2.93e-55	1.07e-44	357	200	54	54				AT5G15860	223	-	AT5G15870	1034	-
6784	5	520087	447	577	0.264797	-978286	386	884	4.3e-73	1.21e-30	422	167	55	55				AT5G02410	553	-	AT5G02420	3079	+
7975	4	7757404	460	581	0.267676	-975371	503	695	3.79e-64	4.31e-36	402	186	61	61				AT4G13330	1678	-	AT4G13340	976	+
16167	2	16440104	585	585	0.269854	-972908	610	583	6.08e-59	1.51e-40	397	205	68	68				AT2G39360	241	-	AT2G39370	3734	-
26231	5	1610887	393	588	0.274716	-969136	636	573	1.39535e-57	6.50157e-41	345	180	45	45				AT5G05440	636	+	AT5G05450	923	+
2601	1	6831882	505	589	0.27526	-968521	835	438	1.85e-49	1.4e-47	332	205	51	51				AT1G19750	2070	+	AT1G19770	213	+
16706	1	1423653	391	591	0.275887	-967587	600	613	1.87107e-60	4.10006e-39	370	186	52	52				AT1G04990	2058	-	AT1G05000	1745	+
22494	1	20310703	348	593	0.275952	-966986	626	590	3.06992e-58	4.23814e-40	352	181	46	46				AT1G54410	109	-	AT1G54420	742	+
13310	3	21309471	554	595	0.276765	-965946	416	897	2.03e-70	2.53e-30	464	191	80	80				AT3G57550	283	+	AT3G57560	1077	-
8798	5	22173170	407	598	0.276765	-965671	554	674	1.02e-61	6.64e-37	364	173	47	47				AT5G54580	395	+	AT5G54585	2166	+
13317	2	12204766	376	599	0.276765	-96541	941	398	2.66e-46	1.34e-49	318	208	52	52				AT2G28510	4188	-	AT2G28520	4942	+
11635	1	26144373	357	604	0.277486	-963368	526	719	2.86e-64	4.84e-35	360	164	42	42				AT1G69530	1050	+	AT1G69540	493	-
12401	5	5902340	545	609	0.277486	-962776	506	754	5.06e-64	5.65e-35	372	166	47	47	AT5G17860.1:mRNA	(exon three_prime_UTR)	-	AT5G17850	1679	+	AT5G17870	5163	+
12606	4	7717423	358	610	0.277486	-962332	651	586	3.39e-56	1.97e-40	352	185	51	51				AT4G13263	5981	+	AT4G13260	4016	-
2793	1	27160882	361	611	0.277486	-962147	770	494	1.65e-51	7.58e-45	335	196	49	49				AT1G72175	1503	+	AT1G72180	1758	+
26829	1	556580	559	613	0.277486	-961614	439	875	5.8904e-70	5.94544e-31	424	176	61	61				AT1G02610	864	-	AT1G02620	233	+
5534	4	12278686	412	619	0.279799	-957855	564	700	2.81e-61	1.03e-35	349	163	42	42				AT4G23520	2672	-	AT4G23530	183	+
13893	4	17734335	435	620	0.281884	-956173	720	553	3.43e-53	7.05e-42	337	186	49	49				AT4G37740	6821	-	AT4G37750	4962	+
7070	3	5840947	351	621	0.282125	-95576	709	565	1.23e-53	2.83e-41	301	164	33	33	AT3G17120.1:mRNA	(exon five_prime_UTR)	+	AT3G17100	8702	+	AT3G17130	3373	-
5150	5	25813501	333	622	0.282231	-95543	820	488	5.7e-50	5.28e-46	307	183	40	40				AT5G64570	331	-	AT5G64580	3425	-
10960	3	4932834	375	623	0.282231	-955353	515	780	1.23e-63	2.85e-33	366	162	46	46				AT3G14670	4002	+	AT3G14680	1399	+
6102	3	2348935	423	624	0.282231	-955351	649	617	1.53e-56	4.55e-39	370	191	59	59				AT3G07350	354	+	AT3G07360	5573	+
31829	1	11763372	453	625	0.282231	-955119	422	951	5.48744e-70	3.90299e-29	400	158	49	49				AT1G32530	990	-	AT1G32540	3906	+
3174	2	17403163	411	626	0.282231	-95484	792	509	7.81e-51	2.35e-44	319	187	45	45				AT2G41710	317	-	AT2G41720	235	-
1033	1	24653846	426	628	0.282231	-954253	574	701	9.98e-61	1.12e-35	356	168	44	44				AT1G66190	120	-	AT1G66200	1151	-
11926	1	25380318	405	633	0.283749	-951632	693	593	2.2e-54	6.92e-40	365	195	58	58				AT1G67710	1375	-	AT1G67720	5821	+
23290	1	18029864	823	634	0.283749	-951446	707	582	9.78579e-54	1.51069e-40	455	247	105	105				AT1G48742	3265	-	AT1G48745	429	+
20012	3	6343756	679	636	0.284241	-950563	545	761	5.17565e-62	1.00265e-33	443	205	85	85				AT3G18485	916	-	AT3G18490	4660	-
30	3	15985494	408	640	0.288165	-947237	878	484	3.18e-50	4.2e-45	299	182	40	40				AT3G44300	162	+	AT3G44310	1166	+
8353	4	9252304	374	641	0.288165	-947222	746	570	3.41e-52	3.41e-41	340	188	52	52				AT4G16370	2399	-	AT4G16380	2064	+
19953	1	10364341	344	642	0.288165	-947055	891	477	7.69029e-48	1.88156e-45	297	183	38	38				AT1G29650	1317	+	AT1G29660	7326	+
11594	1	30190281	273	643	0.288165	-946712	619	687	1.54e-59	2.43e-36	319	154	32	32				AT1G80290	690	+	AT1G80300	1439	+
12395	4	14394655	349	644	0.288165	-946694	867	491	1.34e-50	6e-45	303	183	41	41				AT4G29190	1455	-	AT4G29200	3225	-
1378	2	7122804	398	645	0.288165	-946324	652	656	3.61e-56	1.13e-37	333	169	43	43				AT2G16430	170	-	AT2G16440	3354	-
14656	1	8985895	342	646	0.288165	-946117	497	860	2.15e-64	2.7e-31	328	137	28	28				AT1G25560	3024	-	AT1G25570	5760	-
1650	4	9496042	367	647	0.288165	-945642	836	514	3.07e-49	3.89e-44	312	185	44	44	AT4G16880.1:mRNA	(exon three_prime_UTR)	-	AT4G16860	408	-	AT4G16890	4281	-
119	5	21961338	371	650	0.288809	-944474	677	637	4.3e-56	2.7e-38	320	165	38	38				AT5G54110	921	+	AT5G54130	1077	+
2601	1	28259683	444	653	0.291962	-941744	722	608	4.03e-53	2.75e-39	343	184	50	50				AT1G75295	2753	-	AT1G75310	1099	+
162	1	10958627	446	655	0.292782	-94076	499	888	3.06e-64	1.59e-30	351	147	37	37				AT1G30820	9391	-	AT1G30825	2091	+
7775	1	18942342	666	656	0.292782	-940512	905	490	1.75e-47	5.57e-45	358	218	67	67				AT1G51130	970	-	AT1G51140	782	-
567	3	508100	647	658	0.293895	-939367	665	675	9.02e-56	6.9e-37	455	232	104	104	AT3G02460.1:mRNA,AT3G02460.2:mRNA	(exon three_prime_UTR),(exon three_prime_UTR)	+,+	AT3G02450	3192	-	AT3G02470	463	+
14914	2	19227354	548	659	0.294405	-93883	455	989	7.67e-68	2.82e-28	363	142	39	39				AT2G46770	4711	-	AT2G46780	1665	+
1856	3	349936	482	662	0.294405	-93844	479	943	1.02e-65	3.27e-29	422	176	68	68				AT3G02040	166	-	AT3G02050	439	+
724	3	2440880	525	663	0.295768	-937046	759	600	7.55e-52	1.56e-39	351	191	58	58				AT3G07640	1258	+	AT3G07650	515	+
5934	5	10047119	366	666	0.295945	-936218	922	496	6.42e-47	8.35e-45	280	173	33	33				AT5G28050	1326	-	AT5G28052	2920	-
885	4	15294184	478	668	0.297183	-935168	743	622	3.08e-52	9.6e-39	338	181	51	51				AT4G31550	2883	-	AT4G31560	778	+
8291	3	994872	549	670	0.297183	-934573	762	609	9.31e-52	2.87e-39	361	196	63	63				AT3G03860	565	+	AT3G03870	71	+
5786	2	19140548	355	672	0.29771	-933799	892	523	7.7e-48	1.36e-43	315	189	48	48	AT2G46620.1:mRNA	(exon five_prime_UTR)	-	AT2G46610	1962	-	AT2G46630	4804	+
20245	2	7150217	447	673	0.299735	-932337	814	579	2.54395e-50	1.12886e-40	381	214	76	76				AT2G16490	2458	-	AT2G16500	182	-
1146	1	23617803	607	675	0.300164	-931612	641	738	5.53e-57	2.21e-34	414	202	77	77				AT1G63680	338	+	AT1G63690	272	+
7451	3	23165122	432	676	0.300442	-93121	797	596	8.47e-51	8.02e-40	317	175	44	44				AT3G62630	142	-	AT3G62640	951	-
3126	4	15674624	287	680	0.302587	-929064	608	792	4.73e-59	5.69e-33	317	144	32	32				AT4G32475	3303	+	AT4G32480	1637	+
13801	2	7303285	471	681	0.302587	-929006	721	669	3.97e-53	4.55e-37	351	183	56	56				AT2G16850	82	+	AT2G16860	399	-
27069	3	6840117	335	682	0.302587	-928881	711	679	1.48146e-53	9.55291e-37	340	175	50	50	AT3G19680.1:mRNA	(exon five_prime_UTR)	+	AT3G19670	3701	-	AT3G19690	1936	-
15499	1	26246517	387	685	0.305022	-926523	452	1082	6.16e-68	2.38e-26	376	143	42	42				AT1G69760	6001	-	AT1G69770	1608	-
30536	2	12019783	379	689	0.305022	-92633	698	704	5.02755e-54	1.25587e-35	314	158	38	38				AT2G28190	3402	+	AT2G28200	4177	+
19797	5	17458749	414	691	0.305774	-924691	701	706	6.51558e-54	1.46205e-36	339	171	48	48				AT5G43450	158	-	AT5G43455	219	-
15133	2	16016843	545	692	0.305774	-924508	601	828	2.01e-59	4.13e-33	415	192	76	76				AT2G38240	2361	-	AT2G38250	1242	+
6683	3	6957902	528	697	0.307827	-922151	745	678	3.27e-52	7.87e-37	346	181	55	55				AT3G19960	1199	+	AT3G19970	482	+
772	5	26533935	508	698	0.310273	-920626	899	566	1.22e-47	2.89e-41	344	200	61	61				AT5G66440	3091	-	AT5G66450	425	+
25237	1	23650241	566	701	0.314936	-917433	695	749	4.54585e-54	4.8852e-35	399	199	75	75				AT1G63740	1550	+	AT1G63750	324	+
6652	2	16805466	377	706	0.315446	-916234	635	830	1.15e-57	4.45e-32	354	164	50	50				AT2G40230	912	-	AT2G40233	1393	+
16280	4	14165438	461	708	0.315446	-915898	813	649	2.44693e-50	7.16128e-38	346	187	58	58				AT4G28700	2472	+	AT4G28703	601	+
1461	2	13190315	430	710	0.31764	-913874	694	772	3.19e-54	1.68e-33	324	158	42	42				AT2G30990	110	-	AT2G31005	2974	+
27046	3	255538	378	717	0.318937	-911548	656	829	4.72516e-56	4.28213e-32	299	138	29	29				AT3G01680	213	+	AT3G01690	810	+
5141	3	7927900	421	718	0.318937	-911483	764	713	1.1e-51	3.26e-35	329	169	48	48	AT3G22400.1:mRNA	(mRNA)	+	AT3G22380	8599	+	AT3G22410	5057	-
22501	5	4444677	374	720	0.319681	-910466	868	631	1.94704e-49	2.32977e-38	349	194	62	62	AT5G13760.1:mRNA	(exon three_prime_UTR)	+	AT5G13750	3284	+	AT5G13770	559	+
22710	4	11560700	464	721	0.319681	-910276	611	899	7.13781e-59	2.62786e-30	408	184	73	73				AT4G21750	198	+	AT4G21760	297	+
6548	3	21366983	461	727	0.319778	-909165	956	577	5.84e-46	1.1e-40	300	177	44	44				AT3G57660	4398	+	AT3G57670	3690	+
10848	3	9403528	408	728	0.319778	-909156	566	978	3.06e-61	1.25e-28	346	145	41	41				AT3G25750	1643	+	AT3G25760	151	+
23867	1	3421254	317	730	0.319778	-908796	751	739	4.47393e-52	2.28605e-34	287	144	28	28				AT1G10410	1772	-	AT1G10417	2774	-
7992	2	18487188	493	731	0.32085	-907357	894	627	8.17e-48	1.75e-39	340	191	60	60				AT2G44820	1617	+	AT2G44830	2695	+
3982	1	3443962	353	732	0.321896	-906586	933	604	1.63e-46	1.8e-39	306	177	44	44				AT1G10470	180	-	AT1G10480	5553	+
5415	3	9738974	320	733	0.321896	-906496	742	759	2.91e-52	8.65e-35	313	156	40	40				AT3G26530	3592	-	AT3G26539	4595	-
3352	1	28727392	342	734	0.322165	-905998	795	709	8.47e-51	2.12e-35	328	171	47	47				AT1G76550	556	-	AT1G76560	690	+
14963	5	26628420	416	740	0.322165	-905389	532	1064	4.09e-63	6.69e-27	357	143	42	42				AT5G66690	1834	+	AT5G66700	5692	+
26313	4	12079459	432	742	0.322165	-904666	477	1192	9.69436e-66	2.67358e-24	369	138	44	44				AT4G23040	932	-	AT4G23050	385	+
1399	3	20738491	416	745	0.322296	-903452	676	852	3.53e-55	2.13e-31	363	171	58	58	AT3G55880.2:mRNA	(exon three_prime_UTR)	+	AT3G55870	4795	+	AT3G55890	2118	+
12616	1	23023679	387	746	0.322296	-903248	1028	559	8.38e-44	1.42e-41	305	187	48	48				AT1G62301	3186	-	AT1G62305	2904	-
3631	5	272193	393	748	0.322342	-902752	666	867	9.56e-56	3.94e-31	310	142	33	33				AT5G01720	1905	-	AT5G01730	443	-
14969	2	15138264	349	749	0.324462	-901438	702	832	6.75e-54	5.08e-32	343	165	51	51				AT2G36050	1688	-	AT2G36053	558	+
24844	1	67741	384	750	0.324462	-901276	980	595	2.56625e-45	7.91691e-42	295	174	41	41				AT1G01140	307	-	AT1G01150	2182	-
24485	2	18891652	415	752	0.325398	-900463	783	751	3.98546e-51	5.10372e-34	311	158	41	41				AT2G45900	3184	-	AT2G45910	2215	+
31730	3	2660858	329	755	0.328011	-898337	726	822	5.01879e-53	3.01224e-32	294	141	31	31				AT3G08760	132	-	AT3G08762	814	-
2764	1	7910531	417	756	0.328011	-898166	658	908	5.14e-56	4.09e-30	360	165	53	53				AT1G22403	1030	-	AT1G22410	1307	+
3126	3	2352184	341	757	0.328011	-898111	414	1443	1.02e-70	2.13e-20	378	125	41	41				AT3G07350	3562	+	AT3G07360	2365	+
30029	1	2437076	413	758	0.328011	-897971	654	910	4.27461e-56	4.41769e-30	384	177	64	64				AT1G07885	322	-	AT1G07890	48	+
1229	2	380711	343	759	0.328011	-897856	667	893	1e-55	2.2e-30	295	133	28	28				AT2G01840	2434	-	AT2G01850	4317	+
26145	1	22938865	473	760	0.328011	-897828	872	684	2.49256e-48	1.7622e-36	349	190	61	61				AT1G62050	76	-	AT1G62060	2468	-
5081	5	17778129	492	762	0.328011	-896818	986	611	3.77e-45	3.69e-39	312	182	50	50				AT5G44160	2688	+	AT5G44170	2003	+
27065	2	17754965	324	765	0.328023	-896348	810	746	1.96557e-50	3.9784e-34	297	152	36	36				AT2G42610	4686	+	AT2G42620	1013	+
11804	1	26482804	423	771	0.328023	-895053	766	794	1.45e-51	6.01e-33	310	154	38	38				AT1G70300	1384	-	AT1G70310	2291	-
25237	2	17065565	376	774	0.328023	-894545	1071	572	1.69725e-42	5.2784e-41	272	169	37	37				AT2G40900	68	-	AT2G40910	4115	-
6377	5	17143990	422	776	0.329105	-893128	761	811	8.64e-52	1.36e-32	311	153	39	39				AT5G42750	40	-	AT5G42760	4607	+
13403	1	3804125	454	777	0.329596	-892664	757	820	6.4e-52	2.98e-33	356	176	58	58				AT1G11310	166	-	AT1G11320	2776	+
25362	4	12524090	402	780	0.333218	-890176	850	742	6.37034e-49	3.21552e-34	324	169	50	50				AT4G24110	3477	-	AT4G24120	200	+
7908	2	17615845	831	790	0.336092	-886707	849	762	6.11e-49	1.08e-36	413	216	96	96				AT2G42280	2740	-	AT2G42290	581	-
8559	3	18249461	386	799	0.338695	-883519	638	1035	2.93e-57	1.76e-27	344	148	46	46				AT3G49210	8416	-	AT3G49220	122	+
13671	5	2502983	329	801	0.339753	-8825	929	716	1.29e-46	3.79e-35	293	159	39	39				AT5G07820	1937	-	AT5G07830	176	+
5431	5	25868583	338	807	0.341902	-880176	1082	624	3.01e-42	1.11e-38	293	176	46	46				AT5G64700	1824	-	AT5G64710	508	+
19603	4	2447773	451	809	0.344032	-878701	942	726	2.67495e-46	8.38475e-35	323	175	54	54				AT4G04830	911	+	AT4G04840	1562	+
1282	3	17383875	579	812	0.344032	-878219	771	890	1.69e-51	1.75e-30	358	173	62	62				AT3G47200	4928	-	AT3G47210	1149	+
48	3	2015590	478	813	0.344032	-87814	985	697	3.66e-45	5.08e-36	373	208	82	82				AT3G06500	123	+	AT3G06510	501	+
14361	1	21255944	361	816	0.344032	-877597	754	913	4.97e-52	4.8e-32	321	152	42	42				AT1G56690	192	+	AT1G56700	52	+
4600	1	20620762	370	819	0.344684	-876355	1068	647	1.33e-42	6.2e-39	267	159	33	33				AT1G55270	810	-	AT1G55280	2013	-
10989	1	18406060	402	820	0.344684	-876157	903	768	1.6e-47	1.41e-33	284	149	33	33				AT1G49730	579	-	AT1G49740	1257	+
24840	3	10137433	423	825	0.346235	-874574	994	707	6.68219e-45	1.4644e-35	307	171	49	49				AT3G27390	1013	-	AT3G27400	2679	+
14151	4	7305859	360	827	0.346235	-874266	577	1219	1.38e-60	6.06e-24	349	136	43	43	AT4G12290.1:mRNA	(mRNA)	+	AT4G12280	3044	+	AT4G12300	1698	-
958	4	17605072	445	828	0.346235	-874257	957	737	6.12e-46	2.12e-34	340	184	63	63				AT4G37445	360	-	AT4G37450	464	-
12036	3	5775629	450	831	0.347376	-872594	959	744	6.57e-46	3.46e-35	302	163	45	45				AT3G16910	352	-	AT3G16920	632	-
24879	3	389106	341	832	0.349567	-871336	862	835	1.01092e-48	5.34232e-34	303	153	41	41				AT3G02140	2737	-	AT3G02150	1781	+
33491	5	17828817	689	833	0.350006	-870915	583	1238	1.87482e-60	1.63275e-23	422	170	76	76				AT5G44255	868	+	AT5G44260	465	-
23984	2	15139598	378	834	0.350006	-870797	1002	721	1.37912e-44	5.64718e-35	286	159	40	40				AT2G36053	608	+	AT2G36060	2890	-
815	2	8230311	425	836	0.350006	-870576	725	998	4.83e-53	4.29e-28	357	164	59	59				AT2G18970	767	+	AT2G18980	2812	-
16370	1	19175118	506	837	0.35012	-870048	966	749	1.00016e-45	4.8852e-35	367	199	75	75				AT1G51700	181	+	AT1G51710	271	-
23929	1	29428915	492	840	0.350124	-86962	859	844	9.49497e-49	1.3259e-31	338	171	55	55				AT1G78220	1979	-	AT1G78230	1064	+
8534	3	21037555	491	842	0.350124	-869335	925	789	8.25e-47	5.24e-33	303	159	44	44	AT3G56810.1:mRNA	(mRNA)	-	AT3G56800	1722	-	AT3G56820	2003	-
8420	3	8254180	516	843	0.350124	-869206	476	1534	8.44e-66	5.77e-20	385	132	51	51				AT3G23145	1241	+	AT3G23150	225	+
22911	4	744183	348	845	0.350124	-869156	949	769	4.3792e-47	1.50005e-33	271	144	31	31				AT4G01710	7752	+	AT4G01720	564	+
22534	4	16577225	294	846	0.350124	-868525	1096	668	4.838e-42	4.15018e-37	280	165	41	41				AT4G34740	700	-	AT4G34750	32	+
5340	5	18220394	268	849	0.351122	-867187	882	836	3.86e-48	7.63e-32	296	150	38	38				AT5G45100	567	+	AT5G45105	2925	-
13872	1	29763403	321	852	0.352139	-866112	1157	642	3.58e-40	4.51e-38	270	166	38	38				AT1G79110	2858	+	AT1G79120	526	-
13433	4	550316	347	856	0.353577	-86469	747	1009	3.73e-52	5.51e-28	289	130	30	30	AT4G01330.1:mRNA,AT4G01330.2:mRNA	(exon five_prime_UTR),(exon five_prime_UTR)	+,+	AT4G01328	112	-	AT4G01335	2904	+
10206	3	21430231	585	858	0.357286	-862516	685	1116	9.57e-55	1.78e-25	404	177	79	79				AT3G57870	322	-	AT3G57880	460	-
29855	2	18474109	430	860	0.358358	-861612	1000	770	1.28027e-44	1.52625e-33	314	171	53	53				AT2G44798	3046	-	AT2G44810	4729	+
5275	5	22492006	338	861	0.358991	-86112	983	786	3.38e-45	4.73e-34	297	159	43	43				AT5G55520	908	-	AT5G55530	765	+
6443	3	20690302	351	863	0.360527	-860005	870	895	2.06e-48	2.45e-30	266	130	26	26				AT3G55730	6423	-	AT3G55734	1170	+
204	4	11447051	459	864	0.360527	-859915	821	948	6.35e-50	3.67e-29	334	160	53	53				AT4G21510	116	-	AT4G21520	154	-
6512	1	2982931	323	865	0.360527	-859912	939	827	2.28e-48	4.07e-32	301	157	42	42				AT1G09230	467	-	AT1G09240	1789	+
12071	1	29442420	232	866	0.360527	-85986	837	928	3.27e-49	1.04e-29	256	122	20	20				AT1G78240	5964	-	AT1G78250	1437	-
11568	4	18322835	402	867	0.360527	-859786	974	799	1.86e-45	7.75e-33	303	161	46	46				AT4G39390	4893	+	AT4G39400	1625	+
10701	3	5119469	588	868	0.360527	-859185	708	1106	1.21e-53	8.92e-26	372	164	65	65				AT3G15200	702	-	AT3G15210	1659	+
1040	1	24915409	422	869	0.360527	-859001	1133	692	7.07e-41	3.46e-36	317	187	59	59				AT1G66783	2323	-	AT1G66790	2392	-
13161	1	11771389	362	872	0.360527	-858463	984	797	3.49e-46	7.52e-33	310	166	48	48				AT1G32540	1671	+	AT1G32550	196	-
5020	5	26769574	426	878	0.362784	-856142	930	857	1.43e-46	2.3e-31	315	162	49	49				AT5G67070	940	+	AT5G67080	2939	+
26631	1	4535842	585	882	0.362895	-85526	1040	773	1.53899e-43	1.79452e-33	343	189	67	67				AT1G13250	6070	-	AT1G13260	6034	+
2811	1	182548	170	885	0.363312	-854459	997	807	7.19e-45	1.04e-33	255	136	25	25				AT1G01490	274	-	AT1G01500	2500	+
23875	3	2345912	388	887	0.363312	-854338	910	889	2.42342e-47	1.74389e-30	320	161	51	51				AT3G07340	2635	-	AT3G07350	1362	+
33211	2	19131182	307	888	0.364365	-853418	830	982	1.56967e-49	1.75351e-28	277	130	29	29				AT2G46580	739	-	AT2G46590	1705	+
1011	4	17385418	352	890	0.364375	-853166	1008	809	1.73e-44	1.36e-32	275	147	35	35				AT4G36890	3813	-	AT4G36900	3220	+
31262	3	10848079	449	891	0.364375	-853067	1677	487	8.019e-30	5.03525e-45	267	203	57	57				AT3G28840	8356	+	AT3G28850	366	+
20825	5	6414123	317	892	0.364375	-852885	845	966	5.32816e-49	6.94938e-29	299	143	38	38				AT5G19110	1110	-	AT5G19120	207	+
14963	4	10000211	498	894	0.364375	-852404	975	840	2.08e-46	9.58e-32	330	173	59	59				AT4G18010	6039	-	AT4G18020	2801	-
7553	4	10350918	384	901	0.365093	-850627	1455	570	7.94e-34	3.41e-41	273	188	52	52				AT4G18880	1547	-	AT4G18890	1512	+
30650	2	11683858	346	903	0.366454	-849637	678	1234	4.93808e-55	1.4377e-23	347	144	51	51	AT2G27310.1:mRNA	(CDS exon)	-	AT2G27300	2075	-	AT2G27315	5560	-
15481	2	10824953	441	908	0.366469	-8487	688	1224	1.11e-54	8.37e-24	365	154	60	60				AT2G25430	256	+	AT2G25440	1562	+
4222	5	1217255	363	909	0.367661	-847982	919	920	5.15e-47	5.94e-30	263	130	26	26				AT5G04340	329	-	AT5G04347	2392	+
1647	2	11753857	303	910	0.367661	-847972	990	855	4.91e-45	2.25e-31	305	160	48	48	AT2G27500.1:mRNA,AT2G27500.2:mRNA	(exon five_prime_UTR),(exon five_prime_UTR)	-,-	AT2G27490	3825	-	AT2G27505	2558	+
13485	2	2025825	358	911	0.368135	-847394	906	935	2.02e-47	1.67e-29	307	152	45	45				AT2G05518	2008	+	AT2G05520	158	+
5663	2	11374346	433	912	0.368521	-847038	730	1167	6.96e-53	1.19e-24	348	151	55	55				AT2G26700	3462	+	AT2G26710	5930	+
6175	4	900317	322	913	0.369838	-846258	1351	633	4.83e-36	2.43e-38	232	152	29	29	AT4G02050.1:mRNA	(mRNA)	-	AT4G02040	2107	+	AT4G02060	158	+
16050	2	11125493	296	915	0.370189	-845733	1176	731	8.48e-40	9.66e-35	237	140	26	26				AT2G26120	1823	+	AT2G26130	1493	+
21449	3	19438929	377	917	0.370189	-84542	797	1081	8.47355e-51	2.33622e-26	317	143	44	44				AT3G52440	2926	+	AT3G52450	1622	-
24770	5	1996470	438	920	0.370542	-844644	954	907	5.11611e-46	3.85157e-30	313	159	49	49				AT5G06530	1776	-	AT5G06540	2492	-
6518	3	1430195	355	921	0.370542	-844472	791	1095	7.23e-52	5.3e-26	315	141	43	43				AT3G05110	2652	-	AT3G05120	99	+
30778	1	18886332	356	922	0.370674	-844216	1162	745	4.08274e-41	3.72837e-34	256	149	32	32				AT1G50950	2284	+	AT1G50954	23	-
1890	1	19803155	519	923	0.370674	-844156	1384	626	2.54e-36	1.71e-38	246	163	35	35				AT1G53140	815	+	AT1G53160	3005	+
10200	1	24743725	636	928	0.372495	-8423	755	1162	5.55e-52	1.04e-24	377	167	68	68				AT1G66345	4689	+	AT1G66350	4152	+
11453	1	4188278	427	930	0.372495	-842139	802	1099	1.12e-50	6.16e-26	332	150	49	49				AT1G12310	434	-	AT1G12320	864	+
7020	2	18643217	410	932	0.373871	-840958	1011	879	2.28e-44	8.23e-31	283	148	39	39				AT2G45210	717	+	AT2G45220	662	-
12242	3	4959770	442	933	0.376601	-839539	1020	878	6.42e-44	8.17e-31	284	149	40	40				AT3G14770	286	-	AT3G14780	1815	-
33009	1	24011527	336	940	0.378646	-837863	776	1164	2.58231e-51	1.16319e-24	287	123	29	29				AT1G64620	3000	+	AT1G64625	4948	+
2146	1	13462723	502	944	0.379066	-836477	895	1021	9.14e-49	8.77e-28	328	158	52	52				AT1G36060	6642	-	AT1G36070	3937	-
645	2	14191450	538	948	0.380515	-835119	967	957	1e-45	4.38e-29	318	160	53	53				AT2G33500	1464	-	AT2G33509	2171	-
20723	2	12145423	416	955	0.384792	-831991	1018	929	5.1513e-44	1.05283e-29	322	167	58	58				AT2G28390	2165	-	AT2G28400	2673	-
1559	5	8323238	403	958	0.386682	-83064	871	1096	2.22e-48	5.55e-26	285	130	33	33				AT5G24370	1894	+	AT5G24380	456	+
5403	4	8415273	363	961	0.387536	-829853	1297	740	4.58e-37	2.75e-34	279	168	49	49				AT4G14680	62	-	AT4G14690	2829	+
2052	2	10127529	461	962	0.388316	-829227	1103	874	7.42e-42	5.16e-31	308	167	55	55				AT2G23790	237	-	AT2G23800	3730	-
20359	5	22358839	390	964	0.389117	-828633	1098	880	5.42521e-42	8.36269e-32	279	150	40	40				AT5G55090	835	-	AT5G55100	2068	-
17245	3	11191036	670	968	0.389117	-827978	1144	848	2.09075e-40	1.42796e-31	374	207	93	93				AT3G29230	765	+	AT3G29240	120	+
14675	5	25259010	501	969	0.389117	-827961	873	1112	2.69e-48	1.72e-25	334	154	55	55				AT5G62940	578	-	AT5G62950	2919	-
1608	5	21309523	391	971	0.389117	-827689	935	1040	1.84e-46	2.2e-27	297	143	41	41				AT5G52510	415	+	AT5G52520	1345	+
937	4	7854468	458	972	0.389117	-827609	1150	846	2.73e-40	1.37e-31	299	166	53	53				AT4G13494	7797	+	AT4G13500	2070	-
31973	4	17667738	287	979	0.390929	-825134	1044	950	2.3726e-43	3.79846e-29	247	126	25	25				AT4G37590	1452	-	AT4G37608	1070	+
6800	2	13646169	319	981	0.390929	-825064	669	1483	1.09e-55	9.19e-20	300	111	30	30				AT2G32090	498	+	AT2G32100	1524	+
31835	4	7355118	399	983	0.391071	-824482	1195	833	2.57274e-41	5.26969e-33	281	159	46	46				AT4G12420	2181	-	AT4G12423	1839	+
16395	1	9917696	387	984	0.391775	-823919	1148	871	2.53909e-40	4.66071e-33	275	152	40	40				AT1G28310	4051	-	AT1G28320	2618	-
1569	5	23413777	430	986	0.394026	-822596	1171	861	6.52e-40	3.02e-31	295	164	51	51				AT5G57790	364	-	AT5G57800	6217	+
8798	4	11886979	574	990	0.396432	-820879	1318	775	1.18e-36	2.05e-33	320	190	71	71				AT4G22570	1844	-	AT4G22580	1832	-
7450	5	19181077	510	991	0.396668	-820605	1197	854	2.81e-39	2.18e-31	330	185	70	70				AT5G47230	202	+	AT5G47240	2269	+
16773	2	9489691	642	998	0.397239	-819161	1108	933	1.18275e-42	1.54945e-29	327	174	65	65	AT2G22330.1:mRNA	(mRNA)	+	AT2G22320	9571	+	AT2G22340	2867	-
3367	5	2948850	264	1000	0.397239	-81905	1419	728	1.49e-34	8.93e-35	228	145	29	29				AT5G09460,AT5G09461,AT5G09463,AT5G09462	2142	-,-,-,-	AT5G09470	259	-
32726	1	4532166	334	1003	0.399437	-817374	852	1227	6.92552e-49	1.03467e-23	303	133	39	39				AT1G13250	2269	-	AT1G13260	9835	+
2497	4	12836577	426	1004	0.399437	-817353	896	1165	9.15e-50	1.18e-24	309	140	45	45				AT4G24970	1340	+	AT4G24972	563	+
15622	3	22893255	462	1006	0.399437	-817135	704	1489	7.5e-54	1.05e-19	354	139	56	56				AT3G61840	216	+	AT3G61850	1782	+
13024	4	17687044	301	1008	0.399437	-81661	1138	923	1.33e-40	8.54e-30	257	138	33	33				AT4G37640	252	-	AT4G37650	4592	+
2930	3	3414438	559	1010	0.401609	-815277	1125	944	3.62e-41	3.45e-29	337	179	71	71				AT3G10910,AT3G10912	697	-,-	AT3G10915	1241	-
8320	1	19433233	371	1011	0.401609	-815175	952	1111	4.95e-46	1.35e-26	286	134	36	36				AT1G52185	3140	-	AT1G52190	1091	+
8152	2	14391561	494	1012	0.402265	-814666	625	1706	3.03e-58	5.09e-17	347	122	46	46				AT2G34070	1577	-	AT2G34110	743	+
5463	4	16136223	319	1013	0.403708	-813892	1035	1034	1.04e-43	1.55e-27	270	134	34	34				AT4G33560	467	+	AT4G33565	367	+
3756	5	545295	368	1016	0.404382	-81324	948	1135	3.98e-46	4.09e-25	289	134	38	38				AT5G02470	578	-	AT5G02480	2084	+
25685	5	6072282	360	1018	0.404754	-81262	1251	863	3.90377e-40	3.16462e-31	276	157	45	45				AT5G18340	151	-	AT5G18350	1607	-
24561	5	24532381	290	1019	0.404874	-812406	1431	755	2.89807e-34	6.90735e-34	227	143	29	29				AT5G60966	787	+	AT5G60970	3044	-
14903	5	1765227	315	1025	0.40764	-810285	1185	927	1.44e-39	9.99e-30	266	145	38	38				AT5G05850	705	-	AT5G05860	123	+
8333	1	26090948	365	1028	0.408707	-809318	1243	887	2.89e-39	1.59e-30	313	176	62	62				AT1G69410	743	+	AT1G69420	2066	+
27326	3	9131881	381	1029	0.408707	-80922	1017	1087	5.13709e-44	3.59784e-26	273	132	35	35				AT3G25060	1749	+	AT3G25070	239	+
5982	5	16632717	390	1030	0.408707	-809197	973	1134	1.77e-45	3.42e-25	298	140	43	43	AT5G41590.1:mRNA	(mRNA)	-	AT5G41580	2128	-	AT5G41600	3218	+
720	5	7008259	449	1033	0.410965	-807554	1141	981	1.81e-40	1.5e-28	278	147	42	42				AT5G20700	1365	-	AT5G20710	2039	+
7480	5	23186562	519	1034	0.410965	-807457	1430	783	2.84e-35	3.82e-33	266	164	47	47				AT5G57210	3009	-	AT5G57220	1019	+
661	1	29857015	429	1035	0.410965	-807331	1075	1039	2.34e-42	2.07e-27	280	142	39	39				AT1G79360	1407	-	AT1G79370	705	+
12242	3	22979290	335	1037	0.411857	-806663	847	1330	5.68e-49	5.81e-22	290	122	35	35				AT3G62050	433	+	AT3G62060	498	+
33536	2	12380684	518	1039	0.411857	-806439	921	1226	5.41322e-47	8.7913e-25	347	159	65	65				AT2G28840	200	+	AT2G28850	2537	-
11089	1	22590662	295	1041	0.412048	-805803	991	1140	5.35e-45	4.61e-25	258	120	26	26				AT1G61255	1117	-	AT1G61260	2656	-
31349	1	10001056	604	1042	0.412048	-805751	841	1348	4.78223e-49	1.12813e-21	401	176	86	86				AT1G28440	910	+	AT1G28450	2608	+
10350	4	11744870	316	1045	0.412048	-805541	1228	926	1.45e-38	9.85e-30	243	134	30	30				AT4G22190	1709	-	AT4G22200	1485	-
7497	4	18538695	622	1047	0.412048	-804972	857	1328	9.29e-49	5.14e-22	395	174	86	86				AT4G39970	499	-	AT4G39980	569	+
10214	2	13036618	548	1052	0.414892	-802959	1005	1151	1.48e-44	5.71e-25	326	156	59	59	AT2G30600.4:mRNA,AT2G30600.5:mRNA	(exon five_prime_UTR),(exon five_prime_UTR)	+,+	AT2G30590	1298	+	AT2G30615	4193	-
20019	2	11754950	346	1055	0.414892	-802658	1165	995	5.58423e-40	4.05718e-28	261	138	36	36				AT2G27500	1094	-	AT2G27505	1443	+
5813	2	8731144	321	1057	0.41529	-801882	1111	1049	1.4e-41	3.73e-27	282	144	43	43				AT2G20240	803	-	AT2G20250	2446	-
1408	4	14076451	602	1059	0.41529	-80167	1201	970	4.18e-39	8.04e-29	322	174	67	67				AT4G28485	740	-	AT4G28490	1105	+
20146	3	1763960	353	1062	0.41529	-801092	690	1698	1.35325e-54	4.43321e-17	337	123	47	47	AT3G05905.1:ncRNA	(exon)	+	AT3G05900	151	-	AT3G05910	182	-
2898	1	6793541	400	1063	0.415567	-800797	1446	812	5.55e-34	1.38e-32	239	148	34	34				AT1G19640	1894	-	AT1G19650	2461	-
5457	1	2233204	384	1068	0.416061	-799903	1169	1006	5.78e-40	5.21e-28	267	141	37	37				AT1G07270	498	-	AT1G07280	4691	+
31974	5	24765327	347	1073	0.416774	-798751	832	1426	1.74842e-49	1.52539e-20	303	124	39	39				AT5G61590	175	-	AT5G61600	886	-
3275	1	4610695	295	1075	0.416774	-79847	1129	1056	5.12e-41	5.27e-27	229	116	20	20				AT1G13440	194	-	AT1G13448	1401	+
979	2	12524309	557	1076	0.417703	-797861	1314	912	8.88e-39	4.54e-30	297	169	59	59				AT2G29125	477	+	AT2G29130	302	-
2141	2	9431025	390	1078	0.417703	-797728	965	1243	9.16e-46	1.75e-23	281	127	36	36				AT2G22180	1375	+	AT2G22190	2545	-
17473	5	26903878	390	1081	0.417952	-797073	697	1725	4.98315e-54	8.90073e-17	400	152	77	77				AT5G67411	4975	-	AT5G67420	216	-
11098	2	17947707	420	1084	0.418987	-796218	936	1295	1.96e-46	1.83e-22	310	138	48	48				AT2G43150	894	+	AT2G43160	145	+
2558	5	10295269	461	1087	0.419251	-795498	1251	972	3.9e-40	9.38e-29	276	151	45	45				AT5G28300	215	-	AT5G28310	4618	-
2614	1	5277746	404	1089	0.421624	-794292	1202	1023	4.53e-39	8.78e-28	320	171	64	64				AT1G15340	258	-	AT1G15350	312	-
7775	1	22979804	285	1095	0.422065	-793226	1102	1120	7.19e-42	2.01e-25	276	136	38	38				AT1G62181	2132	+	AT1G62190	1030	+
12646	2	640606	447	1096	0.422065	-792977	1224	1011	1.31e-38	5.83e-28	288	155	51	51				AT2G02440	1523	+	AT2G02450	7215	+
2079	2	13008573	298	1107	0.42251	-79169	1266	988	7.96e-38	2.55e-28	249	136	34	34				AT2G30520	3121	-	AT2G30530	194	+
1128	4	15415626	420	1109	0.424572	-789946	1260	1004	6.13e-39	4.99e-28	325	176	71	71	AT4G31877.1:miRNA	(exon)	-	AT4G31875	3546	-	AT4G31880	3246	-
1388	5	9403039	526	1110	0.424572	-789855	1242	1020	2.87e-38	8.49e-28	301	162	57	57				AT5G26751	825	-	AT5G26760	296	-
2562	4	12726395	287	1111	0.424572	-789664	1228	1033	1.45e-38	1.5e-27	243	129	30	30				AT4G24660	900	-	AT4G24670	1296	-
1155	3	7282261	435	1114	0.424873	-789073	1065	1195	1.31e-42	2.97e-24	331	160	65	65				AT3G20820	300	+	AT3G20830	2485	-
2080	5	5165682	439	1118	0.427953	-787364	1491	865	3.33e-34	3.74e-31	260	158	46	46				AT5G15820	2870	+	AT5G15830	2642	+
22909	4	18077408	410	1120	0.427953	-787247	786	1641	4.45331e-51	8.46149e-18	336	130	52	52				AT4G38700	435	-	AT4G38710	177	-
1422	5	5008585	390	1122	0.427953	-786746	1049	1233	3.17e-44	1.43e-23	290	136	43	43	AT5G15420.1:mRNA	(mRNA)	-	AT5G15410	1897	-	AT5G15430	1096	+
32191	5	25398130	327	1123	0.428585	-786213	1072	1209	1.71208e-42	4.30642e-24	283	135	41	41				AT5G63410	139	-	AT5G63420	2093	+
24135	2	13657989	371	1125	0.429776	-785439	728	1794	5.52362e-53	6.71654e-16	322	116	43	43				AT2G32140	998	-	AT2G32150	832	+
7169	1	26313245	413	1126	0.430036	-78518	950	1374	4.63e-46	2.69e-22	311	136	47	47				AT1G69860	1276	+	AT1G69870	2576	+
6961	1	28156875	541	1127	0.430036	-785055	1132	1155	6.81e-41	6.77e-25	311	155	56	56				AT1G74960	885	-	AT1G74970	385	-
5984	1	25649371	577	1129	0.430822	-784465	1407	934	9.61e-35	1.61e-29	347	200	88	88				AT1G68400	712	-	AT1G68410	340	-
14962	2	17247646	512	1131	0.430822	-784251	1193	1104	2.05e-39	8.35e-26	301	155	56	56				AT2G41370	7461	-	AT2G41380	4039	+
7670	3	10439750	566	1135	0.430822	-783752	1248	1059	3.46e-38	6.44e-27	318	169	67	67				AT3G28040	1641	+	AT3G28050	2781	+
32884	3	256038	365	1137	0.430822	-783549	1092	1211	3.73005e-43	4.57395e-24	280	134	41	41				AT3G01680	706	+	AT3G01690	317	+
18588	5	289601	361	1140	0.430822	-783294	1312	1008	7.56485e-37	5.40857e-28	313	172	66	66	AT5G01750.1:mRNA,AT5G01750.2:mRNA	(exon five_prime_UTR),(exon five_prime_UTR)	+,+	AT5G01747	2046	+	AT5G01760	1931	+
32220	1	5423299	612	1141	0.430822	-782752	1477	901	1.79732e-33	3.07473e-30	324	192	78	78				AT1G15750	2571	-	AT1G15757	637	-
22595	3	7773006	380	1143	0.430937	-782383	1676	796	7.87457e-31	7.42402e-33	219	145	33	33				AT3G22060	855	+	AT3G22070,AT3G22072	2133	-,+
14773	1	7086449	309	1144	0.430937	-782247	1064	1253	1.18e-42	2.84e-24	260	121	30	30				AT1G20440	830	-	AT1G20450	1400	-
3203	2	10105023	380	1145	0.430937	-782189	1264	1057	7.38e-38	5.57e-27	275	147	46	46				AT2G23755	1183	-	AT2G23760	2496	-
13506	3	20774855	443	1148	0.431286	-78147	1097	1222	4.92e-42	6.88e-24	321	155	61	61				AT3G55970	5751	-	AT3G55980	1219	+
29198	5	4195374	352	1149	0.431368	-781211	1058	1270	6.11188e-43	7.42638e-23	271	125	35	35				AT5G13170	12243	-	AT5G13180	1022	+
13050	4	11971090	431	1152	0.431931	-780571	1146	1178	2.43e-40	1.86e-24	274	135	41	41				AT4G22780	155	-	AT4G22785	3636	+
8475	5	22898343	278	1155	0.432785	-77976	963	1408	7.96e-46	8.99e-21	269	114	30	30				AT5G56550	1828	-	AT5G56560	1242	+
9588	2	8913530	335	1156	0.432785	-779737	1021	1331	6.6e-44	5.84e-22	270	121	34	34				AT2G20670	162	-	AT2G20680	6770	+
13559	3	19229808	272	1158	0.433724	-778943	1177	1160	9.2e-40	9.33e-25	242	120	28	28				AT3G51840	780	-	AT3G51850	2523	+
5410	3	1503412	354	1162	0.434567	-778185	1673	822	6.2e-30	3.01e-32	215	141	31	31				AT3G05270	181	-	AT3G05280	169	-
32606	5	24533130	317	1164	0.434857	-777625	1516	909	1.14962e-32	4.35149e-30	226	137	31	31				AT5G60966	1549	+	AT5G60970	2282	-
6487	2	16702948	454	1166	0.435931	-776928	794	1745	8.43e-51	1.34e-16	332	126	51	51				AT2G40000	1146	-	AT2G40004	888	+
2419	1	3548970	302	1170	0.436861	-775964	1151	1213	2.81e-40	4.57e-24	237	115	24	24				AT1G10682	3649	-	AT1G10690	871	-
19285	3	761573	358	1173	0.438087	-775039	1200	1169	3.98986e-39	1.38602e-24	282	142	47	47	AT3G03270.1:mRNA	(mRNA)	-	AT3G03260	2469	-	AT3G03272	1905	-
29458	3	1952325	402	1174	0.438087	-774932	1462	961	1.02288e-33	5.66271e-29	252	147	42	42				AT3G06410	2736	-	AT3G06420	2464	-
23151	3	3650088	478	1176	0.438087	-774751	1078	1305	2.71315e-42	2.32114e-22	320	150	60	60	AT3G11580.1:mRNA	(mRNA)	-	AT3G11570	2784	-	AT3G11590	10050	+
7279	2	11994108	439	1187	0.439294	-772548	1427	1001	2.38e-34	4.77e-28	254	145	42	42				AT2G28130	2709	+	AT2G28140	639	+
25425	2	15732593	487	1189	0.441351	-771458	1493	964	3.42409e-33	6.47924e-29	262	154	48	48				AT2G37460	3737	-	AT2G37470	3928	+
26464	3	7958781	508	1195	0.442607	-770144	1335	1088	2.44333e-36	3.73528e-26	309	166	66	66				AT3G22436	1014	-	AT3G22440	719	+
3531	4	10811910	349	1198	0.442607	-769715	1316	1107	9.94e-37	1.07e-25	239	126	31	31				AT4G19950	999	+	AT4G19960	1464	+
19989	5	14919895	506	1200	0.442607	-769544	1076	1352	2.51359e-42	1.18814e-21	308	142	53	53				AT5G37550	279	-	AT5G37560	1838	+
20431	1	183184	226	1203	0.444073	-768406	829	1770	1.53674e-49	2.80842e-16	281	103	29	29				AT1G01490	938	-	AT1G01500	1836	+
11563	2	7748209	414	1206	0.444215	-767942	920	1602	5.37e-47	3.9e-18	337	139	60	60				AT2G17820	195	-	AT2G17830	5794	+
10507	3	21746137	388	1211	0.445751	-767074	1160	1278	3.91e-40	9.37e-23	308	149	58	58	AT3G58795.1:ncRNA	(exon)	+	AT3G58790	6	-	AT3G58800	1897	+
10265	1	29336449	501	1213	0.445751	-76671	1048	1416	2.94e-43	1.17e-20	330	149	61	61				AT1G78010	247	+	AT1G78020	1994	+
5883	1	4544035	455	1215	0.445751	-766217	1196	1248	2.66e-39	2.2e-23	303	150	55	55				AT1G13260	519	+	AT1G13270	691	+
3686	1	10708362	376	1216	0.445751	-766183	1343	1109	3.28e-36	1.18e-25	213	113	20	20				AT1G30340	7156	+	AT1G30350	1529	-
13324	2	17910640	385	1220	0.447574	-764643	1074	1405	2.04e-42	8.58e-21	306	139	53	53				AT2G43060	749	+	AT2G43070	56	-
4590	2	9404674	511	1221	0.447574	-764593	1276	1183	1.55e-37	2.01e-24	280	144	49	49				AT2G22122	1120	+	AT2G22125	1334	+
10	5	1997319	401	1223	0.449201	-763735	1025	1478	7.78e-44	8.16e-20	303	132	48	48				AT5G06530	2606	-	AT5G06540	1662	-
4058	2	16160027	405	1227	0.44957	-762904	1371	1114	1.23e-35	1.74e-25	281	151	53	53				AT2G38640	1667	-	AT2G38646	347	+
29599	5	5901450	312	1228	0.450107	-762545	1524	1002	1.44257e-32	4.8304e-28	241	141	38	38				AT5G17850	673	+	AT5G17860	788	-
31008	4	5723510	289	1229	0.450107	-762464	1675	914	7.58219e-30	4.8553e-30	215	136	31	31				AT4G08910	10269	+	AT4G08920	449	+
30566	1	30302309	370	1234	0.450107	-761904	1340	1145	2.83003e-36	5.2852e-25	269	142	44	44	AT1G80610.1:mRNA	(mRNA)	-	AT1G80600	1940	-	AT1G80620	2868	+
833	1	19307865	364	1235	0.450107	-761866	2144	715	2.43e-23	3.74e-35	232	174	50	50				AT1G51950	536	+	AT1G51960	2308	+
2609	5	24089103	494	1240	0.451104	-760499	1529	1015	2.16e-32	7.1e-28	257	150	46	46				AT5G59780	5918	-	AT5G59790	1365	+
31974	2	14115887	365	1242	0.454062	-759107	1460	1074	1.00111e-33	1.70588e-27	228	128	31	31	AT2G33310.1:mRNA	(exon five_prime_UTR)	-	AT2G33300	1868	+	AT2G33320	3457	-
33039	5	2615361	444	1246	0.454062	-758852	1230	1274	1.55996e-38	8.61159e-23	296	146	54	54				AT5G08130	5332	-	AT5G08139	762	+
2094	1	11210744	557	1247	0.454062	-758729	1084	1448	3.21e-42	2.58e-20	318	144	57	57				AT1G31310	10880	-	AT1G31319	785	-
14261	5	2326331	473	1248	0.454062	-758435	1480	1062	2.21e-33	6.69e-27	292	165	62	62				AT5G07350	1147	-	AT5G07360	137	-
7784	3	7305409	516	1249	0.454062	-758389	1137	1386	1.33e-40	4.39e-21	281	130	44	44				AT3G20850	1105	+	AT3G20860	480	+
1626	3	10939669	403	1250	0.454062	-75822	1672	942	5.98e-30	3.21e-29	258	159	52	52				AT3G28918	6811	+	AT3G28920	576	-
26516	1	13203178	602	1252	0.454062	-75801	1222	1292	8.86674e-39	1.59976e-22	313	154	61	61				AT1G35663	3707	-	AT1G35670	1902	+
8000	5	22191207	328	1258	0.454633	-756683	1478	1076	1.87e-33	1.85e-26	269	151	50	50				AT5G54620	1624	-	AT5G54630	1128	-
9178	1	2365490	450	1260	0.455015	-75627	1678	952	8.11e-30	3.99e-29	316	193	82	82	AT1G07650.1:mRNA,AT1G07650.2:mRNA	(mRNA),(mRNA)	-,-	AT1G07640	9487	-	AT1G07645	1722	-
22710	2	10113481	339	1267	0.456063	-754983	1408	1146	9.77992e-36	5.34819e-25	236	127	33	33				AT2G23760	436	-	AT2G23770	6592	-
24591	5	14755621	513	1271	0.456232	-75456	1511	1069	9.64947e-33	9.40168e-27	224	128	30	30				AT5G37260	2788	-	AT5G37270	2056	-
32724	4	14768295	366	1272	0.45975	-752864	752	2176	4.85739e-52	3.85114e-12	308	101	38	38				AT4G30170	3850	+	AT4G30180	458	+
15882	1	12167498	463	1275	0.460694	-752164	1458	1126	9.48e-34	2.42e-25	280	154	54	54				AT1G33550	1107	-	AT1G33560	1039	+
2328	1	8848731	400	1279	0.462122	-751039	1061	1560	6.93e-43	1.14e-18	293	126	44	44				AT1G25240	2437	+	AT1G25250	618	+
28718	1	22757478	376	1281	0.462151	-750762	1285	1290	2.26221e-37	1.47334e-22	260	129	38	38				AT1G61660	1365	-	AT1G61667	9997	+
8100	4	10160030	412	1282	0.462739	-750412	1526	1090	1.81e-32	4.23e-26	262	148	49	49				AT4G18380	487	+	AT4G18390	2717	-
13245	4	16764385	318	1283	0.462739	-750343	1701	979	1.64e-29	1.3e-29	216	134	32	32	AT4G35240.1:mRNA,AT4G35240.2:mRNA	(mRNA),(mRNA)	-,-	AT4G35230	6452	-	AT4G35250	6627	-
6691	1	5202407	411	1284	0.463035	-750033	1136	1469	1.16e-40	5.47e-20	304	139	53	53				AT1G15110	436	+	AT1G15120	36	+
2792	3	18905921	387	1285	0.463035	-749949	1686	991	1.03e-29	3.32e-28	225	138	36	36				AT3G50860	1916	+	AT3G50870	4876	+
16778	2	15616913	363	1294	0.463508	-748654	1206	1398	5.36705e-39	7.1977e-21	262	123	38	38				AT2G37170	2236	-	AT2G37180	614	+
2220	3	4723344	376	1295	0.463508	-748611	1186	1422	1.53e-39	1.36e-20	262	121	37	37				AT3G14205	2580	-	AT3G14220	9361	+
12595	3	22941284	383	1298	0.463757	-747902	1085	1562	3.21e-42	1.23e-18	356	158	79	79				AT3G61950	23	+	AT3G61960	297	-
22829	4	5793608	342	1301	0.46389	-747553	1388	1221	3.158e-35	6.78218e-24	262	137	44	44				AT4G09030	988	+	AT4G09040	750	-
24708	1	6142326	495	1303	0.46389	-747307	993	1711	6.024e-45	5.64463e-17	324	133	55	55	AT1G17840.1:mRNA	(exon five_prime_UTR)	+	AT1G17830	4140	-	AT1G17850	3353	-
31926	4	14371239	321	1307	0.465013	-746264	1234	1388	1.96521e-38	4.49465e-21	233	109	26	26				AT4G29140	506	+	AT4G29150	7368	+
13771	3	8531012	423	1310	0.465202	-745798	1497	1148	4.13e-33	5.47e-25	260	143	47	47				AT3G23690	210	-	AT3G23700	206	-
4906	1	29362185	291	1311	0.465202	-745768	1402	1225	8.03e-35	8.71e-24	216	113	23	23				AT1G78070	3336	+	AT1G78080	1919	+
2425	1	29231917	295	1314	0.465513	-745251	1693	1017	1.26e-29	8.21e-28	210	129	28	28				AT1G77750	539	-	AT1G77760	3739	-
28693	3	10433717	398	1317	0.465787	-74466	1549	1119	4.99665e-32	1.95449e-25	254	143	46	46				AT3G28030	2711	+	AT3G28040	1141	+
22729	1	27300005	366	1322	0.469718	-742575	969	1810	1.34211e-45	1.1767e-15	296	115	41	41				AT1G72500	1631	-	AT1G72510	3178	+
1704	4	14098316	240	1323	0.471833	-741673	1600	1105	4.43e-31	8.49e-26	175	101	13	13				AT4G28530	3659	-	AT4G28540	8523	+
14957	4	12572940	356	1324	0.472845	-741176	1114	1593	1.88e-41	3.36e-18	295	128	49	49	AT4G24240.1:mRNA	(mRNA)	+	AT4G24231	4093	+	AT4G24250	1694	-
7576	4	16361641	624	1327	0.475214	-740023	1378	1298	1.91e-35	2.13e-22	283	144	54	54				AT4G34160	2397	+	AT4G34170	6134	+
19102	5	229715	350	1329	0.475783	-739463	1376	1303	1.85629e-35	2.29309e-24	247	125	36	36	AT5G01595.1:ncRNA,AT5G01600.1:mRNA	(exon),(exon five_prime_UTR)	+,-	AT5G01590	2963	+	AT5G01610	1097	+
32945	3	3431578	370	1333	0.478153	-738152	1395	1299	4.78768e-35	2.17993e-22	285	146	56	56				AT3G10960	4765	-	AT3G10970	1310	-
11974	3	19167201	273	1334	0.478673	-737773	1771	1026	2.41e-28	1.08e-27	205	128	29	29				AT3G51660	2089	-	AT3G51670	1513	+
17203	5	25809994	369	1337	0.479094	-737235	1191	1530	1.84433e-39	5.08055e-19	325	149	67	67	AT5G64570.1:mRNA	(exon three_prime_UTR)	-	AT5G64560	536	-	AT5G64572	120	+
25289	4	13816156	409	1339	0.479094	-737094	1435	1273	3.27126e-34	8.54882e-24	228	118	30	30				AT4G27657	2843	+	AT4G27660	735	-
2618	4	8467562	411	1341	0.479094	-736906	1272	1437	1.27e-38	1.79e-20	260	123	39	39				AT4G14746	3440	-	AT4G14750	2614	+
25577	2	11480094	525	1342	0.479094	-736855	1275	1434	1.50668e-37	1.70817e-20	278	133	48	48				AT2G26900	2411	-	AT2G26910	1267	+
12516	1	27664063	330	1344	0.47911	-736328	1436	1275	3.37e-34	8.69e-23	242	126	35	35				AT1G73590	1049	+	AT1G73600	4924	+
824	4	13174802	352	1345	0.480771	-735594	1117	1650	2.28e-42	1.1e-18	271	115	38	38				AT4G25950	642	-	AT4G25960	2431	+
479	4	10599746	465	1348	0.484623	-733834	1354	1379	5.57e-36	3.08e-21	285	141	54	54				AT4G19430	826	-	AT4G19440	810	-
22812	3	22910100	308	1349	0.484696	-733681	1398	1338	6.33769e-36	6.19843e-22	206	103	20	20				AT3G61880	2295	-	AT3G61890	3900	-
12337	1	7834925	373	1350	0.485409	-733304	1572	1193	1.24e-31	2.8e-25	266	148	51	51				AT1G22180	4718	-	AT1G22190	671	+
8667	5	26809712	509	1354	0.487183	-732155	1469	1285	1.46e-33	1.01e-22	287	151	59	59				AT5G67190	276	-	AT5G67200	3759	-
6369	2	18362733	454	1357	0.487213	-731888	1180	1605	1.11e-41	4.15e-18	300	134	55	55	AT2G44480.1:mRNA,AT2G44480.2:mRNA	(CDS exon),(CDS exon)	+,+	AT2G44470	4280	+	AT2G44490	1796	+
2231	1	7488668	470	1358	0.487526	-731529	1391	1363	3.7e-35	2.04e-21	318	161	71	71				AT1G21380	189	-	AT1G21390	248	-
27103	3	19281522	321	1359	0.487526	-731405	1173	1619	7.70658e-40	6.05799e-18	254	110	33	33				AT3G51950	335	-	AT3G51960	919	-
13856	2	16969301	728	1365	0.488975	-730225	884	2167	4.06e-48	3.41e-12	384	142	82	82				AT2G40660	629	+	AT2G40670	565	+
33460	4	10394384	323	1369	0.493227	-728124	1199	1618	3.57708e-39	6.04191e-18	272	120	42	42				AT4G18975	553	-	AT4G18980	4373	+
25285	4	15231186	451	1371	0.49323	-727871	1910	1018	2.4834e-27	8.24919e-28	196	127	28	28				AT4G31380	692	+	AT4G31390	1663	+
28237	5	20069533	372	1372	0.49323	-727762	1205	1617	4.94854e-39	5.46733e-18	275	122	43	43				AT5G49470	1053	+	AT5G49480	1024	+
30462	4	1431692	384	1373	0.49323	-727723	1279	1523	1.69035e-37	3.87146e-19	266	123	42	42				AT4G03260	220	+	AT4G03270	491	-
6220	4	16995687	412	1376	0.49323	-727473	1190	1641	1.74e-39	8.46e-18	294	130	52	52				AT4G35880	72	+	AT4G35890	1246	+
10856	3	1839223	486	1379	0.494188	-726525	1696	1159	1.32e-29	7.93e-25	237	137	42	42				AT3G06080	1481	-	AT3G06090	1307	+
25303	5	17831073	338	1380	0.494439	-726314	1225	1606	1.33457e-38	4.1577e-18	249	110	32	32				AT5G44260	16	-	AT5G44265	1537	-
7407	5	26455875	575	1381	0.494839	-726052	1093	1801	4.24e-42	8.99e-16	356	150	78	78				AT5G66200	339	-	AT5G66210	123	-
900	2	17368783	329	1387	0.496055	-725019	1498	1326	5.06e-33	4.87e-22	230	120	33	33	AT2G41660.1:mRNA	(exon three_prime_UTR)	+	AT2G41650	4512	+	AT2G41670	5136	+
2226	3	20963941	507	1388	0.496486	-724592	1745	1141	6.62e-29	4.77e-26	269	157	60	60				AT3G56580	444	+	AT3G56590	663	+
8623	3	8040513	290	1389	0.496486	-724485	1691	1179	1.12e-29	1.87e-24	191	110	21	21				AT3G22750	754	-	AT3G22760	3797	+
7552	4	1300701	316	1392	0.496994	-723924	2231	896	3.17e-22	2.52e-30	198	143	36	36				AT4G02930	2454	-	AT4G02940	5644	+
1155	3	1774456	356	1394	0.501072	-72228	1899	1065	1.5e-26	8.23e-27	245	153	52	52				AT3G05936	44	-	AT3G05937	1268	-
2494	3	3430199	270	1395	0.501072	-72222	1797	1127	6.62e-28	2.56e-25	199	120	27	27				AT3G10960	3336	-	AT3G10970	2739	-
411	3	16758689	492	1397	0.501635	-721719	1535	1324	2.63e-32	4.41e-22	306	162	73	73				AT3G45640	236	+	AT3G45650	318	+
13898	1	29975418	356	1398	0.501635	-721621	1299	1561	4.8e-37	1.21e-18	231	105	26	26				AT1G79650	314	-	AT1G79660	267	+
8916	4	8537968	518	1399	0.502061	-721324	1290	1581	2.74e-37	2.65e-18	315	146	67	67				AT4G14920	2384	-	AT4G14930	359	+
28586	3	8902636	424	1400	0.502144	-721169	1953	1044	1.91907e-26	2.7269e-27	237	152	50	50				AT3G24480	209	-	AT3G24490	7922	+
1382	1	29413133	382	1401	0.502151	-721043	1725	1180	3.37e-29	1.92e-24	224	130	35	35				AT1G78160	3139	+	AT1G78170	735	+
2713	4	15862714	355	1402	0.504784	-720018	1636	1257	1.69e-30	3.33e-23	226	125	35	35				AT4G32870	149	+	AT4G32880	561	-
27913	1	17834768	303	1405	0.50609	-719207	955	2163	5.20058e-47	3.26656e-12	269	93	29	29				AT1G48270	4498	-	AT1G48280	169	+
234	1	23898545	656	1407	0.506846	-718706	1492	1389	3.4e-33	4.56e-21	312	161	72	72				AT1G64380	6699	-	AT1G64385	1162	+
6548	5	4460388	368	1408	0.507173	-718472	1637	1270	1.84e-30	7.43e-23	227	125	35	35				AT5G13810	3552	+	AT5G13820	322	+
15675	5	20191788	253	1411	0.507321	-718056	1515	1375	1.12e-32	2.7e-21	181	92	13	13				AT5G49690	523	-	AT5G49700	685	+
31711	1	7336978	400	1412	0.50734	-717928	1895	1101	1.31701e-26	8.27704e-26	233	144	44	44				AT1G20990	5231	-	AT1G21000	550	+
28467	5	26170903	420	1414	0.50734	-717791	1624	1286	1.15841e-30	1.04022e-22	232	127	37	37				AT5G65460	2111	-	AT5G65470	1018	+
32853	3	3443516	441	1415	0.507928	-717357	1717	1220	2.92458e-29	6.47383e-24	292	166	72	72				AT3G10985	290	+	AT3G10986	467	-
20608	4	9447215	402	1417	0.508676	-716861	1235	1700	2.05626e-38	4.54277e-17	302	134	58	58				AT4G16770	10243	-	AT4G16780	1698	+
2430	5	763360	385	1418	0.508676	-716817	1159	1811	3.82e-40	1.2e-15	279	116	43	43				AT5G03210	230	-	AT5G03220	3937	-
11505	1	4080215	304	1419	0.508676	-716744	2153	976	3.33e-23	1.23e-28	202	140	35	35				AT1G12070	260	-	AT1G12080	3795	+
13526	5	26326657	329	1420	0.508676	-716643	1655	1271	2.7e-30	7.78e-23	261	144	52	52				AT5G65790	2242	+	AT5G65800	3925	-
8100	5	6833156	209	1421	0.508676	-716631	1442	1458	4.51e-34	3.92e-20	207	101	21	21				AT5G20240	1744	+	AT5G20250	399	+
11060	2	13191155	281	1422	0.508676	-71656	1776	1186	2.93e-28	2.27e-25	200	118	27	27				AT2G30990	875	-	AT2G31005	2209	+
1749	3	6160402	336	1423	0.508676	-71642	1155	1827	3.12e-40	1.54e-15	286	119	47	47				AT3G18000	3017	+	AT3G18010	567	-
2511	3	10203488	400	1425	0.509683	-715546	1320	1607	1.2e-36	4.25e-18	254	116	38	38				AT3G27530	3674	-	AT3G27540	1620	+
8819	2	14545305	516	1426	0.509801	-715386	1815	1170	1.16e-27	1.4e-24	262	155	59	59	AT2G34510.1:mRNA	(mRNA)	-	AT2G34500	4156	-	AT2G34520	2221	-
8452	5	17586742	517	1427	0.509801	-715378	1413	1502	1.21e-34	1.56e-19	321	158	75	75	AT5G43760.1:mRNA	(mRNA)	+	AT5G43755	3227	-	AT5G43770	1790	+
13858	5	23164971	346	1433	0.512873	-7135	1292	1660	3.22e-37	1.62e-17	251	112	35	35				AT5G57170	1863	-	AT5G57180	2698	+
12366	1	5410485	453	1437	0.512947	-712999	1527	1413	1.82e-32	1.07e-20	279	144	56	56				AT1G15730	723	-	AT1G15740	197	+
8157	1	5147803	329	1440	0.51337	-7125	1301	1661	5.22e-37	1.71e-17	252	113	35	35				AT1G14910	4277	-	AT1G14920	1259	+
13324	2	7259935	583	1442	0.51337	-712312	1396	1554	5.74e-35	9.33e-20	318	154	74	74				AT2G16720	3645	-	AT2G16730	1604	-
11878	4	12864306	523	1443	0.51337	-712158	1756	1235	1.34e-29	1.45e-23	295	168	75	75				AT4G25020	2591	-	AT4G25030	47	+
33367	5	18677034	411	1446	0.514733	-711393	1512	1442	1.00793e-33	2.1049e-20	250	127	42	42	AT5G46050.1:mRNA	(mRNA)	-	AT5G46040	3687	-	AT5G46060	4087	+
16767	4	9278267	449	1450	0.517376	-710047	1488	1481	2.81536e-33	8.97713e-21	263	131	48	48				AT4G16444	2163	-	AT4G16447	296	+
5030	1	469236	392	1451	0.517376	-710011	1349	1633	4.25e-36	7.74e-18	251	115	36	36				AT1G02340	1587	-	AT1G02350	386	+
14746	2	14391112	310	1453	0.517376	-709952	1401	1574	7.04e-35	2.01e-18	232	109	31	31				AT2G34070	1036	-	AT2G34110	1284	+
4739	1	18364552	409	1454	0.517376	-709856	1565	1409	9.94e-32	9.13e-21	246	128	41	41				AT1G49610	1563	-	AT1G49620	735	-
20614	1	5922391	347	1459	0.517376	-709176	2267	975	7.53175e-22	1.18408e-28	205	145	39	39				AT1G17285	1148	+	AT1G17290	66	+
24646	2	18725317	366	1460	0.517376	-709175	1484	1494	2.35143e-33	1.19715e-19	242	120	38	38				AT2G45420	4770	+	AT2G45430	2061	+
6739	2	18788968	355	1462	0.518042	-70831	1534	1454	2.62e-32	3.64e-20	234	119	36	36				AT2G45590	156	+	AT2G45600	443	+
24672	5	21449800	524	1463	0.518149	-708155	1094	2038	4.32835e-42	2.31642e-13	337	134	68	68				AT5G52890	2821	-	AT5G52900	2380	-
6064	4	8203232	345	1467	0.518471	-707574	945	2372	3e-46	1.34e-10	288	97	38	38				AT4G14230	165	-	AT4G14240	943	-
3498	5	41409	306	1471	0.519482	-706835	1646	1367	2.52e-30	2.13e-21	211	113	28	28				AT5G01100	3613	-	AT5G01110	206	-
14682	1	12239005	565	1474	0.519543	-706396	1122	2009	3.47e-41	1.12e-13	308	123	54	54				AT1G33760	688	+	AT1G33770	2839	+
5984	4	16951143	382	1475	0.519543	-706274	1057	2141	5.67e-43	1.73e-12	292	109	45	45				AT4G35780	739	-	AT4G35783	1072	+
25833	3	12451501	581	1479	0.520171	-705632	1188	1911	1.73272e-39	8.53903e-15	277	114	44	44				AT3G30775	542	-	AT3G30778	7394	-
12222	5	7251375	219	1480	0.520183	-705477	1709	1327	2.28e-29	4.95e-22	196	108	23	23				AT5G21940	944	-	AT5G21950	2437	-
3186	1	20852003	366	1481	0.520183	-705452	1775	1280	2.74e-28	9.63e-23	212	121	31	31				AT1G55770	619	-	AT1G55790	138	-
19008	2	14060355	568	1482	0.521477	-704812	1033	2212	9.06096e-44	9.49855e-12	333	125	64	64	AT2G33170.1:mRNA	(exon five_prime_UTR)	-	AT2G33160	4392	+	AT2G33175	2115	-
1406	1	8532775	594	1490	0.523853	-703093	1404	1646	8.21e-35	1.03e-17	288	136	56	56				AT1G24120	859	-	AT1G24130	1111	-
1709	2	17483392	456	1494	0.523853	-703019	1329	1741	1.82e-36	1.27e-16	272	122	47	47				AT2G41890	3267	-	AT2G41900	6785	+
20312	1	6335379	253	1498	0.523853	-702631	1856	1250	3.40303e-27	2.2358e-23	223	131	38	38				AT1G18400	1761	+	AT1G18410	1023	-
7203	2	17147951	533	1501	0.523853	-702124	1265	1839	7.71e-38	1.81e-15	277	119	47	47				AT2G41130	3267	+	AT2G41140	2170	+
1391	4	12571502	405	1504	0.523853	-70176	1699	1373	1.5e-29	2.67e-21	253	137	50	50				AT4G24231	2679	+	AT4G24240	62	+
23926	5	22332435	332	1505	0.523853	-701482	1502	1557	6.21922e-33	1.0843e-18	259	127	46	46				AT5G55040	787	-	AT5G55050	5100	+
33080	2	18233107	360	1506	0.524003	-701185	1461	1604	1.02246e-33	4.05142e-18	239	114	36	36				AT2G44070	793	-	AT2G44080	3865	+
2789	1	22879714	337	1507	0.524003	-701161	828	2828	1.48e-49	2.15e-07	303	90	38	38				AT1G61890	8601	-	AT1G61900	2333	-
27403	2	11273588	465	1514	0.526562	-699511	1685	1407	1.0165e-29	8.83075e-21	281	151	65	65				AT2G26500	2866	+	AT2G26510	91	+
3650	3	2650944	329	1515	0.526562	-699312	1330	1785	1.84e-36	5.73e-16	264	116	43	43	AT3G08720.1:mRNA	(exon five_prime_UTR)	-	AT3G08710	4610	+	AT3G08730	339	-
17256	1	11620022	346	1517	0.527827	-698661	1415	1682	1.37538e-34	2.43946e-18	250	116	38	38				AT1G32230	3976	+	AT1G32240	5505	-
28665	1	1434493	447	1521	0.528004	-698146	940	2542	2.44496e-46	2.79789e-10	312	104	47	47				AT1G05010	1857	-	AT1G05020	538	-
10504	1	30379171	352	1522	0.528004	-698122	1650	1446	2.55e-30	2.47e-20	217	114	30	30				AT1G80831	2865	+	AT1G80840	4344	+
5698	3	6365608	382	1523	0.528004	-697991	2351	1019	8.19e-21	8.39e-28	235	163	59	59				AT3G18520	183	+	AT3G18524	2211	-
27292	2	19466289	273	1525	0.528004	-697843	1835	1307	1.7074e-27	2.58879e-23	181	104	20	20				AT2G47430	2337	-	AT2G47440	3294	+
25261	3	17704521	357	1526	0.528004	-697761	1039	2304	1.53681e-43	4.89141e-11	300	108	48	48				AT3G47960	3865	-	AT3G47965	3219	-
11018	2	11963270	401	1528	0.528004	-697617	1667	1441	4.98e-31	2.01e-20	258	137	52	52				AT2G28080	176	-	AT2G28085	4650	-
1678	3	1214735	459	1529	0.528004	-697463	1386	1735	2.86e-35	1.13e-16	276	126	51	51				AT3G04500	1108	-	AT3G04510	672	-
11926	3	4548461	500	1530	0.528004	-697429	1783	1349	3.86e-28	1.19e-22	253	141	53	53				AT3G13810	1197	+	AT3G13820	905	+
11063	3	1760092	526	1537	0.529599	-695852	1517	1600	1.15e-32	3.69e-18	311	153	75	75				AT3G05890	1862	-	AT3G05905	550	+
7184	1	7090560	383	1539	0.529599	-695721	1468	1657	1.4e-33	1.55e-17	257	122	43	43				AT1G20450	1144	-	AT1G20460	610	+
32511	5	16797873	339	1541	0.531397	-694767	1723	1421	3.28464e-29	1.34533e-21	216	116	32	32				AT5G41990,AT5G41992	35	-,-	AT5G42000	1312	+
14344	4	5994612	330	1543	0.532539	-694171	2257	1089	6.21e-23	3.84e-26	220	147	48	48				AT4G09460	518	+	AT4G09462	2026	+
941	1	11572020	365	1544	0.532539	-69411	1865	1318	4.44e-27	3.92e-23	212	122	33	33				AT1G32160	1814	+	AT1G32170	3118	+
13399	1	12359453	345	1545	0.532539	-693974	1718	1431	3e-30	1.62e-20	249	134	47	47	AT1G34010.1:mRNA	(exon three_prime_UTR)	-	AT1G34000	658	-	AT1G34020	7229	+
7992	3	9581395	421	1548	0.532621	-693587	2073	1191	5.47e-25	2.66e-24	246	153	58	58				AT3G26180	1518	-	AT3G26190	1860	-
31357	5	4898499	375	1549	0.532621	-693509	1890	1306	1.26887e-26	2.557e-22	269	155	64	64				AT5G15110	1003	+	AT5G15120	51	+
23658	4	300298	331	1550	0.532621	-693425	1608	1538	6.37431e-31	6.16049e-19	264	134	53	53	AT4G00730.1:mRNA,AT4G00730.2:mRNA	(mRNA),(mRNA)	-,-	AT4G00720	3148	-	AT4G00740	6968	-
1193	4	10001441	392	1553	0.532922	-693017	1917	1293	2.97e-26	1.67e-22	189	111	25	25				AT4G18010	7216	-	AT4G18020	1624	-
13799	3	8305760	463	1554	0.535346	-692023	2436	1025	6.8e-20	1.08e-27	191	138	37	37				AT3G23245	5157	-	AT3G23250	3218	+
20685	3	19419852	321	1555	0.535834	-691755	1437	1740	3.42791e-34	1.25712e-16	223	101	28	28				AT3G52370	229	+	AT3G52380	1385	+
10171	5	17342194	421	1556	0.535834	-691683	1861	1343	3.8e-27	9.66e-22	186	106	22	22				AT5G43190	834	-	AT5G43200	3737	-
20747	5	4194889	264	1559	0.537016	-690921	2212	1136	1.65459e-23	4.22719e-25	179	119	26	26				AT5G13170	11714	-	AT5G13180	1551	+
11539	2	833403	389	1561	0.537049	-690738	1754	1429	1.19e-28	1.62e-20	223	121	37	37				AT2G02860	1141	-	AT2G02870	4215	+
25537	5	26187546	430	1563	0.537715	-690242	1669	1511	5.12208e-30	2.25811e-19	258	134	51	51	AT5G65510.1:mRNA	(mRNA)	+	AT5G65500	3763	-	AT5G65520	1964	-
26778	1	3993702	426	1567	0.538073	-689919	1189	2131	1.74084e-39	1.49541e-12	285	112	46	46				AT1G11820	316	-	AT1G11840	1254	+
1422	4	15655643	479	1569	0.538073	-689744	1943	1304	1.29e-25	2.31e-22	251	147	57	57				AT4G32430	407	+	AT4G32440	799	+
5457	2	12412527	369	1573	0.538073	-689563	1728	1470	3.75e-29	5.84e-20	231	123	40	40				AT2G28890	4475	-	AT2G28900	1403	-
8995	1	26164161	308	1575	0.538073	-689176	1579	1609	1.62e-31	4.41e-18	241	119	39	39				AT1G69570	818	-	AT1G69580	7628	+
19009	4	10717246	349	1580	0.538984	-687937	1542	1666	3.36171e-32	1.81384e-17	255	123	46	46				AT4G19700	2712	-	AT4G19710	7435	+
24503	3	6347106	471	1582	0.539496	-687554	2054	1254	3.18793e-24	3.08683e-23	236	144	52	52				AT3G18485	4162	-	AT3G18490	1414	-
8998	4	1494701	363	1583	0.539579	-687419	1486	1733	2.76e-33	1.08e-16	259	121	46	46	AT4G03390.1:mRNA	(exon five_prime_UTR)	-	AT4G03380	4653	-	AT4G03400	2654	-
20553	2	8469922	304	1585	0.539579	-687276	1821	1418	1.36922e-27	1.22012e-20	215	119	35	35				AT2G19560	957	-	AT2G19570	300	-
6923	4	2397640	438	1588	0.540481	-686574	1627	1593	1.35e-30	3.36e-18	255	128	49	49				AT4G04720	99	-	AT4G04730	4068	-
12775	1	17296266	296	1592	0.541403	-685839	1764	1477	1.85e-28	7.66e-20	240	129	44	44				AT1G47128	10743	-	AT1G47200	1617	-
15801	1	22649556	536	1596	0.542091	-685232	1319	1982	1.18e-36	4.93e-14	289	123	53	53				AT1G61380	302	-	AT1G61390	514	-
8154	3	6801811	548	1598	0.542695	-684762	1418	1852	1.49e-34	3.1e-15	287	129	58	58				AT3G19570	344	+	AT3G19580	987	-
1128	3	22362422	436	1600	0.543407	-684315	1280	2056	1.71e-37	2.94e-14	274	112	46	46				AT3G60520	60	-	AT3G60530	10575	+
16681	1	16839124	364	1601	0.543434	-684197	1540	1710	3.04642e-32	5.6117e-18	282	136	58	58				AT1G44350	1019	-	AT1G44414	8475	+
296	2	19194880	471	1602	0.543674	-684014	1597	1653	4.35e-31	1.23e-17	299	149	72	72				AT2G46710	265	+	AT2G46720	2268	+
15527	4	11638922	324	1605	0.543895	-683617	1587	1667	2.19e-31	1.82e-17	227	110	34	34	AT4G21926.1:mRNA	(mRNA)	-	AT4G21920	2610	-	AT4G21930	673	+
26633	5	26847112	463	1609	0.543895	-683289	1810	1464	9.81787e-28	4.472e-20	268	146	61	61				AT5G67280	2152	-	AT5G67290	805	-
25783	5	3889263	330	1610	0.543895	-683183	1615	1643	8.60177e-31	8.8699e-18	208	102	26	26				AT5G12043	533	-	AT5G12050	676	+
6836	3	2137001	607	1613	0.543895	-682866	1209	2199	6.12e-39	6.82e-12	319	127	66	66				AT3G06770	75	-	AT3G06778	2799	-
32159	1	21440699	410	1615	0.543957	-682508	1584	1681	2.05772e-31	2.40548e-17	273	134	55	55				AT1G57980	98	-	AT1G57990	601	-
16395	3	7453759	685	1619	0.543957	-682151	1757	1522	1.40388e-28	3.5425e-19	291	154	73	73				AT3G21230	2100	-	AT3G21240	168	-
15784	2	183481	430	1622	0.544289	-681766	1440	1861	3.7e-35	3.35e-15	247	110	39	39				AT2G01420	367	-	AT2G01422	244	+
13758	5	26912324	398	1623	0.544301	-681536	1518	1766	1.19e-32	2.38e-16	262	123	48	48				AT5G67430	419	+	AT5G67440	184	-
3631	2	178928	409	1630	0.545135	-680587	1834	1473	1.65e-27	7.06e-20	229	125	42	42				AT2G01410	2724	-	AT2G01420	973	-
77	1	16836941	503	1632	0.545135	-680363	1339	2021	2.66e-36	1.46e-13	315	135	67	67	AT1G44350.1:mRNA	(mRNA)	-	AT1G44318	3275	+	AT1G44414	10589	+
3414	1	17222858	481	1633	0.545171	-680179	2107	1284	1.27e-23	1.01e-22	235	144	51	51				AT1G46192	5761	+	AT1G46264	1744	+
26393	1	23515481	391	1636	0.545289	-679979	2600	1042	2.09066e-18	2.63881e-27	205	150	46	46				AT1G63410	3678	-	AT1G63420	198	+
11924	5	7655411	512	1637	0.545549	-679632	1253	2170	4.27e-39	3.42e-12	314	127	64	64				AT5G22890	942	-	AT5G22900	1557	+
19326	5	20333303	494	1638	0.545619	-679501	1550	1754	5.02068e-32	1.6665e-16	296	142	67	67				AT5G49970	394	+	AT5G49980	414	-
1759	3	8157622	307	1640	0.545634	-679319	1666	1636	4.62e-30	8.29e-18	211	105	29	29				AT3G22968,AT3G22970	3625	+,+	AT3G22980	2381	-
1961	2	9487204	361	1641	0.546332	-678955	1257	2175	4.82e-38	3.79e-12	252	98	35	35				AT2G22320	6943	+	AT2G22330	1170	+
15689	3	2258216	395	1643	0.546982	-678534	2171	1262	6.21e-23	4.25e-23	216	135	44	44				AT3G07130	407	-	AT3G07140	2779	+
14961	3	6088910	404	1644	0.547055	-678404	1508	1820	7.36e-33	1.45e-15	253	116	44	44				AT3G17780	740	+	AT3G17790	493	+
15778	4	17236125	343	1646	0.547239	-678179	1942	1414	1.17e-25	1.15e-20	198	113	30	30				AT4G36520	777	-	AT4G36530	3662	-
20621	3	3656521	317	1649	0.549029	-677275	1743	1587	6.43842e-29	3.17359e-18	207	106	29	29				AT3G11580	5346	-	AT3G11590	3698	+
31690	3	9741417	381	1653	0.549555	-676665	1986	1397	5.33161e-25	6.81908e-21	214	124	39	39				AT3G26530	6065	-	AT3G26539	2122	-
24634	1	29178337	526	1655	0.550924	-676015	1970	1416	2.92951e-25	1.17067e-20	260	149	61	61				AT1G77630	3069	+	AT1G77640	137	+
11951	5	773261	538	1657	0.552382	-675342	1879	1491	6.77e-27	1.06e-19	261	143	59	59				AT5G03240	14	-	AT5G03250	871	+
13956	4	17365477	320	1658	0.552644	-675155	1519	1848	1.27e-32	2.78e-15	240	109	38	38				AT4G36860	3658	-	AT4G36870	3328	+
14152	4	17398279	175	1660	0.552754	-674909	2219	1265	2.08e-22	6.29e-23	152	98	15	15				AT4G36910	5026	-	AT4G36920	2244	+
2430	1	5197779	352	1665	0.552754	-674625	1790	1573	5.36e-28	1.74e-19	254	134	52	52				AT1G15100	3751	-	AT1G15110	1063	+
11441	2	12938648	314	1667	0.553377	-673973	1770	1599	2.38e-28	3.63e-18	242	126	47	47	AT2G30360.1:mRNA,AT2G30362.1:ncRNA	(exon five_prime_UTR),(ncRNA)	-,+	AT2G30350	3031	-	AT2G30370	1650	-
7599	1	28004211	378	1669	0.554079	-67354	1894	1497	1.29e-26	1.42e-19	227	125	41	41				AT1G74500	5578	-	AT1G74510	965	+
5218	4	17502462	448	1673	0.555098	-672834	1793	1589	6.26e-29	3.27e-18	243	127	48	48				AT4G37175	1807	-	AT4G37180	1878	+
26727	5	26127202	283	1677	0.555758	-672353	1740	1644	5.52142e-29	9.08014e-18	213	108	31	31				AT5G65380	903	-	AT5G65390	1241	-
30993	5	3879530	327	1679	0.555758	-672235	1690	1696	1.11651e-29	4.34306e-17	211	104	29	29				AT5G12010	153	-	AT5G12020	2544	-
4	1	21206119	326	1680	0.555758	-672155	1735	1649	4.53e-29	1.09e-17	217	110	32	32				AT1G56590	1539	-	AT1G56600	1255	+
31008	1	17917512	421	1681	0.555758	-672016	1445	1984	5.11703e-34	5.00039e-14	271	119	49	49				AT1G48470	1623	+	AT1G48480	669	+
21276	3	325844	389	1683	0.555758	-671877	1888	1521	1.25981e-26	3.15999e-19	222	121	40	40				AT3G01961	686	+	AT3G01970	359	-
32611	2	19132325	405	1685	0.555758	-671523	1729	1663	3.89307e-29	1.71442e-17	235	119	42	42				AT2G46580	1931	-	AT2G46590	513	+
30	3	1491181	410	1686	0.555986	-671157	1210	2384	6.48e-39	1.77e-10	317	122	65	65				AT3G05220	65	+	AT3G05230	756	+
30510	2	11860424	264	1687	0.555986	-671142	1715	1683	2.8574e-29	2.52233e-17	208	104	29	29	AT2G27830.1:mRNA	(exon five_prime_UTR)	+	AT2G27820	2267	+	AT2G27840	1438	+
1337	1	25429502	338	1699	0.560973	-668248	1503	1956	6.31e-33	3.15e-14	212	92	24	24				AT1G67810	2321	+	AT1G67820	182	+
27823	3	10592340	312	1700	0.560973	-668176	1907	1545	2.32971e-27	7.29618e-19	219	119	39	39				AT3G28340	1943	-	AT3G28345	1257	-
6649	1	6102853	604	1704	0.561824	-667532	1973	1500	3.25e-25	1.5e-19	258	145	60	60	AT1G17745.1:mRNA,AT1G17745.2:mRNA	(mRNA),(mRNA)	+,+	AT1G17744	1171	-	AT1G17750	3501	+
10173	1	24620868	390	1705	0.561824	-667427	1659	1781	3.75e-31	4.1e-17	236	114	39	39	AT1G66140.1:mRNA	(mRNA)	-	AT1G66130	4132	+	AT1G66145	7467	-
32609	1	28315675	423	1710	0.562706	-666575	1327	2244	1.76084e-36	1.74033e-11	259	102	39	39	AT1G75450.1:mRNA,AT1G75450.2:mRNA	(mRNA),(mRNA)	-,-	AT1G75440	763	+	AT1G75460	12000	+
8356	5	3132222	369	1712	0.563697	-666061	1475	2027	1.72e-33	1.78e-13	240	103	36	36				AT5G10010	678	+	AT5G10020	855	+
10847	5	22603079	428	1716	0.563732	-66588	1281	2333	1.81e-37	8.1e-11	288	112	52	52				AT5G55840	726	+	AT5G55850	79	+
28015	4	17672379	330	1718	0.563732	-665686	1795	1669	6.471e-28	1.8721e-18	241	124	47	47				AT4G37610	190	-	AT4G37620	1647	-
24745	1	13073864	413	1719	0.563732	-665529	1614	1856	8.2221e-31	3.298e-15	284	135	62	62	AT1G35510.1:mRNA	(mRNA)	+	AT1G35501	6734	+	AT1G35515	3856	+
30030	5	5719367	319	1720	0.563732	-665502	2611	1149	2.5887e-18	5.48611e-25	205	144	47	47	AT5G17350.1:mRNA	(exon three_prime_UTR)	+	AT5G17340	3257	-	AT5G17360	850	+
25219	1	7365328	273	1721	0.563732	-665194	2209	1361	1.41366e-22	1.85961e-21	176	109	24	24				AT1G21040	2129	-	AT1G21050	1311	+
3347	3	18782156	314	1723	0.565194	-664473	1602	1887	4.47e-31	6.3e-15	232	107	37	37				AT3G50610	1900	-	AT3G50620	2382	-
6344	3	1478612	394	1724	0.565922	-664148	2288	1323	1.39e-21	4.22e-22	222	139	50	50				AT3G05200	78	+	AT3G05210	729	+
27065	4	12573447	289	1726	0.567378	-663494	1906	1595	2.12384e-26	3.43703e-18	241	129	50	50	AT4G24240.1:mRNA	(exon three_prime_UTR)	+	AT4G24231	4566	+	AT4G24250	1221	-
1366	1	24760357	525	1727	0.567689	-663295	1218	2497	7.97e-39	1.33e-09	274	100	42	42				AT1G66380	2128	+	AT1G66390	3338	+
12577	2	18822344	308	1735	0.569262	-662078	1293	2377	4.04e-37	1.43e-10	251	95	36	36				AT2G45685	313	+	AT2G45690	673	-
30642	4	1308260	501	1737	0.569262	-661946	1360	2262	7.5124e-36	2.34552e-11	315	129	70	70	AT4G02940.1:mRNA	(mRNA)	+	AT4G02930	10105	-	AT4G02950	2688	+
20738	3	20775983	456	1740	0.569646	-661414	1245	2480	3.05215e-38	9.16475e-10	295	111	55	55				AT3G55970	6886	-	AT3G55980	84	+
16690	4	13021039	575	1741	0.569646	-66128	1887	1637	1.22698e-26	8.32062e-18	255	135	57	57				AT4G25480	2204	-	AT4G25490	454	-
10739	1	5387900	388	1744	0.571776	-660319	1983	1568	4.75e-25	1.39e-18	213	118	37	37				AT1G15660	2839	+	AT1G15670	1858	+
9629	4	9874068	452	1745	0.571776	-660246	1716	1813	2.92e-29	1.27e-15	232	112	40	40				AT4G17765	710	-	AT4G17770	1944	+
21277	3	20244038	443	1747	0.572167	-659909	1532	2034	2.34531e-32	2.15583e-14	299	134	69	69				AT3G54670	298	+	AT3G54680	130	+
4020	2	15009509	425	1748	0.572167	-659801	1381	2261	2.35e-36	2.26e-11	274	111	50	50				AT2G35700	3931	+	AT2G35710	1075	-
12882	1	24398479	477	1750	0.572167	-659694	1420	2196	1.5e-34	6.53e-12	287	120	56	56	AT1G65620.2:mRNA,AT1G65620.3:mRNA	(mRNA),(exon five_prime_UTR)	+,+	AT1G65610	3356	-	AT1G65630	7825	-
13160	4	8851027	348	1751	0.572167	-659592	1481	2109	2.32e-34	1e-12	211	87	24	24				AT4G15480	684	-	AT4G15490	1497	-
6286	5	24693020	387	1753	0.573544	-658868	2245	1396	4.69e-22	6.78e-21	229	139	52	52				AT5G61420	2117	-	AT5G61430	7909	-
2542	3	5064297	670	1755	0.57405	-658516	1466	2149	1.26e-34	2.35e-12	304	131	69	69				AT3G15030	516	+	AT3G15040	72	-
14532	5	8229324	375	1757	0.574364	-658223	2038	1547	2.31e-24	7.6e-20	217	122	41	41	AT5G24230.1:mRNA	(mRNA)	+	AT5G24220	1959	+	AT5G24240	1431	-
8644	4	17539586	463	1758	0.574937	-657949	1765	1790	2e-28	6.11e-16	237	117	44	44				AT4G37250	9310	-	AT4G37260	673	+
21416	5	24691693	345	1759	0.574937	-657856	1554	2032	5.5872e-32	2.1147e-13	241	106	39	39				AT5G61420	769	-	AT5G61430	9257	-
8610	3	11803480	428	1761	0.576244	-657245	1345	2363	3.45e-36	1.26e-10	248	95	36	36				AT3G30170	6477	+	AT3G30180	7043	+
33151	5	21729123	315	1763	0.577726	-656596	1852	1722	3.29215e-28	8.14106e-17	211	108	33	33	AT5G53500.1:mRNA	(exon five_prime_UTR)	-	AT5G53490	4637	-	AT5G53510	9569	+
15284	4	16102220	442	1764	0.577926	-656437	1645	1943	2.33e-30	2.13e-14	258	120	51	51				AT4G33467	244	-	AT4G33470	154	-
24937	1	25787185	455	1766	0.577926	-656331	1557	2052	6.83836e-32	2.74725e-13	263	117	49	49				AT1G68680	487	+	AT1G68690	1196	+
14935	5	23838601	340	1770	0.583142	-654253	1416	2289	1.42e-34	4.18e-11	221	86	26	26				AT5G59040	1511	+	AT5G59050	386	-
10119	3	6153584	522	1772	0.583142	-654063	1592	2041	2.61e-31	2.46e-13	267	120	54	54				AT3G17980	410	+	AT3G17998,AT3G18000	518	+,+
17376	4	18329974	355	1773	0.583142	-653956	1470	2211	1.51589e-34	9.20659e-12	264	110	48	48				AT4G39404	138	-	AT4G39410	2727	-
3147	5	26232677	294	1777	0.584775	-653125	2409	1355	3.94e-20	1.28e-22	179	116	30	30				AT5G65630	4374	-	AT5G65640	4231	+
18954	2	6921960	410	1778	0.585614	-652718	1739	1886	5.52142e-29	6.24655e-15	220	105	35	35				AT2G15890	139	-	AT2G15900	5225	+
25457	1	9739875	496	1780	0.586539	-652334	1631	2013	1.41545e-30	1.17551e-13	260	119	50	50				AT1G27940	1993	-	AT1G27950	581	+
14392	4	361479	526	1782	0.586844	-651964	2108	1564	1.28e-24	1.36e-18	252	142	62	62				AT4G00860	1248	-	AT4G00870	427	-
16762	1	27400694	468	1784	0.586844	-651782	1471	2237	1.53333e-33	1.53292e-11	306	130	68	68				AT1G72810	510	-	AT1G72820	1950	+
28103	5	327548	312	1789	0.587254	-651333	1753	1888	1.16777e-28	6.49146e-15	233	112	41	41				AT5G01840	2187	+	AT5G01849	4069	+
833	3	4082541	314	1790	0.587482	-650979	2143	1549	2.41e-23	7.89e-19	183	105	27	27				AT3G12830	3089	-	AT3G12835	567	-
6478	2	9991767	334	1792	0.587877	-650661	1715	1941	2.86e-29	2.06e-14	208	97	29	29				AT2G23450	238	-	AT2G23460	3544	+
23384	5	3131801	403	1793	0.587877	-650643	1683	1975	9.70082e-30	4.38404e-14	255	119	50	50				AT5G10010	274	+	AT5G10020	1259	+
5831	4	18457143	379	1795	0.588344	-650244	2499	1334	2.08e-19	5.88e-22	199	130	42	42				AT4G39770	6038	-	AT4G39780	625	-
12844	5	26564050	361	1801	0.588618	-649786	1727	1937	3.52e-29	1.83e-14	245	116	46	46	AT5G66558.1:ncRNA,AT5G66560.1:mRNA	(exon),(exon five_prime_UTR)	-,+	AT5G66550	3013	-	AT5G66562	3140	+
30881	2	15103137	250	1808	0.589824	-64859	1632	2068	1.44091e-30	4.22005e-14	201	88	24	24				AT2G35940	10846	-	AT2G35950	1499	+
6278	1	5836568	306	1809	0.591448	-647929	1865	1816	4.44e-27	1.35e-15	212	106	33	33				AT1G17060	1264	-	AT1G17070	869	+
11985	3	1086558	359	1810	0.591448	-647877	1877	1807	6.48e-27	1.09e-15	219	110	38	38				AT3G04130	351	+	AT3G04140	140	+
8200	2	10128342	261	1812	0.591448	-647751	1904	1782	1.77e-26	4.51e-16	187	95	24	24				AT2G23790	950	-	AT2G23800	3017	-
2681	3	822523	358	1813	0.591448	-647675	1622	2094	1.08e-30	6.94e-13	241	107	42	42				AT3G03456	159	-	AT3G03460	235	-
1973	1	27303190	353	1814	0.591448	-647599	1780	1905	3.42e-28	7.99e-15	239	116	44	44	AT1G72510.2:mRNA	(exon five_prime_UTR)	+	AT1G72500	4809	-	AT1G72520	5149	+
7668	3	8147000	487	1816	0.591448	-647459	2138	1591	2.23e-23	3.33e-18	229	129	50	50				AT3G22961	4433	+	AT3G22968,AT3G22970	4795	+,+
8152	1	27389775	460	1819	0.591448	-64729	1695	2006	1.32e-29	1.1e-14	266	124	55	55				AT1G72760	1730	-	AT1G72770	17	+
119	1	14307382	435	1822	0.59185	-64667	2206	1546	1.31e-22	7.46e-19	185	108	28	28				AT1G38140	4669	+	AT1G38149	5450	+
28660	1	4583743	287	1823	0.59185	-646589	1940	1764	1.13748e-25	2.32227e-16	196	102	28	28				AT1G13360	5918	-	AT1G13370	3894	-
3572	5	25322823	318	1825	0.59185	-64642	1846	1853	2.74e-27	3.11e-15	257	128	56	56				AT5G63120	716	-	AT5G63130	120	+
11885	5	4441375	522	1828	0.59185	-645989	1530	2246	2.2e-32	1.83e-11	290	124	63	63				AT5G13750	56	+	AT5G13760	378	+
3147	5	3400041	368	1829	0.59185	-645955	1988	1728	5.99e-25	9.31e-17	229	122	46	46				AT5G10750	68	+	AT5G10760	117	-
7032	1	3102994	458	1830	0.59185	-645905	1145	2997	2.18e-40	2.17e-06	284	93	44	44				AT1G09575	297	-	AT1G09580	1365	+
7885	4	10064331	400	1831	0.59185	-645778	2764	1245	4.11e-17	1.85e-23	171	122	32	32				AT4G18170	1689	+	AT4G18180	1095	+
23207	5	1291159	451	1839	0.592516	-64472	1583	2189	2.04948e-31	5.64705e-12	273	119	56	56				AT5G04520	320	-	AT5G04530	438	-
24082	1	28151487	332	1844	0.593341	-64412	1992	1744	6.41507e-25	1.28999e-17	242	129	52	52				AT1G74950	1208	-	AT1G74960	271	-
7901	2	9786126	306	1845	0.593341	-644017	1748	1993	8.06e-29	7.59e-14	213	99	32	32				AT2G22980	3027	+	AT2G22990	37	+
12066	1	2190902	369	1851	0.595355	-642794	1247	2814	3.45e-38	1.89e-07	276	96	44	44				AT1G07135	426	-	AT1G07140	637	-
23309	1	8138375	300	1853	0.595355	-642622	1984	1773	4.84149e-25	3.18008e-17	187	98	25	25				AT1G22985	2604	-	AT1G22990	640	+
3395	2	17741164	313	1854	0.595355	-64245	2154	1635	3.4e-23	8.09e-18	197	111	34	34				AT2G42600	2234	-	AT2G42610	6597	+
24839	1	6670922	426	1855	0.595355	-642358	1960	1798	2.22678e-25	7.01695e-19	240	125	50	50				AT1G19290	2171	+	AT1G19300	2	-
24105	1	28074424	361	1856	0.595355	-642339	2180	1615	6.9376e-23	5.09761e-18	186	106	28	28				AT1G74710	455	+	AT1G74720	470	+
16778	1	434357	483	1857	0.595355	-642163	1580	2232	1.89755e-31	1.40735e-11	277	120	57	57				AT1G02228	778	-	AT1G02230	576	-
14676	2	1405153	396	1858	0.596851	-641613	1824	1940	1.4e-27	2.05e-14	258	126	57	57	AT2G04160.1:mRNA	(mRNA)	-	AT2G04140	6122	+	AT2G04170	11831	-
19395	5	23357371	285	1859	0.596851	-641569	1862	1902	4.20919e-27	7.86327e-15	243	120	49	49				AT5G57660	523	+	AT5G57670	2887	-
4025	1	25987891	313	1860	0.596851	-641562	2102	1686	1.07e-23	2.97e-19	214	118	40	40				AT1G69120	1733	-	AT1G69130	1683	+
7439	4	16707479	360	1861	0.596851	-641386	2555	1388	7.99e-19	4.49e-21	165	109	26	26				AT4G35090	4333	-	AT4G35100	893	+
6160	5	16441512	323	1864	0.597482	-640865	1760	2023	1.61e-28	1.65e-13	220	102	35	35				AT5G41071	1421	+	AT5G41080	71	+
32006	3	3652379	322	1866	0.598713	-640372	2087	1712	8.18597e-24	5.70336e-17	189	103	29	29				AT3G11580	1207	-	AT3G11590	7837	+
6809	2	12205677	323	1867	0.598713	-640231	1821	1964	1.37e-27	3.95e-14	215	103	35	35				AT2G28510	5072	-	AT2G28520	4058	+
24654	1	19212146	344	1873	0.600646	-639124	1452	2483	6.35109e-34	9.34176e-10	232	89	31	31				AT1G51790	900	-	AT1G51800	1830	+
6479	2	1822116	404	1878	0.607712	-636533	1619	2264	9.35e-31	2.65e-11	245	105	44	44				AT2G05090	1616	-	AT2G05100	922	-
10474	2	12775896	378	1879	0.607712	-636477	1788	2053	5.08e-28	2.76e-13	256	121	55	55				AT2G29960	5505	-	AT2G29970	301	+
1475	3	1850825	335	1884	0.609193	-635565	2292	1611	1.62e-21	4.66e-18	201	117	39	39				AT3G06125	395	+	AT3G06130	1892	-
14747	3	4774082	215	1888	0.610213	-634869	3075	1206	1.78e-15	3.85e-24	149	116	26	26	AT3G14310.1:mRNA	(mRNA)	-	AT3G14300	4290	-	AT3G14320	3542	-
478	2	7693218	524	1889	0.610213	-634813	1638	2267	2e-30	2.97e-12	291	128	69	69				AT2G17705	226	+	AT2G17710	116	+
20146	2	16183889	372	1892	0.610473	-634509	2048	1817	2.94223e-24	1.35378e-15	211	111	39	39				AT2G38700	128	-	AT2G38710	294	-
1394	1	17062245	386	1897	0.611449	-633669	1663	2247	4.2e-30	1.84e-11	240	104	41	41				AT1G45120	2682	+	AT1G45130	2814	+
19482	4	16841831	368	1900	0.611693	-633354	2016	1857	1.33281e-24	3.31086e-15	247	128	57	57	AT4G35450.1:mRNA,AT4G35450.2:mRNA,AT4G35450.3:mRNA,AT4G35450.4:mRNA	(exon three_prime_UTR),(exon three_prime_UTR),(exon three_prime_UTR),(exon three_prime_UTR)	+,+,+,+	AT4G35440	2639	-	AT4G35460	173	+
20116	3	19186530	368	1914	0.613831	-631397	1785	2128	4.37001e-28	1.48649e-13	249	115	51	51	AT3G51730.1:mRNA	(exon five_prime_UTR)	+	AT3G51720	79	+	AT3G51740	2335	+
13646	4	8612463	365	1916	0.614609	-630986	1720	2217	3.06e-29	9.98e-12	236	104	42	42	AT4G15080.1:mRNA	(exon five_prime_UTR)	-	AT4G15075	4125	+	AT4G15090	1422	+
3105	5	2622761	452	1919	0.615001	-630594	1936	1975	8.06e-26	4.38e-14	240	119	50	50				AT5G08150	266	-	AT5G08160	2572	-
2236	5	23658470	472	1921	0.61653	-629984	1742	2200	6.41e-29	7.06e-12	280	127	65	65				AT5G58520	543	+	AT5G58530	1680	+
19565	2	14681698	494	1922	0.617642	-629557	1734	2221	4.49739e-29	1.11234e-11	273	123	62	62				AT2G34790	4674	-	AT2G34800	418	-
18588	1	7609852	323	1924	0.617718	-629352	2444	1578	8.10848e-20	2.43714e-18	177	108	29	29				AT1G21660	947	+	AT1G21670	385	+
31321	1	24650108	347	1927	0.61772	-629145	1510	2556	8.63377e-33	3.08093e-09	252	99	42	42				AT1G66180	1467	+	AT1G66190	2514	-
14857	3	1935907	360	1928	0.61772	-629119	2533	1525	5.35e-19	4.04e-19	199	124	43	43				AT3G06370	2013	-	AT3G06380	37	+
13245	1	2172241	420	1931	0.618455	-628496	1589	2440	2.31e-31	5.06e-10	261	108	49	49				AT1G07080	256	+	AT1G07090	1501	-
3236	2	19031557	299	1934	0.618455	-62845	2519	1539	3.95e-19	6.68e-19	157	99	22	22				AT2G46360	2690	+	AT2G46370	2035	+
23352	5	23346440	387	1935	0.618455	-628315	2614	1485	2.71194e-18	9.7936e-20	190	122	39	39				AT5G57650	347	-	AT5G57655	127	+
14863	4	7011370	395	1941	0.618455	-627672	1610	2422	6.93e-31	3.24e-12	240	99	41	41				AT4G11600	191	-	AT4G11610	2162	-
7592	2	18811083	356	1942	0.618455	-627583	1826	2137	1.44e-27	1.61e-12	217	100	36	36				AT2G45660	213	-	AT2G45670	3448	-
27245	1	27345779	491	1946	0.618825	-627012	2082	1881	7.29487e-24	5.95492e-15	265	139	67	67				AT1G72630	447	+	AT1G72640	237	-
8373	3	16189291	494	1947	0.618883	-626906	1628	2407	1.37e-30	2.6e-11	292	125	69	69	AT3G44610.1:mRNA	(mRNA)	-	AT3G44605	9082	+	AT3G44620	4291	+
31581	2	9522130	292	1950	0.618991	-626679	2057	1910	3.70366e-24	8.52758e-15	179	92	24	24				AT2G22426	5046	+	AT2G22430	3819	-
11876	2	9995227	436	1961	0.624198	-624322	1979	2018	4.19e-25	1.28e-13	241	120	53	53				AT2G23450	3749	-	AT2G23460	33	+
1283	2	15374944	387	1966	0.624875	-623477	1951	2059	1.85e-25	3.37e-13	233	114	48	48				AT2G36680	4290	-	AT2G36690	4557	+
12795	4	15381243	388	1967	0.625663	-623162	2110	1908	1.33e-23	8.32e-15	215	112	42	42				AT4G31790	2411	+	AT4G31800	1764	+
14907	1	28644657	405	1969	0.625663	-623126	2754	1459	3.74e-17	3.93e-20	185	123	38	38	AT1G76360.1:mRNA	(mRNA)	-	AT1G76350	1772	+	AT1G76370	3590	-
9209	3	6709351	506	1971	0.626198	-622647	2575	1569	1.32e-18	1.39e-18	212	131	51	51				AT3G19360	575	+	AT3G19370	1116	+
4922	2	11351372	381	1973	0.627672	-622118	1711	2370	2.69e-29	1.33e-10	219	93	34	34				AT2G26692	268	+	AT2G26695	13536	+
7937	5	24905393	426	1974	0.630058	-621284	2400	1697	3e-20	4.37e-17	220	128	51	51				AT5G61990	2488	-	AT5G61997	2659	-
1666	5	2587841	429	1976	0.630058	-621234	1794	2272	6.46e-28	3.46e-11	276	125	65	65				AT5G08075	156	-	AT5G08080	287	+
31658	5	16195608	334	1977	0.630058	-621148	2111	1933	1.36008e-23	1.70755e-14	218	113	43	43				AT5G40450	123	-	AT5G40460	6472	+
23981	5	22773942	385	1981	0.630088	-620644	2711	1508	2.06543e-17	2.09196e-19	205	132	49	49				AT5G56250	1237	-	AT5G56260	1191	-
27065	4	14809801	516	1985	0.630088	-620527	1509	2717	8.44423e-33	4.75038e-08	292	114	64	64				AT4G30240	73	-	AT4G30250	1203	-
11031	5	5411461	274	1996	0.630088	-619524	2313	1784	2.88e-21	5.12e-16	211	118	44	44				AT5G16560	173	-	AT5G16567	7293	+
5394	5	21447763	436	1998	0.63013	-619107	1803	2294	7.72e-28	4.4e-11	236	105	44	44				AT5G52890	740	-	AT5G52900	4461	-
5141	2	15445015	311	1999	0.63013	-619026	2258	1834	6.33e-22	1.64e-15	210	115	43	43				AT2G36815	3893	+	AT2G36830	255	+
19174	5	1383235	157	2002	0.630464	-618808	2149	1926	3.06502e-23	1.18107e-15	142	73	10	10				AT5G04770	893	+	AT5G04780	1227	+
15632	1	26329699	419	2006	0.632737	-617659	2370	1763	1.4e-20	2.09e-16	206	118	42	42				AT1G69900	2076	-	AT1G69910	206	+
31340	3	2329654	353	2012	0.632737	-617182	1562	2684	8.43819e-32	2.95141e-08	265	104	52	52				AT3G07310	28	-	AT3G07320	2192	-
11601	2	12080755	455	2013	0.633914	-616702	1934	2177	7.64e-26	3.88e-12	242	115	52	52				AT2G28290	7898	+	AT2G28305	131	+
8473	4	17483478	224	2015	0.634022	-616498	2029	2077	1.66e-24	5.33e-13	151	72	12	12				AT4G37100	1726	-	AT4G37110	535	-
25660	5	338515	379	2016	0.634022	-616438	1950	2162	1.64072e-25	3.22715e-12	235	112	48	48				AT5G01870	883	+	AT5G01880	195	+
4020	4	741503	526	2019	0.63453	-616002	2173	1947	6.22e-23	2.2e-14	222	116	47	47				AT4G01710	5161	+	AT4G01720	3155	+
30505	2	7125051	234	2020	0.63453	-615962	2000	2116	8.01578e-26	1.25646e-12	172	82	20	20				AT2G16430	2335	-	AT2G16440	1189	-
5533	3	19432170	344	2021	0.63453	-615842	2015	2102	1.3e-24	8.85e-13	194	94	30	30	AT3G52430.1:mRNA	(mRNA)	+	AT3G52420	2278	+	AT3G52440	3105	+
7014	3	8041651	325	2023	0.63453	-615795	1948	2174	1.49e-25	3.62e-12	212	100	37	37				AT3G22750	1909	-	AT3G22760	2642	+
32210	1	19663450	340	2024	0.63453	-615712	1744	2427	6.49942e-29	3.49451e-10	212	89	30	30				AT1G52790	318	-	AT1G52800	424	+
2557	5	24236525	299	2025	0.63453	-61565	2509	1688	2.76e-19	3.18e-17	182	109	33	33				AT5G60190	510	+	AT5G60200	4301	+
26749	1	3306130	406	2027	0.63453	-615445	2893	1466	7.03219e-16	4.76632e-20	202	136	50	50	AT1G10120.1:mRNA	(exon five_prime_UTR)	-	AT1G10110	2240	+	AT1G10130	4597	+
29848	3	3842645	387	2032	0.63453	-615027	2160	1972	4.0312e-23	4.35514e-14	207	107	39	39				AT3G12050	1371	+	AT3G12060	304	+
27380	1	6684361	339	2033	0.63453	-614986	1779	2395	3.26721e-28	2.21649e-12	249	109	49	49				AT1G19330	996	-	AT1G19340	221	+
7471	2	8118587	409	2035	0.635013	-614464	2151	1988	3.18e-23	5.62e-14	213	110	42	42				AT2G18721	1684	+	AT2G18730	39	+
15823	4	13976372	420	2037	0.635119	-614258	1702	2514	1.67e-29	1.7e-09	241	100	44	44				AT4G28140	673	-	AT4G28150	721	-
23743	5	23221518	333	2038	0.635119	-614222	1690	2533	1.11651e-29	2.3218e-09	211	85	29	29				AT5G57330	594	+	AT5G57340	4402	+
23552	1	7851151	520	2040	0.635162	-614032	1640	2609	2.02701e-30	8.28878e-09	273	112	57	57				AT1G22230	288	+	AT1G22240	1673	+
1419	5	3864446	341	2041	0.635162	-613954	2113	2029	1.45e-23	1.9e-13	206	104	37	37				AT5G11970	860	-	AT5G11977	2597	+
17351	3	7712608	362	2050	0.638094	-612298	2248	1931	4.94316e-22	1.46144e-14	197	105	36	36				AT3G21890	3055	-	AT3G21900	2604	+
4049	5	5379083	375	2051	0.638196	-612184	2014	2158	1.26e-24	3.04e-12	214	103	39	39				AT5G16460	736	-	AT5G16470	146	+
17133	5	18210259	430	2057	0.640552	-611125	2185	2002	8.16066e-24	1.00248e-13	232	120	52	52				AT5G45095	1428	+	AT5G45100	8112	+
943	3	23167413	344	2061	0.640552	-610702	2052	2139	3.14e-24	1.69e-12	219	107	43	43				AT3G62640	684	-	AT3G62650	476	+
11601	1	26161124	360	2063	0.641204	-610338	2297	1912	1.8e-21	8.74e-15	219	119	47	47				AT1G69560	2209	+	AT1G69570	224	-
31047	3	7539195	502	2064	0.64168	-610094	1966	2242	2.74598e-25	1.70546e-11	242	114	53	53				AT3G21410	1494	-	AT3G21420	2031	+
20685	3	8156650	322	2066	0.64168	-609998	1365	3231	9.36509e-36	2.70007e-05	233	75	30	30				AT3G22968,AT3G22970	2661	+,+	AT3G22980	3345	-
15705	1	22801094	330	2069	0.64168	-609861	2222	1985	2.32e-22	5e-14	230	121	51	51				AT1G61740	185	-	AT1G61750	3354	-
6127	5	26853479	324	2070	0.64168	-60979	2276	1938	1.11e-21	1.87e-14	222	119	49	49				AT5G67290	3794	-	AT5G67300	381	+
5100	2	10129977	304	2071	0.64168	-609704	2290	1930	1.48e-21	1.43e-14	191	103	34	34				AT2G23790	2607	-	AT2G23800	1360	-
7443	4	18131355	425	2075	0.642386	-60895	1994	2226	6.68e-25	1.31e-11	250	119	58	58				AT4G38860	506	+	AT4G38870	1016	-
2255	3	648295	336	2080	0.642688	-608556	2863	1556	3.88e-17	1.04e-18	171	113	34	34				AT3G02900	778	+	AT3G02910	1351	+
424	1	11824990	328	2083	0.642688	-608327	2508	1777	2.46e-19	3.87e-16	160	94	22	22				AT1G32690	3443	-	AT1G32700	2279	+
27839	3	6933003	232	2084	0.642688	-60831	2263	1971	7.09891e-22	4.29676e-14	169	89	23	23				AT3G19920	1312	-	AT3G19930	1654	+
7330	1	7763125	251	2091	0.642712	-607811	3289	1360	7.37e-13	1.7e-21	147	113	27	27				AT1G22030	2693	-	AT1G22040	4674	+
3866	1	3167843	302	2092	0.642712	-607783	1792	2495	6.26e-29	1.32e-09	236	101	43	43				AT1G09780	124	-	AT1G09790	488	-
19263	2	9131979	426	2095	0.642712	-607502	1825	2460	1.43028e-27	7.01777e-10	241	105	48	48				AT2G21330	1951	-	AT2G21340	363	+
13937	4	14337759	328	2096	0.642712	-607213	2358	1908	1.04e-20	8.32e-15	204	112	42	42				AT4G29090	2667	+	AT4G29100	3077	+
30218	5	17129379	366	2097	0.642984	-606902	2011	2241	1.18563e-24	1.60091e-11	208	98	36	36				AT5G42710	714	+	AT5G42720	624	+
31798	5	4188663	326	2099	0.643039	-606715	1802	2503	7.39053e-28	1.3879e-09	228	97	40	40				AT5G13170	5519	-	AT5G13180	7746	+
13103	4	14940976	304	2100	0.643039	-606714	2029	2225	1.66e-24	1.25e-11	151	69	12	12				AT4G30600	109	-	AT4G30610	3001	+
9905	1	24326020	369	2103	0.643039	-606448	2066	2184	4.32e-24	4.56e-12	199	96	32	32				AT1G65470	2139	-	AT1G65480	5224	+
7127	1	27088243	367	2108	0.644422	-605649	2395	1896	2.73e-21	7.46e-15	185	103	32	32				AT1G71960	177	-	AT1G71970	4602	+
2371	4	13664167	310	2109	0.644422	-605628	2892	1571	6.95e-16	1.56e-18	176	116	37	37				AT4G27280	81	-	AT4G27290	1959	+
5241	5	19174148	327	2110	0.644422	-605559	2700	1684	1.83e-17	2.93e-17	163	102	27	27				AT5G47220	1487	-	AT5G47225	278	+
2110	5	18946915	302	2112	0.644531	-605203	1885	2416	1.09e-26	3.05e-10	196	85	27	27	AT5G46690.1:mRNA	(mRNA)	+	AT5G46680	4463	+	AT5G46700	3851	+
1191	4	12399014	363	2113	0.644531	-605176	2058	2214	4.03e-24	9.95e-12	215	103	41	41	AT4G23820.1:mRNA	(mRNA)	-	AT4G23810	5212	-	AT4G23840	1150	+
24715	3	1726604	416	2116	0.644531	-604954	2103	2172	1.13468e-23	3.46142e-13	232	114	51	51				AT3G05790	1629	-	AT3G05800	494	+
6535	3	185917	259	2117	0.644531	-604862	2384	1918	2.03e-20	1.01e-14	183	101	32	32				AT3G01472,AT3G01470	1642	-,-	AT3G01480	2338	+
13866	1	27699778	322	2121	0.644531	-604529	1656	2760	2.94e-30	9.21e-09	230	89	36	36				AT1G73660	2727	-	AT1G73670	111	+
31951	5	24886926	329	2123	0.644531	-604453	1491	3072	3.33112e-34	4.59094e-06	260	93	46	46				AT5G61960	2369	-	AT5G61970	1527	+
7448	1	22979035	312	2127	0.646314	-603445	2164	2132	4.99e-23	1.5e-12	227	114	48	48				AT1G62181	1377	+	AT1G62190	1785	+
13103	2	10942290	309	2129	0.646561	-603211	2354	1964	9.69e-21	3.95e-14	190	103	35	35				AT2G25690	188	-	AT2G25697	4652	+
13318	2	14595536	352	2130	0.64903	-602446	2178	2134	6.51e-23	1.53e-12	198	99	35	35				AT2G34650	3923	-	AT2G34655	919	+
6860	1	22110266	534	2131	0.652389	-601444	2261	2069	6.93e-22	4.33e-13	248	129	62	62				AT1G60025	3076	+	AT1G60030	3308	-
25888	2	9871796	317	2133	0.652414	-601291	2230	2101	3.0565e-22	8.18719e-14	215	110	45	45				AT2G23171	5161	-	AT2G23180	2953	+
14337	5	23163374	330	2134	0.652781	-601087	3106	1507	3.18e-14	1.99e-19	159	112	31	31				AT5G57170	258	-	AT5G57180	4303	+
3411	1	2340610	454	2137	0.654275	-60043	2265	2079	7.27e-22	5.68e-13	209	108	41	41				AT1G07590	1445	-	AT1G07610	705	+
29049	3	22785049	329	2141	0.655245	-599828	1812	2610	1.01707e-27	8.65952e-10	236	99	45	45				AT3G61571	1030	-	AT3G61580	834	+
16409	3	17911499	308	2143	0.656125	-599419	2522	1882	4.12632e-19	5.95695e-15	170	97	28	28				AT3G48360	1127	-	AT3G48370	2595	-
33346	5	26722808	502	2145	0.656962	-599027	1915	2484	2.82749e-26	1.03225e-09	264	118	62	62	AT5G66920.1:mRNA	(CDS exon)	+	AT5G66910	1802	-	AT5G66930	2780	+
23651	2	19014312	366	2152	0.658259	-598093	2101	2280	1.0403e-23	3.82557e-11	241	116	56	56				AT2G46310	1637	+	AT2G46320	1318	+
6764	4	18459254	236	2159	0.658259	-597587	2821	1703	1.57e-17	4.77e-17	137	88	17	17				AT4G39780	191	-	AT4G39790	2818	-
3700	4	14449252	293	2160	0.658259	-597429	2120	2269	1.68e-23	3.1e-12	186	88	28	28				AT4G29340	699	+	AT4G29350	610	+
26303	1	9069158	494	2164	0.659004	-596892	2224	2169	2.51642e-22	3.40606e-12	228	115	50	50				AT1G26208	166	-	AT1G26218	1653	-
10589	1	428157	479	2165	0.659642	-596637	2589	1868	1.62e-18	3.69e-16	227	131	58	58				AT1G02210	584	-	AT1G02220	418	-
10474	3	7817339	363	2168	0.659914	-596408	2204	2198	1.29e-22	6.81e-12	191	94	32	32				AT3G22150	1591	+	AT3G22160	337	-
8729	2	17269005	479	2173	0.659914	-596011	2387	2036	2.17e-20	2.28e-13	233	125	59	59	AT2G41430.1:mRNA,AT2G41430.2:mRNA,AT2G41430.3:mRNA,AT2G41430.4:mRNA,AT2G41430.5:mRNA	(exon five_prime_UTR),(exon five_prime_UTR),(exon five_prime_UTR),(exon five_prime_UTR),(exon five_prime_UTR)	+,+,+,+,+	AT2G41420	1219	-	AT2G41440	1928	+
5414	3	1713041	527	2174	0.659914	-595968	1782	2728	3.6e-28	5.62e-08	255	105	54	54				AT3G05770	1138	-	AT3G05780	1637	-
13183	2	14629304	361	2175	0.659914	-595899	1850	2629	3.06e-27	1.15e-08	224	94	40	40				AT2G34680	354	-	AT2G34690	823	+
19565	4	12071544	484	2177	0.659914	-595882	1981	2452	4.59113e-25	5.97223e-10	234	106	49	49				AT4G23020	3247	-	AT4G23030	1071	+
7989	5	25035573	483	2178	0.659914	-595569	2434	2000	6.4e-20	9.74e-14	202	110	42	42				AT5G62340	1409	+	AT5G62350	1612	+
22856	4	9844758	481	2181	0.659914	-595411	2109	2312	1.28115e-23	5.64745e-11	217	103	43	43				AT4G17680	732	-	AT4G17690	1129	+
33463	3	16462504	413	2183	0.660112	-595028	2027	2414	1.64221e-24	3.0115e-10	222	102	44	44				AT3G45000	1302	+	AT3G45010	3580	+
3187	1	27221676	278	2184	0.660112	-5.95	2243	2180	4.42e-22	4.03e-12	165	82	20	20				AT1G72300	691	-	AT1G72310	4082	+
31853	2	1039965	363	2186	0.660207	-594757	2722	1799	2.3648e-18	7.17777e-16	196	118	45	45				AT2G03440	27	-	AT2G03445	792	+
26300	5	26634921	363	2189	0.660638	-594506	2366	2073	1.24192e-20	4.92459e-14	197	104	38	38	AT5G66700.1:mRNA	(mRNA)	+	AT5G66690	8308	+	AT5G66710	1507	+
7594	5	23041529	362	2190	0.660638	-594461	2009	2443	1.09e-24	5.38e-10	228	104	46	46				AT5G56960	535	-	AT5G56970	3234	-
2929	3	17152316	310	2192	0.660638	-594305	1411	3484	1.17e-34	0.000339	236	75	33	33				AT3G46585	2647	+	AT3G46590	304	+
13801	3	9713942	262	2193	0.660638	-594283	1958	2510	2.04e-25	1.53e-10	199	87	31	31				AT3G26511	886	-	AT3G26520	8370	-
25526	1	5061316	509	2194	0.660638	-594101	2310	2130	2.79199e-21	1.48913e-12	222	115	49	49				AT1G14700	433	+	AT1G14710	296	-
7300	4	16703954	483	2196	0.660638	-594092	1456	3379	8.14e-34	0.000123	265	90	48	48				AT4G35090	869	-	AT4G35100	4357	+
13706	2	13588500	332	2197	0.660638	-593931	2349	2099	7.85e-21	7.96e-13	176	92	28	28				AT2G31957	413	+	AT2G31960	221	+
24387	1	26735575	492	2198	0.660638	-593844	2689	1833	1.47277e-17	1.60734e-15	223	132	58	58				AT1G70910	1180	+	AT1G70920	135	+
32899	1	25710970	372	2200	0.660638	-593762	1928	2557	4.3448e-26	3.09467e-09	223	97	40	40				AT1G68520	248	-	AT1G68526	713	-
13764	5	20136495	552	2201	0.660638	-593676	1939	2545	9.76e-27	2.87e-09	232	102	46	46				AT5G49615	1984	+	AT5G49620	623	-
1619	4	16767330	379	2202	0.660638	-593654	2264	2182	7.27e-22	4.06e-13	216	109	46	46				AT4G35240	431	-	AT4G35250	3652	-
14568	4	16260310	339	2203	0.660938	-593169	2055	2410	3.42e-24	2.68e-10	197	90	32	32				AT4G33910	1707	-	AT4G33920	184	+
7703	5	21409065	266	2204	0.661103	-593044	2478	2001	1.38e-19	9.97e-14	177	97	30	30				AT5G52820	4812	+	AT5G52830	1654	+
11427	5	21692407	323	2205	0.661756	-592787	3461	1435	9.78e-12	1.71e-20	166	125	40	40				AT5G53450	138	+	AT5G53451	701	+
8771	1	28294190	369	2207	0.661872	-592602	2877	1727	4.89e-16	9.2e-17	190	120	43	43				AT1G75390,AT1G75388	1365	+,+	AT1G75400	2545	+
6513	3	6783544	462	2210	0.6636	-591885	1972	2536	2.98e-25	2.56e-09	240	107	52	52				AT3G19540	608	+	AT3G19550	3466	-
28745	1	19825257	559	2212	0.6636	-591848	1569	3185	1.13689e-31	1.62826e-05	293	109	65	65				AT1G53170	3283	-	AT1G53180	5905	+
27221	5	6217745	406	2216	0.664224	-591231	2042	2457	2.4869e-24	6.4352e-10	249	115	58	58	AT5G18650.1:mRNA	(exon five_prime_UTR)	+	AT5G18640	2165	+	AT5G18660	2833	-
14110	2	18151111	282	2230	0.665319	-589839	3131	1620	4.89e-14	6.12e-19	159	109	32	32	AT2G43810.1:mRNA,AT2G43810.2:mRNA	(exon three_prime_UTR),(exon three_prime_UTR)	+,+	AT2G43800	2354	+	AT2G43820	975	+
791	1	20785474	355	2231	0.665319	-589784	3079	1648	1.85e-14	1.06e-17	153	104	27	27	AT1G55615.1:mRNA	(CDS exon)	-	AT1G55610	1633	-	AT1G55620	1483	-
19008	4	1571973	374	2233	0.665492	-589577	2609	1947	2.52247e-18	2.19683e-14	204	116	47	47				AT4G03540	676	+	AT4G03550	1188	+
24971	5	22984426	375	2236	0.666156	-589113	2368	2151	1.279e-20	2.66932e-12	193	100	36	36				AT5G56840	2270	+	AT5G56850	580	-
1040	5	9805558	354	2238	0.666398	-588864	3129	1630	4.78e-14	7.46e-18	193	129	50	50				AT5G27690	574	+	AT5G27700	1567	-
21197	1	8155833	302	2240	0.669689	-58782	2116	2431	1.51626e-23	4.11271e-10	197	91	32	32				AT1G23020	2453	-	AT1G23030	662	+
16198	2	19465136	406	2246	0.672217	-586677	1824	2841	1.40046e-27	2.37407e-07	258	106	57	57				AT2G47430	1251	-	AT2G47440	4380	+
7894	1	24630166	309	2247	0.673055	-586364	2853	1818	3.35e-18	1.36e-15	151	94	23	23				AT1G66145	1484	-	AT1G66150	1089	+
4617	2	11297034	348	2249	0.673474	-586092	2375	2192	1.59e-20	5.88e-12	177	91	29	29				AT2G26560	1401	-	AT2G26570	1936	+
16213	4	9897328	306	2251	0.673562	-58591	1927	2705	4.3448e-26	3.98783e-08	236	100	48	48				AT4G17800	812	-	AT4G17810	9367	+
13356	1	23908889	346	2253	0.673562	-5858	2583	2017	1.49e-18	1.23e-13	166	93	26	26				AT1G64385	6780	+	AT1G64390	2057	+
2362	5	23803643	286	2254	0.673825	-5856	2745	1903	3.22e-17	7.9e-15	160	95	26	26				AT5G58950	112	-	AT5G58960	1931	+
1723	1	7947541	310	2257	0.674056	-58537	2374	2202	1.51e-20	7.53e-12	202	104	40	40				AT1G22490	7103	-	AT1G22500	1780	+
13991	5	24915860	349	2260	0.674056	-585318	2232	2344	3.18e-23	9.79e-12	201	97	37	37				AT5G62000	823	+	AT5G62020	55	+
23340	5	979766	276	2263	0.674056	-58514	2486	2107	1.49527e-19	9.4469e-13	185	99	34	34				AT5G03730	54	-	AT5G03740	1972	+
7162	5	24884107	287	2265	0.674056	-585033	2166	2416	5.15e-23	3.05e-10	183	85	27	27	AT5G61960.1:mRNA	(exon five_prime_UTR)	-	AT5G61950	6156	+	AT5G61970	4367	+
24235	1	1337825	413	2269	0.674056	-584723	1985	2643	5.1483e-25	1.66399e-08	223	97	42	42				AT1G04770	181	-	AT1G04778	1861	+
7109	2	17445119	319	2271	0.674056	-58447	2852	1846	3.08e-16	2.71e-15	175	107	36	36				AT2G41810	3927	-	AT2G41820	1466	+
1666	1	6655982	317	2274	0.674056	-584346	3011	1750	5.17e-15	1.52e-16	153	100	26	26				AT1G19250	3061	-	AT1G19260	1120	-
20330	1	28496707	454	2275	0.674056	-58433	2399	2193	2.93921e-21	6.25358e-12	193	100	36	36				AT1G75890	1886	+	AT1G75900	2126	+
32371	1	29647704	388	2276	0.674056	-584276	1719	3064	2.99799e-29	4.33454e-06	247	94	46	46	AT1G78865.1:ncRNA	(exon)	-	AT1G78860	398	-	AT1G78870	2556	+
11380	2	10439355	330	2278	0.674056	-584219	2665	1979	8.7e-18	4.6e-14	165	95	28	28				AT2G24570	221	-	AT2G24580	5270	-
30608	5	25587711	333	2279	0.674056	-584212	3418	1541	5.53941e-12	6.93895e-19	167	121	40	40				AT5G63930	1377	+	AT5G63940	198	+
11107	3	8561862	340	2287	0.676603	-582232	3463	1545	1.06e-11	7.3e-19	163	119	39	39				AT3G23750	603	+	AT3G23760	797	-
31798	1	30036554	426	2289	0.676618	-582107	2470	2165	1.1775e-19	3.27302e-13	221	117	52	52				AT1G79830	2865	-	AT1G79840	189	+
14249	2	12419741	334	2290	0.677235	-581828	1957	2740	2.04e-25	6.66e-08	203	85	33	33				AT2G28920	1453	+	AT2G28930	4395	+
391	1	1312827	353	2295	0.678244	-581167	2925	1841	1.21e-16	2.49e-15	181	112	39	39				AT1G04684	2423	-	AT1G04690	561	+
5664	5	26555742	297	2298	0.679292	-580655	3014	1792	5.2e-15	6.45e-16	156	100	28	28				AT5G66530	30	-	AT5G66535	133	-
14800	1	7149879	373	2301	0.679355	-580412	3544	1527	3.49e-11	4.66e-19	172	127	44	44				AT1G20630	87	+	AT1G20640	4345	+
22838	1	6431250	433	2302	0.679355	-580359	1653	3277	2.60795e-30	4.65723e-05	251	91	46	46				AT1G18670	769	-	AT1G18680	472	-
15785	3	9827409	361	2303	0.679355	-580272	2690	2014	1.49e-17	1.18e-13	206	117	50	50				AT3G26730	150	+	AT3G26740	212	+
8632	5	26036981	249	2304	0.679947	-580009	2420	2243	5.26e-20	1.74e-11	159	81	21	21				AT5G65166	610	-	AT5G65170	4069	+
3215	3	22795139	253	2305	0.679947	-580006	2630	2064	3.99e-18	3.71e-13	158	88	24	24				AT3G61590	923	+	AT3G61600	314	+
15738	1	10845438	356	2310	0.680655	-579356	2846	1915	2.71e-16	9.13e-15	209	125	53	53				AT1G30600	565	-	AT1G30610	897	+
28256	3	9396145	261	2311	0.68076	-579249	2574	2120	1.30602e-18	1.36698e-12	164	89	26	26				AT3G25727	1940	-	AT3G25730	145	+
33038	1	7179250	377	2321	0.68178	-57825	2250	2442	5.21697e-22	5.21424e-10	223	107	48	48				AT1G20693	617	+	AT1G20696	14	+
23354	4	7349227	339	2322	0.68178	-57825	2279	2411	1.22167e-21	2.81192e-11	217	105	47	47	AT4G12420.2:mRNA	(exon three_prime_UTR)	-	AT4G12410	5805	-	AT4G12423	7760	+
31869	5	25112071	322	2323	0.68178	-578241	2647	2075	5.44782e-18	4.98219e-13	167	93	28	28				AT5G62560	230	+	AT5G62570	2088	+
1996	5	25616265	328	2325	0.682073	-577809	2905	1897	9.09e-16	7.64e-15	193	117	46	46				AT5G63990	548	+	AT5G64000	209	+
2420	5	20049573	381	2326	0.682073	-577806	2641	2086	5.12e-18	5.9e-13	202	112	46	46				AT5G49440	165	+	AT5G49448,AT5G49450	2066	+,+
24263	5	3509533	428	2327	0.682073	-577777	2401	2296	3.33007e-20	4.41798e-11	205	104	43	43				AT5G11050	5912	+	AT5G11060	371	+
5151	3	7473172	375	2337	0.68483	-576156	2738	2037	3.11e-17	2.29e-14	179	102	36	36				AT3G21260	7573	-	AT3G21270	1320	+
15800	4	16256052	470	2339	0.68483	-576079	2766	2016	4.3e-19	1.21e-13	190	109	42	42				AT4G33905	674	-	AT4G33910	446	-
4835	1	6865721	335	2341	0.685875	-575572	2654	2110	6.76e-18	1.05e-12	184	102	36	36				AT1G19835	5444	-	AT1G19840	6906	-
14610	1	8694484	457	2345	0.686876	-575017	2361	2378	1.08e-20	1.47e-10	236	118	58	58				AT1G24530	6	+	AT1G24540	5039	+
13524	1	2622618	367	2347	0.686969	-574823	2456	2291	9.04e-20	4.27e-11	199	102	40	40	AT1G08320.3:mRNA,AT1G08320.1:mRNA,AT1G08320.2:mRNA	(mRNA),(mRNA),(mRNA)	-,-,-	AT1G08315	1255	-	AT1G08340	8267	+
2589	3	4655971	282	2348	0.687915	-574496	2019	2793	1.41e-24	1.38e-07	196	82	31	31				AT3G14050	2197	-	AT3G14060	934	-
3091	3	7982277	371	2353	0.688906	-573851	2247	2520	4.92e-22	1.82e-09	199	93	37	37				AT3G22530	3826	-	AT3G22540	1614	-
20225	1	11681325	392	2354	0.688906	-573808	2615	2166	2.83541e-18	3.33552e-12	197	107	42	42				AT1G32375	841	+	AT1G32380	231	+
6957	5	25266928	344	2357	0.689092	-573498	2480	2286	1.44e-19	4.06e-11	191	98	37	37				AT5G62950	3198	-	AT5G62960	2182	+
27097	2	2023826	564	2360	0.689092	-573318	2091	2718	9.29256e-24	4.94705e-08	243	108	57	57				AT2G05518	112	+	AT2G05520	2054	+
13051	2	9035298	420	2361	0.689092	-573292	2465	2308	1.17e-19	5.43e-11	184	94	34	34	AT2G21050.1:mRNA	(CDS exon)	+	AT2G21045	6487	+	AT2G21060	1285	-
8199	5	17515459	382	2366	0.689092	-572991	3506	1625	2.25e-12	6.47e-18	175	125	46	46				AT5G43600	154	+	AT5G43603	658	+
13540	1	18739382	295	2368	0.689092	-572877	2811	2028	1.29e-16	1.89e-13	181	105	37	37	AT1G50600.1:mRNA	(CDS exon)	-	AT1G50590	5475	-	AT1G50603	1031	+
2549	1	22803311	336	2369	0.689092	-572832	3373	1690	2.8e-12	3.51e-17	173	120	42	42				AT1G61740	2405	-	AT1G61750	1134	-
15635	1	4229249	391	2371	0.689092	-572792	2289	2493	1.39e-21	1.29e-09	202	96	38	38				AT1G12420	305	-	AT1G12423	1583	-
668	5	20942763	533	2372	0.689092	-572692	2562	2228	9.95e-19	1.35e-11	221	117	55	55				AT5G51550	2133	-	AT5G51560	2656	+
15890	4	727973	295	2377	0.689206	-572001	2129	2695	1.87e-23	3.57e-08	177	76	24	24				AT4G01680	10540	-	AT4G01690	1767	+
2609	5	1128833	244	2379	0.690276	-571513	2412	2387	4.25e-20	1.89e-10	183	91	32	32				AT5G04130	863	-	AT5G04140	897	+
5738	5	23225148	332	2382	0.690276	-571454	1531	3755	2.27e-32	0.00561	236	75	36	36				AT5G57330	4224	+	AT5G57340	772	+
18734	5	17549950	456	2384	0.690276	-57122	2475	2330	1.33029e-20	7.72615e-11	221	113	53	53				AT5G43695	1626	+	AT5G43700	55	+
15082	4	1495160	271	2385	0.690285	-571058	2094	2758	9.71e-24	9.1e-08	178	75	24	24				AT4G03390	191	-	AT4G03400	2241	-
14292	1	29991471	360	2388	0.691076	-570702	1822	3178	1.38e-27	1.49e-05	216	81	34	34	AT1G79700.1:mRNA,AT1G79700.2:mRNA	(mRNA),(mRNA)	-,-	AT1G79690	1262	+	AT1G79710	3465	+
696	5	24508346	492	2391	0.692668	-569984	2158	2693	3.93e-23	3.48e-08	222	99	46	46				AT5G60910	2448	-	AT5G60920	2604	-
23249	1	29359998	244	2393	0.693009	-569795	2233	2606	3.19574e-22	7.91374e-09	177	80	25	25				AT1G78070	1126	+	AT1G78080	4129	+
16214	3	980486	388	2397	0.693554	-5693	2197	2660	1.06735e-22	2.00481e-08	217	98	45	45				AT3G03830	191	-	AT3G03840	392	+
26768	3	5694385	189	2400	0.693554	-569232	2312	2531	2.88262e-21	2.30471e-09	148	68	15	15				AT3G16720	351	+	AT3G16730	931	-
14777	5	24724876	310	2404	0.693603	-568808	2256	2598	5.67e-22	7.4e-09	194	89	34	34	AT5G61480.1:mRNA	(mRNA)	-	AT5G61470	1047	+	AT5G61490	7611	+
13120	3	22742448	302	2412	0.694871	-567831	2702	2185	1.85e-17	4.61e-12	164	90	28	28				AT3G61460	314	-	AT3G61470	3054	+
5100	4	15063204	265	2413	0.695818	-567509	2213	2676	1.7e-22	2.58e-08	199	89	36	36				AT4G30950	3541	-	AT4G30960	3717	+
6654	5	286121	310	2414	0.69715	-567092	2579	2300	1.4e-18	4.58e-11	154	80	21	21				AT5G01740	4830	+	AT5G01747	1310	+
26995	2	9858550	284	2415	0.697178	-567009	2868	2072	4.10055e-16	4.65185e-13	142	83	20	20				AT2G23150	117	-	AT2G23160	3778	+
2221	3	10212574	385	2416	0.697178	-566976	3188	1865	1.53e-13	3.61e-15	181	116	45	45	AT3G27560.1:mRNA	(exon five_prime_UTR)	-	AT3G27555	2366	+	AT3G27570	1230	-
28298	4	16765088	291	2417	0.697406	-566801	2438	2439	7.15829e-20	5.03557e-10	173	85	28	28	AT4G35240.1:mRNA,AT4G35240.2:mRNA	(mRNA),(mRNA)	-,-	AT4G35230	7141	-	AT4G35250	5938	-
10764	1	11622523	587	2427	0.699292	-565644	2335	2566	5.46e-21	3.25e-09	239	115	59	59				AT1G32230	6597	+	AT1G32240	2884	-
14655	2	19514420	310	2429	0.699292	-565612	2285	2626	1.37e-21	1.05e-08	185	85	31	31				AT2G47560	1846	-	AT2G47570	1323	-
3279	2	15885552	507	2431	0.699292	-565335	3083	1950	2.12e-14	2.49e-14	186	115	46	46				AT2G37950	1825	-	AT2G37960	743	-
20691	4	17749262	313	2434	0.700683	-564684	2169	2782	6.10416e-23	1.24397e-07	184	79	28	28				AT4G37760	2739	+	AT4G37770	2666	+
12083	1	27713633	379	2436	0.700683	-564649	1682	3588	8.78e-30	0.00114	247	86	45	45				AT1G73687	406	-	AT1G73690	1126	+
19574	2	19157955	342	2438	0.701917	-564063	2216	2737	2.02562e-22	6.32451e-08	188	83	31	31				AT2G46662	83	-	AT2G46670	6288	-
8020	1	11446601	468	2439	0.701917	-564013	2900	2088	8.2e-16	6.06e-13	207	120	53	53	AT1G31880.1:mRNA	(mRNA)	+	AT1G31875	3790	-	AT1G31885	3625	+
7128	1	25002223	404	2440	0.701933	-56391	1945	3119	1.35e-25	8.42e-06	237	95	48	48				AT1G66980	441	-	AT1G67000	1684	-
33241	4	15382643	304	2443	0.701933	-563743	3291	1848	7.56783e-13	2.78365e-15	166	109	38	38				AT4G31790	3769	+	AT4G31800	406	+
7549	2	11750602	484	2445	0.701933	-563589	2074	2933	5.49e-25	8.61e-07	208	87	38	38				AT2G27490	661	-	AT2G27500	1326	-
20546	4	13015135	358	2447	0.701933	-563456	2483	2451	1.48157e-20	5.8998e-10	176	87	30	30	AT4G25470.1:mRNA	(exon three_prime_UTR)	-	AT4G25450	1342	-	AT4G25480	2900	-
15168	2	494382	310	2449	0.70199	-563223	3198	1904	1.88e-13	7.94e-15	151	98	29	29				AT2G02050	2541	+	AT2G02060	1033	+
15500	2	13808112	483	2451	0.702338	-562984	2472	2472	1.3e-19	8.09e-10	203	101	44	44				AT2G32520	816	-	AT2G32530	863	+
1626	3	6615916	359	2453	0.703491	-562536	2023	3030	1.57e-24	2.84e-06	224	92	45	45				AT3G19140	759	-	AT3G19150	257	-
23116	3	4537784	402	2456	0.705151	-561887	1652	3727	2.59383e-30	0.00471634	267	92	56	56				AT3G13790	2117	-	AT3G13800	782	+
8755	1	25334436	460	2457	0.705724	-561667	3016	2043	5.46e-15	2.52e-13	207	123	55	55				AT1G67590	18	-	AT1G67600	1757	-
11705	1	23895255	303	2459	0.706524	-561313	1806	3419	8.67e-28	0.000174	221	80	36	36				AT1G64380	3232	-	AT1G64385	4629	+
5206	1	7734056	326	2460	0.706524	-561243	2941	2103	1.57e-15	8.98e-13	171	100	34	34				AT1G21975	1750	+	AT1G21980	520	+
4676	2	6789994	314	2461	0.706948	-561058	4221	1467	2.34e-07	5.06e-20	133	114	32	32				AT2G15560	49	-	AT2G15570	1139	-
14643	5	25242182	311	2466	0.708396	-560432	2507	2481	2.46e-19	9.31e-10	174	86	29	29				AT5G62880	3162	+	AT5G62890	914	+
11125	2	9859367	322	2467	0.708396	-560405	2043	3045	2.52e-24	3.33e-06	175	69	22	22				AT2G23150	953	-	AT2G23160	2942	+
13023	2	11947524	312	2470	0.708396	-560212	1922	3241	3.9e-26	2.96e-05	197	74	29	29				AT2G28056	4075	-	AT2G28060	2306	-
1366	5	18574846	335	2477	0.708794	-559413	3258	1922	4.67e-13	1.15e-14	164	106	36	36				AT5G45790	1348	+	AT5G45800	523	-
2614	3	9675862	251	2478	0.708946	-559302	2950	2125	1.91e-15	1.41e-12	142	83	21	21	AT3G26420.1:mRNA	(exon three_prime_UTR)	+	AT3G26430	59	+	AT3G26440	577	+
2517	5	1834270	465	2479	0.708946	-559293	2446	2562	8.11e-20	3.13e-09	188	91	35	35				AT5G06080	3034	-	AT5G06090	604	+
4716	5	728992	381	2480	0.708946	-559156	3072	2042	1.56e-14	2.49e-13	188	113	46	46				AT5G03100	439	+	AT5G03110	1110	+
27116	2	15771574	280	2481	0.708946	-559125	2240	2802	4.13639e-22	1.60643e-07	191	84	33	33				AT2G37590	1094	+	AT2G37600	2531	-
23502	1	24952266	467	2482	0.708946	-559108	3066	2047	1.5225e-14	2.53677e-13	184	111	43	43	AT1G66880.1:mRNA	(mRNA)	+	AT1G66870	5530	-	AT1G66890	5059	+
12924	5	7190592	333	2488	0.709517	-558441	2275	2770	1.09e-21	1.04e-07	197	88	36	36				AT5G21140	1138	-	AT5G21150	1481	+
20907	1	27646978	401	2492	0.710942	-557772	3151	2010	6.58422e-14	1.14386e-13	199	122	53	53				AT1G73540	479	-	AT1G73550	578	-
6127	1	23110833	418	2494	0.710942	-557664	2776	2282	5.8e-18	3.91e-11	210	114	52	52				AT1G62430	1565	-	AT1G62440	776	+
7070	2	12820822	277	2498	0.71154	-557308	2778	2288	5.9e-17	4.16e-11	166	90	30	30				AT2G30032	1305	-	AT2G30040	750	+
6134	5	21181669	363	2499	0.71154	-557199	1680	3786	8.45e-31	0.000736	278	97	62	62				AT5G52120	1539	-	AT5G52130	618	-
24633	3	9717889	418	2504	0.714629	-555963	2244	2859	4.59932e-22	3.07068e-07	205	90	40	40				AT3G26511	4911	-	AT3G26520	4345	-
21022	1	1504149	310	2505	0.715381	-555701	2765	2323	4.27658e-17	6.28891e-11	171	92	31	31				AT1G05190	473	-	AT1G05200	656	+
2895	1	24401236	316	2506	0.715397	-555626	2122	3027	1.72e-23	2.74e-06	201	83	34	34				AT1G65620	424	+	AT1G65630	5148	-
30199	3	4723852	241	2508	0.715719	-555398	1854	3471	3.39922e-27	0.000304067	185	64	22	22				AT3G14205	3020	-	AT3G14220	8921	+
25617	2	16764551	394	2510	0.715722	-555282	2736	2355	3.05701e-17	1.09161e-10	208	111	52	52				AT2G40120	7155	-	AT2G40130	1172	+
7059	5	22634075	333	2511	0.716202	-555059	3049	2115	1.07e-14	1.25e-12	176	104	39	39				AT5G55896	898	-	AT5G55900	3290	+
6129	3	1439191	350	2518	0.716595	-554466	2268	2858	8.13e-22	2.95e-07	206	91	41	41				AT3G05140	1024	-	AT3G05150	707	+
962	1	5349555	363	2523	0.71832	-55373	2456	2653	9.04e-20	1.69e-09	199	95	40	40				AT1G15550	3569	-	AT1G15560	2919	-
6164	2	1063186	328	2525	0.718735	-553419	3101	2104	2.96e-15	9.02e-13	154	93	29	29				AT2G03500	939	+	AT2G03505	886	+
7573	1	18959312	362	2526	0.719592	-553126	2961	2207	2.25e-15	8.05e-12	148	85	23	23				AT1G51170	4600	-	AT1G51172	3712	+
8046	4	9033363	338	2527	0.719592	-553063	2448	2673	8.46e-20	2.5e-09	183	86	33	33				AT4G15920	136	-	AT4G15930	2690	+
24122	2	16289860	293	2532	0.720064	-552668	1665	3944	4.59195e-30	0.0283501	213	67	30	30				AT2G39000	2035	-	AT2G39010	1471	+
7182	1	2339475	354	2540	0.720309	-551958	2491	2649	1.75e-19	1.69e-09	194	93	38	38				AT1G07590	260	-	AT1G07610	1890	+
13341	3	7665934	250	2545	0.720328	-551701	2377	2779	1.7e-20	1.22e-07	175	79	28	28	AT3G21750.1:mRNA	(exon three_prime_UTR)	+	AT3G21740	2048	-	AT3G21755	749	-
19659	5	22082455	438	2554	0.723848	-550054	2274	2938	1.08414e-21	1.01135e-06	233	103	55	55				AT5G54380	2793	-	AT5G54390	3324	+
16559	3	6718607	323	2559	0.725927	-549175	2780	2419	5.96929e-17	3.07296e-10	191	101	43	43				AT3G19380	2668	-	AT3G19390	4221	+
6835	1	7990121	278	2561	0.726951	-548778	2339	2883	6e-21	3.93e-07	179	79	28	28				AT1G22600	1042	-	AT1G22610	4031	+
3343	4	16645358	283	2562	0.726951	-548767	3612	1866	8.96e-11	3.61e-15	145	101	31	31				AT4G34950	680	-	AT4G34960	3106	+
1666	1	2196596	377	2565	0.726951	-548643	2763	2441	4.05e-17	5.11e-11	181	95	36	36				AT1G07150	985	-	AT1G07160	1124	-
31379	5	6127117	425	2566	0.727564	-548268	2468	2742	1.16958e-19	6.67645e-08	214	101	49	49				AT5G18460	607	+	AT5G18470	468	+
14239	1	173063	326	2573	0.728724	-547484	2254	3011	5.67e-22	2.55e-06	187	79	30	30				AT1G01470	277	-	AT1G01471	25	+
5496	4	17388512	435	2574	0.729535	-54721	2425	2809	5.59e-21	1.77e-07	216	100	50	50				AT4G36890	6948	-	AT4G36900	85	+
13980	1	27097679	391	2576	0.729588	-547126	2694	2529	1.68e-17	2.16e-09	214	110	53	53				AT1G71970	3846	+	AT1G71980	29	+
4096	4	1938974	330	2577	0.729588	-547104	3050	2235	1.09e-14	1.49e-11	158	91	30	30				AT4G04030	1166	-	AT4G04040	111	+
32364	1	2389340	551	2579	0.730242	-546694	2124	3219	1.78562e-23	2.42948e-05	240	99	54	54				AT1G07710	1628	-	AT1G07720	1040	-
359	1	25997474	436	2584	0.730747	-546226	2063	3326	4.23e-24	7.43e-05	235	94	50	50				AT1G69150	2479	-	AT1G69160	2522	+
17459	5	19784987	375	2592	0.730753	-545772	2434	2829	6.40481e-20	2.15494e-07	202	93	42	42				AT5G48790	3123	-	AT5G48800	1590	+
32478	5	26096777	352	2593	0.730753	-545612	2106	3271	1.20027e-23	4.30943e-05	196	77	32	32				AT5G65300	1181	-	AT5G65305	577	-
11785	5	21666756	258	2596	0.730968	-545308	3401	2030	4.45e-12	1.94e-13	145	94	28	28				AT5G53400	3312	+	AT5G53410	1054	+
10615	3	4887900	305	2597	0.730968	-545305	2360	2927	1.08e-20	8.23e-07	184	81	32	32				AT3G14550	2069	-	AT3G14560	1020	+
8304	4	16413830	376	2599	0.730968	-545259	2990	2310	4.15e-15	5.44e-11	173	97	37	37				AT4G34300	303	+	AT4G34310	95	+
8843	5	22997002	419	2601	0.730968	-545198	2468	2800	1.17e-19	1.5e-07	214	100	49	49				AT5G56860	5743	-	AT5G56865	751	-
14747	5	23816651	366	2604	0.730968	-54501	2837	2438	2.34e-16	4.93e-10	171	91	33	33				AT5G58990	690	+	AT5G59000	1350	+
605	3	7290601	554	2610	0.731926	-544087	2899	2403	7.99e-16	2.4e-10	199	108	50	50				AT3G20830	4617	-	AT3G20840	9797	+
5353	3	2647344	458	2613	0.732147	-543828	2447	2852	8.3e-20	2.55e-07	204	94	44	44				AT3G08710	1075	+	AT3G08720	936	-
5496	5	23701161	295	2616	0.732554	-543508	2685	2603	1.31e-17	7.76e-10	155	77	23	23				AT5G58650	1081	-	AT5G58660	159	+
7920	1	21915476	395	2618	0.732657	-543342	2818	2483	1.46e-16	9.34e-10	169	89	31	31				AT1G59640	4471	-	AT1G59650	4072	+
32203	1	5722681	372	2625	0.734914	-542297	3337	2113	1.51396e-12	1.12273e-12	165	103	37	37				AT1G16710	252	+	AT1G16720	221	+
10652	5	26171866	431	2626	0.734914	-542277	2996	2352	4.48e-15	1.04e-10	183	102	42	42				AT5G65460	3079	-	AT5G65470	50	+
24767	1	10365186	235	2627	0.734914	-54225	3146	2240	6.35224e-14	1.59203e-11	151	89	27	27				AT1G29650	2107	+	AT1G29660	6536	+
2221	3	18301385	303	2630	0.734914	-542089	2922	2418	1.16e-15	3.06e-10	173	94	36	36				AT3G49350	1346	-	AT3G49360	1510	-
8387	5	18741234	295	2631	0.734914	-542025	2482	2847	1.47e-19	2.45e-10	189	87	36	36	AT5G46220.1:mRNA	(mRNA)	+	AT5G46210	4570	-	AT5G46230	1059	-
1552	4	18530146	402	2633	0.735077	-541701	2534	2794	5.36e-19	1.41e-07	176	82	31	31				AT4G39952	339	+	AT4G39955	196	+
3091	5	6553274	390	2636	0.735441	-5414	3318	2138	1.24e-12	1.63e-12	151	94	30	30				AT5G19420	226	-	AT5G19430	234	+
30295	1	7739699	461	2638	0.735441	-541272	2100	3382	1.03635e-23	0.000124704	220	87	43	43				AT1G21980	1267	+	AT1G21990	601	-
10504	2	17419798	331	2639	0.735441	-541228	2733	2600	2.83e-17	7.43e-09	159	80	26	26				AT2G41745	539	-	AT2G41750	1681	-
13671	3	1457094	352	2644	0.737422	-540464	2402	2974	3.43e-20	1.73e-06	196	87	39	39				AT3G05160	119	-	AT3G05165	111	-
6905	4	10591083	425	2645	0.737422	-540453	2320	3079	3.33e-21	4.75e-07	219	95	49	49				AT4G19420	706	-	AT4G19430	7150	-
2395	1	29573230	359	2651	0.737779	-539844	2341	3064	6.23e-21	4.33e-06	215	94	46	46	AT1G78620.1:mRNA,AT1G78620.2:mRNA	(exon three_prime_UTR),(exon three_prime_UTR)	-,-	AT1G78610	1282	-	AT1G78630	2547	+
1186	1	25831080	444	2652	0.738146	-539623	3364	2133	2.51e-12	1.5e-12	182	113	47	47				AT1G68765	814	-	AT1G68780	501	-
21279	3	7676802	341	2654	0.738199	-539515	2515	2858	3.41888e-19	2.95242e-07	196	91	41	41	AT3G21790.1:mRNA	(CDS exon)	-	AT3G21780	477	-	AT3G21800	3134	-
1650	2	8853699	370	2655	0.738199	-539446	2198	3273	1.08e-22	4.5e-05	211	86	42	42				AT2G20562	2954	-	AT2G20570	1474	+
22819	1	3423646	377	2656	0.73926	-539073	2823	2556	1.67821e-16	3.08093e-09	190	99	42	42				AT1G10410	4194	-	AT1G10417	352	-
30030	1	8918335	444	2664	0.740487	-538221	2070	3505	5.18045e-26	0.000445394	244	96	55	55				AT1G25420	324	+	AT1G25422	295	+
23609	2	11829696	415	2666	0.741177	-537971	2713	2680	2.11102e-17	2.71895e-08	187	93	40	40				AT2G27760	2311	+	AT2G27770	2906	-
6632	2	10757843	413	2669	0.741342	-537721	1980	3676	4.4e-25	0.0025	220	81	42	42				AT2G25260	276	-	AT2G25270	1675	+
10656	4	17431541	334	2670	0.741342	-537689	2369	3073	1.32e-20	4.65e-06	190	82	35	35				AT4G36970	22	-	AT4G36980	1893	-
32015	3	6722609	349	2671	0.741342	-537672	2318	3142	3.1379e-21	1.11816e-05	188	79	33	33				AT3G19380	6683	-	AT3G19390	206	+
20438	1	19348906	362	2672	0.741342	-53764	3693	1969	2.53919e-11	4.15612e-14	145	100	31	31	AT1G52030.1:mRNA	(exon five_prime_UTR)	-	AT1G52020	3974	-	AT1G52040	1288	-
16115	2	9871239	245	2673	0.741342	-537604	2563	2843	1.03e-18	2.42e-07	205	97	47	47				AT2G23171	4568	-	AT2G23180	3546	+
8343	5	10291703	338	2678	0.742661	-536786	3060	2393	1.45e-14	2.21e-10	168	94	35	35				AT5G28295	8094	-	AT5G28300	779	-
1078	3	16524179	316	2684	0.743424	-536185	3357	2191	2.31e-12	5.73e-14	149	92	30	30				AT3G45130	6814	-	AT3G45140	1073	+
27431	5	16333570	386	2688	0.743424	-535998	2145	3434	2.68439e-23	0.00019989	205	80	37	37				AT5G40790	2736	-	AT5G40800	1047	-
11924	5	5412027	210	2689	0.743424	-535868	2189	3367	8.92e-23	0.000102	159	60	17	17				AT5G16560	707	-	AT5G16567	6759	+
6582	1	26697415	371	2692	0.743446	-53571	3273	2254	6.26e-13	1.92e-11	181	108	45	45				AT1G70780,AT1G70782	1207	-,-	AT1G70790	2812	+
13208	3	21177146	351	2695	0.744689	-535127	2565	2889	1.06e-18	4.5e-07	207	97	48	48				AT3G57220	201	+	AT3G57230	102	+
19659	5	19115405	327	2698	0.74564	-534631	2622	2837	3.20865e-18	2.30468e-07	174	82	31	31				AT5G47050	7219	+	AT5G47060	1220	+
23241	2	812156	299	2699	0.746061	-534462	3606	2062	8.2511e-11	3.51871e-13	141	94	29	29				AT2G02830	3432	+	AT2G02835	8132	-
22952	4	17553223	323	2701	0.746248	-534335	3627	2054	1.03733e-10	2.80314e-13	161	106	40	40				AT4G37290	3126	-	AT4G37295	176	+
27327	2	1146545	284	2702	0.746971	-534034	2737	2726	3.06872e-18	5.48519e-08	163	80	28	28				AT2G03740	2698	-	AT2G03750	1120	-
24263	1	11727114	339	2704	0.746971	-533967	2238	3334	3.83254e-22	7.98438e-05	196	79	34	34				AT1G32450	7312	-	AT1G32460	10835	+
2683	3	16944911	342	2705	0.746971	-533905	2695	2774	1.68e-17	1.12e-07	195	95	44	44				AT3G46120	5315	-	AT3G46130	282	+
23721	5	20698049	420	2706	0.746975	-533762	2132	3504	1.91897e-23	0.00044286	227	89	48	48				AT5G50860	1219	-	AT5G50870	1174	-
23306	2	9428247	312	2709	0.746975	-533621	2610	2870	2.53566e-18	3.50411e-07	169	79	29	29				AT2G22170	585	-	AT2G22180	340	+
14963	4	17243362	305	2716	0.747079	-533063	2592	2900	1.73e-18	5.65e-07	201	94	45	45				AT4G36530	1576	-	AT4G36540	69	+
6223	1	28669700	377	2722	0.748449	-532351	2972	2540	2.77e-16	2.71e-09	196	105	48	48				AT1G76410	241	+	AT1G76420	2141	-
6694	1	4933810	417	2728	0.750425	-531434	2155	3529	3.51e-23	6.51e-05	216	84	42	42				AT1G14420	502	-	AT1G14430	102	+
12841	3	22645342	333	2740	0.752326	-530275	2439	3142	7.18e-20	1.12e-05	183	79	33	33				AT3G61177	716	-	AT3G61180	58	+
5452	1	19901430	436	2741	0.752326	-53021	2416	3172	4.62e-20	1.44e-05	180	77	30	30				AT1G53340	716	-	AT1G53345	847	+
14028	5	26903106	187	2743	0.752326	-530148	2843	2699	2.58e-16	3.82e-08	146	73	21	21				AT5G67411	4101	-	AT5G67420	1090	-
7804	1	8430854	397	2745	0.752326	-530123	2421	3170	5.37e-20	1.43e-05	194	84	37	37				AT1G23860	1553	-	AT1G23870	1127	+
11619	3	10063549	477	2753	0.752326	-529311	2427	3180	5.8e-20	1.54e-05	221	97	53	53				AT3G27250	1055	+	AT3G27260	3742	+
13179	5	5994577	291	2755	0.753143	-529005	2666	2898	8.97e-18	5.48e-07	188	89	39	39				AT5G18120	785	+	AT5G18130	757	+
19264	1	25537774	341	2758	0.754647	-528402	3311	2343	1.0792e-12	9.71639e-11	187	110	49	49				AT1G68130	3357	+	AT1G68140	1001	-
9144	5	23839881	236	2763	0.756321	-527669	3833	2035	1.71e-09	2.24e-13	137	95	29	29	AT5G59050.1:mRNA,AT5G59050.2:mRNA	(CDS exon),(exon three_prime_UTR)	-,-	AT5G59040	2739	+	AT5G59055	4207	+
10120	1	19699032	506	2765	0.756863	-527466	1969	3969	2.87e-25	0.0362	249	90	55	55				AT1G52890	802	-	AT1G52900	2926	-
3816	3	20357605	340	2766	0.756863	-52738	2631	2973	4.02e-18	1.66e-06	190	88	40	40				AT3G54940	1456	+	AT3G54950	1121	-
30309	1	26598427	373	2767	0.757521	-527109	2954	2653	2.00858e-15	1.69378e-09	182	95	40	40	AT1G70550.1:mRNA,AT1G70550.2:mRNA	(mRNA),(mRNA)	+,+	AT1G70540	3942	+	AT1G70560	6242	+
20518	3	18732831	360	2768	0.757521	-52706	3188	2458	1.52986e-13	6.87304e-11	181	102	45	45				AT3G50470	2741	+	AT3G50480	57	+
6762	2	11981554	236	2769	0.757556	-526969	2915	2691	1.09e-15	3.47e-08	147	75	23	23				AT2G28110	1834	-	AT2G28120	4015	+
20542	5	18582351	318	2775	0.757556	-526712	3577	2195	5.30866e-11	6.33144e-12	137	88	26	26				AT5G45800	3402	-	AT5G45810	2432	+
8149	1	23100916	354	2776	0.757556	-52667	2177	3610	6.41e-23	0.00143	215	83	42	42				AT1G62422	59	-	AT1G62420	1700	-
13752	2	19335651	450	2777	0.757556	-526641	2311	3401	2.85e-21	0.000148	215	89	47	47				AT2G47060	844	-	AT2G47070	819	+
6512	4	8299708	336	2778	0.757556	-526547	3731	2109	4.23e-11	1e-12	129	87	24	24	AT4G14410.1:mRNA	(exon five_prime_UTR)	+	AT4G14403	741	-	AT4G14415	1849	-
32858	2	9403011	346	2781	0.758725	-525892	3405	2321	4.68816e-12	6.23486e-11	173	104	44	44				AT2G22121	4924	+	AT2G22122	80	+
28709	1	4103327	358	2782	0.758809	-525806	3938	2008	6.97421e-09	1.124e-13	164	114	45	45				AT1G12100	7660	+	AT1G12110	1727	+
10576	5	22128672	398	2785	0.758809	-525654	2205	3590	1.29e-22	0.000116	220	86	46	46				AT5G54500	2366	+	AT5G54510	2222	-
22401	3	1728388	291	2786	0.758993	-525496	3228	2455	3.57151e-14	6.15004e-10	154	88	31	31				AT3G05800	236	+	AT3G05810	2443	-
3275	5	20750337	326	2787	0.759083	-525407	2385	3321	2.04e-20	7.14e-05	202	85	41	41				AT5G51030	993	-	AT5G51040	160	+
11835	5	24256922	325	2788	0.75955	-525226	2883	2753	5.75e-16	8.31e-08	192	97	45	45				AT5G60260	798	-	AT5G60270	661	+
6836	3	19580979	302	2789	0.75955	-525214	2105	3772	1.18e-23	0.00648	209	77	39	39	AT3G52840.1:mRNA	(exon five_prime_UTR)	+	AT3G52830	2864	+	AT3G52850	6691	+
17710	1	27136595	490	2793	0.759581	-52489	2201	3614	1.19338e-22	0.00153452	212	82	41	41				AT1G72125	450	+	AT1G72130	341	+
25537	1	3248921	483	2796	0.759712	-52466	3204	2485	2.08059e-13	1.15182e-09	190	107	49	49				AT1G09960	1961	+	AT1G09970	3078	+
28788	5	2529429	374	2800	0.759953	-524337	2379	3359	1.84295e-20	0.000100058	176	72	28	28				AT5G07920	285	-	AT5G07930	1218	+
30704	1	8431922	383	2803	0.760381	-524036	2495	3203	1.89695e-19	1.97643e-05	211	93	47	47				AT1G23860	2614	-	AT1G23870	66	+
28165	3	7816786	263	2806	0.760953	-523698	3389	2367	3.76523e-12	1.31008e-10	163	97	38	38				AT3G22150	988	+	AT3G22160	940	-
8133	1	26649083	333	2807	0.761022	-523617	3241	2476	3.91e-13	8.63e-10	154	88	30	30				AT1G70680	514	+	AT1G70690	2764	+
993	3	18542084	395	2812	0.761265	-523275	2549	3156	6.59e-19	1.23e-06	206	92	47	47	AT3G50020.1:mRNA	(CDS exon)	-	AT3G50010	2679	-	AT3G50022	1279	-
24105	2	18979326	361	2816	0.761514	-522942	2463	3275	1.13399e-19	4.63594e-05	216	94	51	51	AT2G46220.1:mRNA	(exon five_prime_UTR)	+	AT2G46210	504	+	AT2G46225	2405	+
7443	5	19225197	288	2818	0.761968	-522668	3850	2096	2.05e-09	7.2e-13	119	83	20	20				AT5G47380	749	-	AT5G47390	1449	+
901	3	4740822	287	2819	0.762387	-522502	3212	2518	2.49e-13	1.8e-09	164	92	36	36				AT3G14230	1823	-	AT3G14240	508	-
2945	1	8921240	288	2820	0.762387	-522483	3040	2659	9.18e-16	1.99e-08	150	79	25	25				AT1G25422	1491	+	AT1G25425	1316	+
10173	4	15140459	337	2825	0.764348	-521659	2595	3134	1.75e-18	1.06e-06	184	82	36	36				AT4G31136	57	+	AT4G31140	573	+
7810	2	15471831	365	2833	0.765013	-521101	3162	2583	8.98e-14	4.44e-09	158	87	32	32				AT2G36860	1767	-	AT2G36870	632	-
5405	3	19440440	393	2834	0.765013	-521082	2767	2952	4.31e-17	1.17e-06	197	94	46	46				AT3G52440	4445	+	AT3G52450	103	-
1147	2	16559388	273	2845	0.770167	-518948	3480	2383	1.51e-11	1.76e-10	138	84	26	26				AT2G39705	1946	+	AT2G39710	2264	-
31699	3	17506059	290	2847	0.770167	-518917	2656	3123	7.63008e-18	9.04883e-06	157	70	24	24				AT3G47500	145	-	AT3G47510	4875	+
27403	3	18559299	373	2848	0.770167	-5189	2718	3051	2.2178e-17	3.62763e-06	189	88	41	41				AT3G50060	378	-	AT3G50070	5649	-
3915	2	18649855	369	2852	0.770167	-518694	2692	3083	1.57e-17	5.09e-06	178	82	35	35				AT2G45220	3591	-	AT2G45230	1281	-
6230	1	8338691	346	2853	0.770167	-51857	2392	3475	2.36e-20	0.000312	222	93	51	51				AT1G23490	191	+	AT1G23500	804	+
24811	2	7952427	275	2854	0.770167	-51849	2126	3913	1.81219e-23	0.023062	198	71	34	34	AT2G18300.3:mRNA	(CDS exon)	-	AT2G18290	2234	-	AT2G18310	3113	-
13102	1	29234105	226	2855	0.770167	-518374	3093	2690	2.59e-14	3.34e-08	142	75	22	22				AT1G77750	2693	-	AT1G77760	1585	-
8841	1	25455558	442	2856	0.770167	-51827	2452	3396	8.69e-20	0.00014	201	85	41	41				AT1G67880	43	-	AT1G67890	1400	+
6535	5	24781582	336	2860	0.770438	-517927	2479	3366	1.43e-19	0.000102	179	75	31	31				AT5G61660	1819	-	AT5G61670	1754	+
2465	5	6039868	351	2866	0.773024	-516911	3042	2765	9.41e-15	9.54e-08	161	83	31	31				AT5G18260	1936	-	AT5G18270	876	-
20155	1	6737724	355	2872	0.77378	-51645	2089	4038	8.70436e-24	0.0594562	200	70	33	33				AT1G19450	3018	-	AT1G19460	583	+
7106	5	25656492	354	2873	0.77402	-516225	3710	2276	3.37e-10	3.63e-11	132	85	25	25				AT5G64110	638	-	AT5G64120	2637	-
19921	1	24766759	379	2875	0.774534	-516009	2423	3493	5.4025e-20	0.000396582	192	79	36	36				AT1G66390	1406	+	AT1G66400	3627	-
32220	1	11374360	351	2876	0.775072	-515783	3402	2490	4.52629e-12	1.24565e-09	140	82	25	25				AT1G31760	1051	-	AT1G31770	358	-
12306	2	18007321	371	2880	0.775894	-515402	2418	3515	4.92e-20	0.000548	199	82	41	41				AT2G43330	3422	+	AT2G43340	191	+
2538	4	17182150	402	2887	0.776021	-514942	2381	3578	1.91e-20	0.00104	203	82	42	42				AT4G36360	1089	-	AT4G36370	4899	+
8499	4	14372299	292	2890	0.776021	-514743	3595	2375	6.56e-11	1.4e-10	134	83	25	25				AT4G29140	1552	+	AT4G29150	6322	+
13855	1	28005192	316	2893	0.776021	-514671	2125	4019	1.8e-23	0.0535	203	72	35	35				AT1G74500	6528	-	AT1G74510	15	+
22494	3	22320073	345	2894	0.776021	-514648	2922	2925	1.16094e-15	8.0591e-07	173	85	36	36				AT3G60380	978	-	AT3G60390	350	-
7552	4	16646404	292	2904	0.776529	-513653	3991	2155	1.43e-08	3e-13	140	96	33	33				AT4G34950	1731	-	AT4G34960	2055	+
33559	1	24732259	397	2905	0.776529	-513617	3507	2450	2.30776e-11	5.67358e-10	171	102	43	43	AT1G66330.2:mRNA	(exon five_prime_UTR)	-	AT1G66320	3842	-	AT1G66340	1705	+
14049	3	1139192	317	2906	0.776681	-513488	2135	4034	2.08e-23	0.0581	212	76	41	41				AT3G04290	3033	-	AT3G04300	843	+
14580	1	16705707	312	2912	0.777978	-512829	3108	2781	3.2e-14	1.24e-07	148	77	25	25				AT1G43995	6806	-	AT1G44000	2205	-
6337	1	651996	480	2913	0.777978	-512787	2302	3758	2.15e-21	0.0057	228	90	52	52				AT1G02890	328	-	AT1G02900	1529	-
5464	4	17044366	342	2914	0.77865	-51251	3720	2331	3.64e-10	7.85e-12	137	87	28	28				AT4G36020	140	-	AT4G36030	408	-
15060	5	26888699	322	2922	0.778976	-512061	3137	2767	5.57e-14	9.92e-08	175	92	40	40	AT5G67390.1:mRNA	(mRNA)	-	AT5G67385	1655	+	AT5G67400	5996	+
2496	4	11650543	348	2924	0.778976	-512034	2833	3070	2.23e-17	4.54e-07	176	83	36	36				AT4G21960	2254	-	AT4G21970	2663	+
19929	2	19050899	279	2925	0.778976	-511958	2593	3357	1.73319e-18	9.96237e-05	148	62	19	19				AT2G46410	696	-	AT2G46420	2648	+
7203	5	21154089	328	2928	0.778976	-511855	2368	3675	1.28e-20	0.00248	193	76	36	36				AT5G52060	8	-	AT5G52065	3059	-
5394	5	5416336	270	2930	0.778976	-511781	2187	3985	8.53e-23	0.00406	171	59	22	22				AT5G16560	5046	-	AT5G16567	2420	+
7775	2	17494019	304	2935	0.778976	-511367	2773	3152	5.26e-17	1.19e-05	176	81	35	35				AT2G41900	248	+	AT2G41905	1509	+
21152	2	18070750	314	2940	0.778976	-51096	2519	3481	3.94657e-19	0.000332282	157	64	22	22				AT2G43530	188	+	AT2G43535	66	+
15823	4	9130063	323	2942	0.779129	-51063	2441	3599	7.47e-20	0.00131	195	79	39	39				AT4G16140	382	+	AT4G16141	1426	-
14261	3	9313621	287	2944	0.779129	-510573	4013	2191	1.77e-08	5.73e-14	134	92	30	30				AT3G25610	410	-	AT3G25620	2310	-
18734	1	7962351	377	2946	0.779248	-510349	3116	2824	3.62677e-15	2.10445e-08	177	92	40	40				AT1G22530	4096	-	AT1G22540	1503	+
16073	5	24741308	415	2951	0.781081	-509606	3049	2898	1.07e-14	5.48e-07	176	89	39	39				AT5G61520	241	-	AT5G61530	533	+
3736	2	19648856	368	2963	0.781679	-508828	2322	3831	3.62e-21	0.00996	209	81	44	44	AT2G48030.1:mRNA	(mRNA)	-	AT2G48020	1859	+	AT2G48060	2156	-
17133	1	563480	337	2965	0.781679	-508742	3063	2906	1.5007e-14	6.17319e-07	145	73	23	23				AT1G02630	1223	-	AT1G02640	557	+
416	2	15107932	447	2966	0.781679	-508624	2604	3421	2.28e-18	0.000177	200	87	45	45				AT2G35960	161	+	AT2G35970	852	+
2611	4	17400483	386	2972	0.781679	-508398	3041	2931	9.24e-16	8.42e-07	166	83	34	34	AT4G36920.2:mRNA	(exon five_prime_UTR)	+	AT4G36910	7336	-	AT4G36925	3304	+
13308	3	5125206	242	2973	0.781679	-508316	2927	3050	1.3e-15	3.61e-06	149	71	24	24				AT3G15210	2764	+	AT3G15220	1270	-
13328	5	25261171	323	2974	0.781679	-508079	3296	2712	8.38e-13	4.39e-08	163	89	36	36				AT5G62940	2650	-	AT5G62950	847	-
4835	5	24673844	333	2975	0.782033	-507883	2894	3093	7.12e-17	5.54e-06	188	90	43	43				AT5G61370	352	-	AT5G61380	1054	+
22383	2	13986561	267	2979	0.782753	-507462	3624	2479	9.94233e-11	8.98666e-10	131	80	24	24				AT2G32950	3158	+	AT2G32960	1073	+
28213	2	13912976	272	2981	0.783812	-507089	3739	2408	4.61831e-10	2.60301e-10	140	88	30	30				AT2G32795	2201	+	AT2G32800	3340	+
6792	1	12245998	381	2987	0.78403	-506661	2640	3418	4.93e-18	0.000174	209	92	49	49	AT1G33780.1:mRNA	(exon five_prime_UTR)	-	AT1G33770	1725	+	AT1G33790	10476	+
7336	3	21377722	313	2988	0.784694	-506442	4466	2025	3.19e-06	1.69e-13	116	90	25	25				AT3G57670	4431	+	AT3G57680	3176	+
2498	3	19450053	301	2992	0.78629	-505837	2747	3305	3.33e-18	6.27e-05	161	71	27	27				AT3G52460	2330	+	AT3G52470	446	+
27777	4	13652304	462	2996	0.78629	-50569	3275	2777	6.36661e-13	1.1442e-07	177	95	44	44				AT4G27250	8055	-	AT4G27260	1074	+
23827	2	7577363	300	2998	0.78629	-505617	3032	3000	8.18745e-16	2.18953e-06	160	79	31	31				AT2G17450	212	-	AT2G17460	4661	+
15738	3	8197645	316	2999	0.78629	-505572	2558	3557	8.54e-19	0.000847	175	72	31	31				AT3G23050	649	+	AT3G23060	2833	+
32818	3	18821986	297	3004	0.78629	-505241	2995	3044	4.36852e-16	3.32587e-06	145	70	23	23				AT3G50660	4889	-	AT3G50665	3906	+
19311	5	21135881	285	3005	0.78629	-50524	2834	3217	2.23626e-16	2.40035e-05	144	65	20	20				AT5G52040	2401	+	AT5G52050	2839	+
15879	5	2409564	337	3007	0.78629	-504965	3059	2987	1.37e-14	1.93e-06	190	95	47	47				AT5G07620	665	-	AT5G07630	971	+
24122	3	10443775	309	3010	0.78629	-504712	2582	3545	1.45418e-18	0.000778185	201	85	45	45	AT3G28050.1:mRNA	(CDS exon)	+	AT3G28040	5537	+	AT3G28060	1931	+
7611	2	591728	408	3013	0.786764	-504427	3276	2796	6.42e-13	1.43e-07	149	80	29	29				AT2G02230	281	-	AT2G02240	427	-
28149	1	18341146	319	3014	0.786764	-504367	3766	2434	6.92881e-10	4.39634e-11	147	92	33	33				AT1G49550	1474	+	AT1G49560	1249	+
10856	4	11722225	326	3016	0.787688	-504011	3795	2423	1.15e-10	3.25e-10	155	97	39	39				AT4G22120	2559	-	AT4G22130	1125	+
7594	1	3715820	518	3021	0.788787	-503445	2768	3336	4.74e-17	8.07e-05	205	93	49	49	AT1G11120.1:mRNA,AT1G11120.2:mRNA	(mRNA),(mRNA)	+,+	AT1G11112	2343	-	AT1G11125	2704	+
12978	5	25844233	338	3023	0.789941	-503052	3126	2960	4.42e-14	1.36e-06	168	85	36	36				AT5G64660	949	-	AT5G64667	6254	+
2485	2	16653778	285	3025	0.789941	-502968	4319	2145	6.09e-07	1.98e-13	105	79	18	18				AT2G39885	1686	+	AT2G39890	1708	+
13324	1	18175892	270	3033	0.790216	-502422	3244	2866	3.95e-13	3.38e-07	146	77	26	26				AT1G49130	4	-	AT1G49140	745	-
14365	1	28385467	434	3037	0.790319	-502139	2717	3426	2.21e-17	0.000186	168	73	29	29				AT1G75590	1915	-	AT1G75600	4981	+
23206	2	7244333	297	3041	0.790319	-501913	2911	3206	9.95539e-16	2.12587e-05	145	67	22	22				AT2G16690	6880	-	AT2G16700	127	+
2855	4	13461047	401	3045	0.790546	-501566	2757	3393	3.79e-18	0.000138	177	78	35	35				AT4G26690	1186	-	AT4G26700	1869	+
12289	3	948919	435	3049	0.791203	-501217	3095	3030	2.76e-14	2.84e-06	184	92	45	45				AT3G03770	93	-	AT3G03773	2492	+
5274	2	17627759	315	3050	0.791203	-501209	2908	3226	9.58e-16	2.6e-05	175	82	37	37	AT2G42320.2:mRNA	(mRNA)	+	AT2G42310	2026	+	AT2G42330	2813	-
33538	5	3141132	331	3052	0.791203	-501126	2938	3195	1.52772e-15	1.80692e-05	162	76	30	30	AT5G10030.2:mRNA	(mRNA)	-	AT5G10020	4054	+	AT5G10040	2426	+
31501	5	24045965	357	3059	0.791951	-500428	3111	3028	3.29878e-14	2.81476e-06	151	75	27	27				AT5G59670	490	+	AT5G59680	649	+
23375	1	30129546	349	3060	0.792442	-500208	2541	3713	5.80353e-19	0.00410412	192	78	38	38				AT1G80080	128	-	AT1G80090	384	+
15600	3	17634301	371	3061	0.792697	-500088	3457	2734	9.33e-12	6.04e-08	156	87	35	35				AT3G47790	574	+	AT3G47800	324	+
4025	1	25425328	351	3062	0.792921	-499977	3128	3020	4.64e-14	2.71e-06	171	86	37	37				AT1G67800	1771	-	AT1G67810	985	+
4020	2	7258752	372	3068	0.794936	-499195	2688	3538	1.42e-17	7.2e-05	182	78	37	37				AT2G16720	2357	-	AT2G16730	2892	-
23865	4	15582029	393	3070	0.795414	-498905	3259	2923	4.68085e-13	8.0591e-07	165	86	37	37				AT4G32272	2344	-	AT4G32280	1162	+
16600	4	2571966	350	3071	0.795414	-498872	2810	3393	1.28012e-16	0.000137973	175	78	35	35	AT4G05018.1:mRNA	(exon three_prime_UTR)	+	AT4G05010	3978	+	AT4G05020	480	+
31446	3	10861177	369	3075	0.795547	-498614	2858	3340	3.46944e-16	8.397e-05	188	86	43	43				AT3G28857	4736	-	AT3G28860	8677	-
19313	5	2354953	315	3077	0.79561	-498434	3229	2959	3.58236e-13	1.34513e-07	155	80	31	31				AT5G07430	907	+	AT5G07440	827	+
3516	5	6394705	268	3078	0.796188	-498238	2975	3217	3.03e-15	2.4e-05	140	65	20	20				AT5G19090	4814	+	AT5G19095	6400	+
711	1	8345294	368	3079	0.797288	-497921	4363	2197	1.11e-06	6.62e-12	141	101	37	37				AT1G23520	638	-	AT1G23530	117	+
33345	3	1648887	368	3081	0.797288	-497856	2524	3803	4.39205e-19	0.00810379	186	74	36	36	AT3G05660.1:mRNA	(exon three_prime_UTR)	-	AT3G05650	497	-	AT3G05670	4193	+
26374	2	1467233	449	3082	0.797288	-497831	3155	3040	7.63634e-14	3.19759e-06	182	92	45	45				AT2G04240	4519	-	AT2G04270	7222	+
3203	5	6392599	302	3084	0.797288	-497732	3004	3196	4.82e-15	1.81e-05	166	79	33	33				AT5G19090	2725	+	AT5G19095	8489	+
14962	1	5488904	344	3092	0.797684	-497045	3644	2649	1.32e-10	1.69e-09	159	93	38	38				AT1G15970	207	-	AT1G15980	222	+
15707	1	29443516	208	3094	0.797684	-496956	2498	3861	1.98e-19	0.0128	167	64	25	25				AT1G78240	7048	-	AT1G78250	353	-
2485	2	7238985	350	3095	0.797684	-496935	3218	3002	2.83e-13	2.21e-06	158	81	33	33				AT2G16690	1559	-	AT2G16700	5448	+
3982	3	3429188	275	3096	0.797684	-496913	2410	4009	4.22e-21	0.0515	149	53	17	17				AT3G10960	2327	-	AT3G10970	3748	-
14465	1	364127	474	3103	0.797684	-496476	1935	5008	8.06e-26	78.9	232	71	45	45				AT1G02060	1269	-	AT1G02065	845	+
9917	1	28732982	326	3104	0.797684	-496436	3605	2689	7.86e-11	3.31e-08	147	85	31	31				AT1G76570	2319	+	AT1G76580	1089	+
19571	3	18765826	289	3105	0.797684	-496392	2934	3305	1.47159e-15	6.2747e-05	155	71	27	27				AT3G50560	1953	-	AT3G50570	779	-
15054	2	14253383	274	3109	0.797684	-496237	3163	3069	9.08e-14	4.48e-06	171	86	39	39	AT2G33700.1:mRNA	(exon five_prime_UTR)	+	AT2G33690	931	+	AT2G33705	2631	+
12944	5	26889962	391	3116	0.797877	-495578	3690	2640	2.5e-10	1.61e-08	144	85	31	31				AT5G67390	918	-	AT5G67400	4699	+
23425	5	23164570	283	3118	0.798311	-495381	3601	2706	7.10867e-14	4.07457e-08	148	85	32	32				AT5G57170	1430	-	AT5G57180	3131	+
14344	2	2180494	454	3119	0.798311	-495289	2969	3290	2.66e-15	5.42e-05	177	83	39	39				AT2G05755	6960	+	AT2G05760	198	+
6263	3	4545136	255	3125	0.798357	-49495	3586	2731	5.89e-11	5.78e-09	160	91	39	39	AT3G13810.1:mRNA,AT3G13810.2:mRNA,AT3G13810.3:mRNA	(mRNA),(CDS exon),(CDS exon)	+,+,+	AT3G13800	3775	+	AT3G13820	4353	+
8299	5	2948195	306	3134	0.798961	-494338	2967	3313	2.51e-15	6.71e-05	184	86	42	42				AT5G09460,AT5G09461,AT5G09463,AT5G09462	1508	-,-,-,-	AT5G09470	893	-
22534	5	8610257	318	3140	0.801325	-493324	2885	3430	6.10989e-16	0.000190247	179	81	38	38				AT5G24980	887	+	AT5G24990	121	+
6826	5	21548199	336	3144	0.801325	-4932	2622	3780	3.21e-18	7.09e-05	174	70	31	31				AT5G53135	1811	+	AT5G53140	106	+
30658	2	1050550	274	3146	0.801325	-493056	3670	2702	1.8483e-10	3.90107e-08	130	76	24	24				AT2G03470	3002	-	AT2G03480	155	+
4057	2	17777686	300	3166	0.802605	-491491	3029	3312	7.09e-15	6.71e-05	166	78	34	34				AT2G42690	118	-	AT2G42700	438	+
7885	1	4230416	183	3167	0.803007	-491339	3370	2980	2.7e-12	1.86e-07	126	66	18	18				AT1G12420	1368	-	AT1G12423	520	-
11301	1	7160914	263	3169	0.804395	-490898	4515	2230	5.48e-06	1.37e-11	109	82	21	21				AT1G20650	518	-	AT1G20670	3145	-
30705	2	17614910	223	3181	0.806825	-489631	3666	2772	1.81563e-10	1.09352e-07	132	76	25	25				AT2G42280	1501	-	AT2G42290	1820	-
33230	1	25711621	232	3182	0.807098	-48951	3140	3235	5.96567e-14	2.76213e-06	147	71	25	25				AT1G68520	829	-	AT1G68526	132	-
17508	5	6991237	385	3183	0.807098	-489502	3908	2602	4.75718e-09	7.73774e-09	155	95	40	40				AT5G20660	385	+	AT5G20670	1685	-
31773	3	2004455	361	3184	0.807098	-48949	3975	2558	1.1787e-08	3.11753e-09	131	83	28	28	AT3G06490.1:mRNA	(mRNA)	+	AT3G06483	11890	-	AT3G06500	7444	+
25399	5	16467140	306	3186	0.807098	-489386	3445	2953	8.16076e-12	1.21302e-06	144	77	28	28				AT5G41130	4020	-	AT5G41140	1141	+
17258	3	977379	325	3198	0.808776	-488264	2912	3522	1.00341e-15	0.000610914	177	79	38	38				AT3G03820	317	-	AT3G03826	724	+
25771	4	11924928	316	3199	0.808776	-488239	3115	3293	3.5715e-14	5.68451e-05	144	68	24	24				AT4G22680	869	-	AT4G22690	4273	+
4222	1	485507	323	3200	0.808776	-48823	2880	3563	5.12e-16	8.84e-05	199	89	48	48				AT1G02391	1748	-	AT1G02400	1133	+
14465	3	403552	366	3204	0.808776	-487882	3536	2909	3.08e-11	6.67e-07	137	75	26	26				AT3G02170	3955	-	AT3G02180	998	+
6175	1	5021735	310	3207	0.809014	-487693	3315	3107	1.2e-12	6.31e-06	156	80	32	32				AT1G14630	352	+	AT1G14640	1766	+
15131	5	25180453	282	3208	0.809402	-487455	3224	3198	3.42e-13	1.82e-05	157	78	32	32				AT5G62680	12650	-	AT5G62690	821	+
15332	1	10228768	368	3209	0.809402	-487447	2195	4698	1.02e-23	10.7	181	57	26	26				AT1G29265	1756	+	AT1G29270	1135	+
5405	5	22665735	292	3217	0.812866	-486133	2306	4510	2.33e-21	3.22	166	54	22	22				AT5G55960	793	+	AT5G55970	1354	+
6903	3	8268733	329	3218	0.813299	-485974	2474	4215	1.33e-20	0.241	184	68	34	34				AT3G23170	161	-	AT3G23171	819	-
867	1	27222470	238	3219	0.813299	-485964	3934	2649	6.72e-09	1.69e-09	152	93	38	38				AT1G72300	1465	-	AT1G72310	3308	+
29188	4	17537356	261	3227	0.815803	-484913	2727	3848	2.58528e-17	0.0115788	151	60	22	22				AT4G37250	6979	-	AT4G37260	3004	+
4438	1	2316335	321	3230	0.817202	-484465	3738	2816	4.55e-10	1.92e-07	144	83	31	31				AT1G07530	25	-	AT1G07540	1938	-
14657	1	17063570	406	3234	0.817202	-484186	2759	3824	3.9e-17	0.00963	183	76	37	37				AT1G45120	4017	+	AT1G45130	1479	+
13317	3	4615258	330	3236	0.817815	-483896	2362	4471	1.11e-20	2.44	190	66	35	35				AT3G13970	574	-	AT3G13980	3615	-
33579	2	6880860	402	3237	0.817991	-483797	2870	3688	4.10897e-17	0.00295915	182	79	40	40	AT2G15800.1:mRNA	(exon)	+	AT2G15790	162	-	AT2G15810	1760	+
32149	5	19217890	213	3245	0.82095	-482674	3341	3191	1.6399e-12	1.75968e-05	160	81	35	35				AT5G47370	86	-	AT5G47380	3476	-
24637	2	19407291	268	3249	0.821208	-482367	3135	3409	5.48896e-14	1.7016e-05	153	72	29	29				AT2G47260	340	-	AT2G47270	4135	-
25129	3	18205964	306	3250	0.821208	-482334	3263	3274	5.23029e-13	4.58338e-05	170	84	40	40				AT3G49115	141	+	AT3G49120	1534	+
8155	1	27161788	268	3252	0.821218	-482243	4566	2340	9.83e-06	9.25e-11	137	98	37	37				AT1G72175	2363	+	AT1G72180	898	+
16170	1	29743835	280	3258	0.822531	-481575	3563	3016	4.25e-11	2.67e-06	161	87	38	38				AT1G79060	374	+	AT1G79070	695	-
28185	3	17401642	401	3259	0.822531	-481529	2840	3785	2.45662e-16	0.00731569	194	83	46	46				AT3G47250	110	-	AT3G47260	1287	+
24928	1	25610732	451	3261	0.822531	-481407	3411	3155	4.90353e-12	1.19558e-05	172	89	42	42	AT1G68330.1:mRNA	(exon five_prime_UTR)	+	AT1G68320	5860	+	AT1G68340	3240	-
14358	4	6044358	277	3264	0.822978	-481158	2963	3636	2.41e-15	0.00192	144	62	22	22				AT4G09560	655	-	AT4G09565	1797	+
1002	1	11824252	270	3269	0.823563	-48068	4146	2606	7.21e-08	7.91e-09	124	80	25	25				AT1G32690	2676	-	AT1G32700	3046	+
11642	5	16733529	371	3272	0.823804	-480496	2976	3637	3.04e-15	0.00192	180	80	40	40				AT5G41790	866	+	AT5G41800	59	+
16761	1	10489568	346	3275	0.824546	-480111	3705	2929	3.19499e-10	8.33637e-09	135	76	26	26				AT1G29940	2921	-	AT1G29950	1957	+
12771	2	9993651	286	3285	0.826352	-479132	3314	3298	1.17e-12	6e-05	163	81	37	37				AT2G23450	2098	-	AT2G23460	1684	+
2491	1	9095133	333	3288	0.826425	-478944	3618	3025	9.29e-11	2.73e-06	156	85	36	36				AT1G26270	2841	-	AT1G26300	601	-
23174	3	11011240	308	3291	0.827066	-478647	3200	3427	2.01584e-13	0.000187368	177	85	43	43	AT3G29030.1:mRNA	(exon three_prime_UTR)	-	AT3G29020	1937	-	AT3G29032	4737	+
28388	3	23319556	275	3296	0.829072	-477887	3812	2891	1.32045e-09	4.63937e-08	123	71	22	22				AT3G63110	152	-	AT3G63120	3263	-
15838	2	15771948	338	3297	0.829727	-477682	3840	2875	1.86e-09	3.67e-08	152	88	38	38				AT2G37590	1497	+	AT2G37600	2128	-
15706	4	17875633	298	3298	0.829727	-477662	2530	4358	5.14e-19	0.977	157	55	22	22				AT4G38060	977	-	AT4G38070	753	+
22739	2	7641951	266	3299	0.830274	-477446	3787	2920	1.0442e-09	7.87272e-07	133	76	27	27				AT2G17556	1312	-	AT2G17560	81	-
7622	3	22553968	279	3300	0.830274	-477399	3348	3302	1.89e-12	6.22e-06	155	77	33	33				AT3G60966	438	+	AT3G60970	3428	+
18749	1	473494	374	3308	0.830648	-476905	3196	3474	1.8458e-13	0.000311797	176	84	41	41				AT1G02360	520	-	AT1G02370	819	+
13112	5	630147	294	3313	0.83232	-476189	3237	3445	3.83e-13	0.000241	151	72	29	29				AT5G02770	1038	-	AT5G02780	582	+
5467	4	9383532	254	3320	0.834579	-475277	4264	2632	3.66e-07	1.23e-08	116	76	23	23				AT4G16660	2151	+	AT4G16670	1560	+
3150	5	26599099	273	3325	0.837512	-474362	4354	2593	9.69e-07	6.4e-09	103	70	17	17				AT5G66631	1042	+	AT5G66640	149	+
30332	5	23359921	312	3332	0.839881	-473406	2933	3873	1.44239e-15	0.0149477	168	71	33	33				AT5G57660	3087	+	AT5G57670	323	-
11920	2	12310988	351	3334	0.840356	-473187	2645	4305	5.45e-18	0.584	193	74	42	42				AT2G28690	2534	-	AT2G28700	6003	-
13708	1	24749679	363	3336	0.840356	-473145	3784	3009	9.68e-10	2.54e-06	159	89	40	40	AT1G66350.1:mRNA	(CDS exon)	+	AT1G66345	10506	+	AT1G66360	1517	+
962	1	17212348	333	3337	0.840356	-4731	3974	2866	1.16e-08	3.38e-07	129	77	26	26				AT1G46120	5091	+	AT1G46192	56	+
27577	4	17631149	301	3339	0.84123	-472711	3404	3352	4.61215e-12	9.22356e-05	170	85	42	42				AT4G37510	2351	-	AT4G37520	263	+
5738	2	16590983	291	3340	0.842885	-472284	3134	3657	5.13e-14	0.000218	157	71	31	31				AT2G39770	95	+	AT2G39780	94	+
10989	1	8727079	267	3341	0.843118	-472175	3976	2884	1.2e-08	4e-08	117	70	20	20	AT1G24625.1:mRNA	(exon five_prime_UTR)	-	AT1G24620	2752	-	AT1G24640	2068	+
15600	5	6232746	294	3347	0.843152	-471852	3711	3096	3.41e-10	5.68e-06	130	71	24	24				AT5G18680	2355	-	AT5G18690	626	-
25906	2	9926800	322	3348	0.843152	-471817	2949	3900	1.87221e-15	0.0201263	172	73	36	36				AT2G23321	442	+	AT2G23330	865	-
3383	4	14632299	346	3349	0.843152	-471722	3153	3648	6.83e-14	0.00208	155	70	30	30				AT4G29910	1731	-	AT4G29920	181	-
32772	1	2213294	266	3350	0.843222	-471643	2760	4166	3.91245e-17	0.161619	165	64	28	28				AT1G07200	880	-	AT1G07210	1796	+
3614	2	8473931	333	3352	0.843222	-471563	4026	2861	2.11e-08	3.17e-07	128	77	27	27	AT2G19580.1:mRNA	(mRNA)	-	AT2G19572	2361	+	AT2G19582	349	+
8850	2	18450741	363	3353	0.843222	-471496	3179	3625	1.22e-13	0.000174	165	76	36	36				AT2G44745	1912	-	AT2G44750	504	+
3203	1	23808622	273	3358	0.844646	-470877	4103	2819	4.23e-08	2e-07	138	84	32	32				AT1G64140,AT1G64142	1598	-,-	AT1G64150	151	-
23076	1	12659782	384	3361	0.844756	-470685	3830	3025	1.59605e-09	2.73492e-06	151	85	36	36				AT1G34575	1241	-	AT1G34580	577	+
8043	4	13815818	337	3364	0.845301	-470397	2815	4124	1.4e-17	0.116	188	76	42	42				AT4G27657	2469	+	AT4G27660	1109	-
13422	4	740333	288	3367	0.846325	-470002	3732	3120	4.26e-11	8.53e-06	127	69	23	23				AT4G01710	3872	+	AT4G01720	4444	+
14392	1	4266667	272	3368	0.847572	-469669	2820	4141	1.54e-16	0.135	192	78	43	43				AT1G12500	1758	-	AT1G12510	185	-
25867	5	17585578	326	3377	0.847607	-469228	3360	3483	2.44382e-12	0.000333381	172	84	42	42				AT5G43755	1968	-	AT5G43760	22	+
31762	2	977512	326	3398	0.85215	-467144	3000	3952	4.642e-15	0.0303047	155	65	28	28				AT2G03240	337	-	AT2G03250	4498	-
4809	2	17337285	286	3400	0.85215	-46702	4518	2631	5.48e-07	1.19e-08	136	91	37	37				AT2G41560	158	-	AT2G41570	309	+
12794	4	10523465	289	3413	0.85215	-466233	3991	2994	1.43e-08	2.02e-06	140	81	33	33	AT4G19230.1:mRNA,AT4G19230.2:mRNA	(exon three_prime_UTR),(exon three_prime_UTR)	+,+	AT4G19220	15487	-	AT4G19240	4191	-
11924	5	23849854	197	3415	0.85215	-466081	4308	2775	5.39e-07	1.14e-07	114	73	22	22				AT5G59080	1394	-	AT5G59090	1953	-
6762	4	10037980	314	3418	0.852522	-465863	3907	3067	4.76e-09	4.41e-06	149	84	37	37	AT4G18120.1:mRNA	(exon five_prime_UTR)	+	AT4G18110	418	-	AT4G18130	4000	-
27345	4	9406956	395	3421	0.853754	-465353	2752	4368	3.63062e-17	1.02111	179	68	36	36				AT4G16730	1149	+	AT4G16740	615	+
24190	5	10859621	265	3425	0.853796	-46523	3779	3183	8.9245e-12	1.61223e-05	105	57	13	13				AT5G28830	1084	+	AT5G28840	2420	-
16223	2	2457453	285	3426	0.853796	-465218	3438	3497	7.33909e-12	0.000405326	145	71	29	29	AT2G06255.1:mRNA	(exon five_prime_UTR)	+	AT2G06250	6822	+	AT2G06260	5414	+
13010	2	15152581	288	3427	0.853796	-465157	3763	3200	6.35e-10	1.93e-05	122	66	21	21				AT2G36080	1149	-	AT2G36090	5836	+
4732	2	10210594	333	3436	0.853796	-464609	4197	2881	1.53e-07	3.85e-07	139	85	35	35	AT2G24000.1:mRNA,AT2G24000.2:mRNA	(mRNA),(mRNA)	+,+	AT2G23990	2848	-	AT2G24010	3954	+
63	1	6655256	257	3439	0.853796	-46441	5452	2219	0.0293	1.03e-13	112	94	31	31				AT1G19250	2305	-	AT1G19260	1876	-
6230	3	9407836	238	3443	0.853976	-464145	2989	4058	4.04e-15	0.068	143	58	22	22	AT3G25770.1:mRNA	(exon three_prime_UTR)	+	AT3G25760	2704	+	AT3G25780	1335	+
14829	1	8271755	360	3444	0.853976	-464062	3012	4027	5.17e-15	0.0566	169	71	34	34				AT1G23310	1	-	AT1G23320	1488	-
13722	4	16295113	372	3447	0.853976	-463973	3329	3646	1.36e-13	0.00202	152	71	31	31				AT4G33990	2686	-	AT4G34000	131	+
19855	1	19427278	319	3449	0.853976	-463901	3337	3641	1.51396e-12	0.00193829	165	78	37	37				AT1G52180	1508	-	AT1G52185	2641	-
2304	3	3708479	348	3450	0.853976	-463876	3103	3914	2.99e-14	0.0237	160	69	32	32	AT3G11720.3:mRNA	(mRNA)	-	AT3G11710	2938	-	AT3G11730	672	-
10835	1	23429373	356	3451	0.853976	-463705	3830	3173	1.6e-09	1.46e-05	151	83	36	36	AT1G63180.1:mRNA	(exon five_prime_UTR)	-	AT1G63170	2239	+	AT1G63190	2284	+
6257	5	22454808	293	3452	0.853976	-463652	4105	2961	4.27e-08	1.37e-06	137	81	32	32				AT5G55390	151	-	AT5G55400	581	-
19603	4	7758355	188	3459	0.855741	-462825	4202	2911	1.66445e-07	6.79963e-07	123	75	26	26				AT4G13330	2493	-	AT4G13340	161	+
6400	5	6766603	342	3460	0.855822	-462753	3757	3259	6.03e-10	3.9e-05	133	71	26	26				AT5G20030	104	-	AT5G20040	1023	-
24721	2	9076927	309	3463	0.855859	-462629	3971	3085	1.15141e-08	5.23478e-06	140	80	33	33	AT2G21187.2:ncRNA,AT2G21187.3:ncRNA	(exon),(ncRNA)	+,+	AT2G21185	32	-	AT2G21188	1961	-
5147	3	19605148	382	3468	0.855859	-46231	3154	3894	7.58e-14	0.0183	166	73	36	36				AT3G52880	884	-	AT3G52890	2618	+
32758	5	5262531	382	3469	0.855859	-462295	3658	3351	1.54505e-10	9.12186e-05	154	80	36	36	AT5G16110.1:mRNA	(exon five_prime_UTR)	-	AT5G16100	3002	-	AT5G16120	2911	+
27626	1	29439080	290	3471	0.857536	-461819	3517	3502	2.66798e-11	0.000439113	145	72	29	29				AT1G78240	2653	-	AT1G78250	4748	-
31922	1	2675703	340	3473	0.85779	-461608	3693	3338	2.53919e-11	8.09784e-05	145	76	31	31	AT1G08465.1:mRNA	(exon five_prime_UTR)	+	AT1G08460	1244	+	AT1G08470	6254	-
32668	2	17116466	308	3479	0.85779	-46139	2831	4366	2.12664e-16	0.101297	143	53	20	20				AT2G41010	1815	-	AT2G41020	643	+
1531	1	8033325	341	3482	0.85779	-46131	4089	3023	3.8e-09	2.72e-06	140	82	33	33				AT1G22710	377	-	AT1G22720	10737	-
6954	4	14047753	345	3483	0.85779	-461276	3570	3464	4.9e-11	0.000289	157	79	37	37				AT4G28397	1235	+	AT4G28400	367	+
3316	3	10454341	286	3486	0.85779	-46098	3675	3372	1.97e-10	0.000112	124	64	21	21	AT3G28080.1:mRNA,AT3G28080.2:mRNA,AT3G28080.3:mRNA	(CDS exon),(CDS exon),(mRNA)	+,+,+	AT3G28070	3449	+	AT3G28100	1615	+
30889	3	9736630	285	3490	0.857868	-460794	3959	3136	9.801e-09	1.07479e-05	144	81	35	35				AT3G26530	1230	-	AT3G26539	6957	-
19786	2	10045733	356	3498	0.860034	-459757	4463	2801	3.16033e-06	1.59734e-07	137	88	37	37	AT2G23610.1:mRNA	(mRNA)	-	AT2G23600	2237	-	AT2G23620	1468	-
6102	5	8390807	309	3503	0.861637	-459155	3487	3598	1.57e-11	0.0013	137	66	25	25				AT5G24540	2933	-	AT5G24550	1098	-
11807	2	17723529	310	3504	0.861637	-459151	2729	4600	2.66e-17	5.39	157	56	25	25				AT2G42570	3603	-	AT2G42580	5031	+
2629	2	505240	327	3505	0.861691	-459015	3374	3722	2.83e-12	0.000445	156	73	34	34				AT2G02061	5843	+	AT2G02070	84	+
23744	4	12396373	297	3512	0.861872	-458637	4607	2733	1.52264e-05	5.92766e-08	126	84	32	32				AT4G23810	2538	-	AT4G23820	517	-
9729	5	26645048	316	3525	0.861872	-458196	3091	4085	2.53e-14	0.0816	180	77	42	42				AT5G66730	803	-	AT5G66740	1908	+
15502	2	19021194	315	3527	0.861872	-458073	4005	3159	1.61e-08	1.25e-05	134	76	30	30				AT2G46330	2095	-	AT2G46340	822	-
13026	3	7598785	260	3535	0.861872	-457792	3150	4024	6.57e-14	0.0561	130	54	18	18				AT3G21560	1337	+	AT3G21570	1235	-
12297	5	19829703	327	3546	0.861872	-456979	2649	4810	6.02e-18	22.4	175	61	32	32				AT5G48900	773	+	AT5G48905	1418	+
13385	4	8569748	378	3551	0.861872	-456513	3433	3721	7.11e-12	0.00433	153	72	33	33				AT4G14990	122	-	AT4G15000	1896	+
3676	3	4800603	221	3554	0.863328	-456015	3310	3874	1.08e-12	0.0158	119	52	15	15				AT3G14370	1208	-	AT3G14380	2239	-
7593	1	13320791	403	3556	0.863632	-455842	4058	3164	3.07e-08	1.35e-06	151	86	39	39				AT1G35820	11734	-	AT1G35830	222	-
31595	4	14100037	351	3557	0.864157	-455674	4192	3067	1.38935e-07	4.40681e-06	143	84	37	37				AT4G28530	5435	-	AT4G28540	6747	+
19202	5	22982290	339	3558	0.864157	-45564	4130	3112	5.91557e-08	6.97469e-07	147	85	38	38				AT5G56840	116	+	AT5G56850	2734	-
25336	4	18051932	416	3559	0.864157	-455616	3983	3228	1.25952e-08	2.62797e-05	142	79	34	34				AT4G38600	2847	-	AT4G38620	1411	+
13527	5	9133241	387	3566	0.865137	-454978	3380	3822	3.13e-12	0.00941	168	78	40	40				AT5G26140	1797	+	AT5G26146	2479	+
664	1	10726148	335	3569	0.865249	-45482	3417	3788	5.54e-12	0.00738	170	80	41	41				AT1G30390	1298	+	AT1G30400	1323	+
29865	1	3496099	305	3573	0.866005	-454462	4411	2940	1.78698e-06	1.01531e-06	126	79	29	29				AT1G10585	1106	-	AT1G10586	677	-
28498	3	5002048	279	3578	0.866005	-454225	2430	5342	5.98732e-20	562.516	197	63	40	40				AT3G14860	1140	-	AT3G14870	180	+
13759	1	26254846	286	3580	0.866005	-454201	2944	4409	1.67e-15	1.67	165	64	31	31				AT1G69770	1403	-	AT1G69780	3950	+
10471	1	6674155	279	3584	0.8678	-453436	3429	3808	6.95e-12	0.00849	166	78	39	39				AT1G19300	1640	-	AT1G19310	1940	-
7306	3	23375380	280	3589	0.870898	-452533	3695	3557	2.59e-10	0.000847	143	72	31	31				AT3G63260	512	-	AT3G63270	97	-
27367	1	21887404	308	3593	0.871346	-452187	4049	3252	2.66254e-08	3.34591e-05	146	82	36	36				AT1G59580	1506	+	AT1G59590	194	+
19511	3	6271341	272	3596	0.872346	-451811	3786	3488	1.0034e-09	0.000368243	137	71	29	29				AT3G18282	2890	-	AT3G18290	2518	+
5951	1	11330588	277	3597	0.872346	-451771	3166	4172	1.06e-13	0.166	144	60	24	24	AT1G31650.1:mRNA	(exon five_prime_UTR)	-	AT1G31640	6549	-	AT1G31660	230	-
15496	2	15615462	250	3599	0.872495	-451622	2355	5616	1.01e-20	2380	158	44	20	20				AT2G37170	729	-	AT2G37180	2121	+
7125	2	19052957	331	3600	0.872755	-451511	3415	3876	5.31e-12	0.0159	164	76	39	39				AT2G46410	2780	-	AT2G46420	564	+
15700	2	4742917	340	3601	0.872755	-451463	3529	3750	2.85e-11	0.00551	135	64	25	25				AT2G11800	968	-	AT2G11810	235	+
1958	1	5396643	218	3612	0.87417	-450769	3253	4090	4.21e-13	0.0887	122	51	15	15				AT1G15680	2112	+	AT1G15690	2238	+
19273	1	978257	331	3619	0.87417	-450499	4014	3318	1.77153e-08	6.91005e-07	152	84	39	39				AT1G03850	660	-	AT1G03860	886	-
7029	3	19163546	314	3628	0.87655	-449208	3325	4045	1.31e-12	0.0626	148	65	29	29				AT3G51650	1323	+	AT3G51660	360	-
6534	5	965263	353	3636	0.876623	-44878	3744	3603	4.85e-10	0.00134	141	71	30	30				AT5G03690	388	-	AT5G03700	435	-
20324	1	5181389	391	3642	0.877227	-448348	5121	2642	0.00172029	1.61553e-08	124	90	35	35				AT1G15040	194	-	AT1G15045	273	+
14911	4	11661475	289	3644	0.877227	-448284	2408	5621	3.9e-20	2390	198	61	40	40				AT4G22000	712	-	AT4G22010	1705	+
28298	2	12026460	284	3645	0.877227	-448242	3349	4043	1.95611e-13	0.0623092	151	67	31	31				AT2G28200	1295	+	AT2G28210	3395	+
3621	4	16613054	341	3649	0.877227	-447979	3834	3535	1.74e-09	0.000702	149	77	36	36				AT4G34860	316	-	AT4G34870	1103	+
10958	1	6508183	398	3651	0.877227	-44791	4073	3334	3.4e-08	7.98e-05	142	79	34	34				AT1G18850	1957	-	AT1G18860	1110	+
2571	4	16903814	393	3655	0.877227	-447827	3328	4079	1.35e-12	0.0784	165	73	38	38				AT4G35620	89	+	AT4G35630	49	+
6802	5	25702203	368	3662	0.877227	-44734	3172	4293	1.14e-14	0.513	151	62	28	28				AT5G64250	3174	-	AT5G64260	1542	+
8998	2	521159	311	3672	0.880698	-446002	3498	3927	2e-11	0.0259	149	69	32	32	AT2G02080.1:mRNA,AT2G02080.2:mRNA	(mRNA),(mRNA)	-,-	AT2G02070	11888	+	AT2G02090	1970	+
150	4	14374231	417	3677	0.882034	-445504	2806	4915	1.15e-16	43.7	179	64	37	37				AT4G29140	3546	+	AT4G29150	4328	+
7030	1	7989432	252	3679	0.882034	-445456	3687	3744	2.36e-10	0.00534	147	72	32	32				AT1G22600	340	-	AT1G22610	4733	+
26727	3	17633851	275	3680	0.882034	-445447	4738	2913	4.82798e-05	7.08278e-07	115	76	27	27				AT3G47790	76	+	AT3G47800	822	+
27689	5	4986495	396	3681	0.882034	-44538	3860	3579	2.36743e-09	0.00103735	151	78	37	37				AT5G15350	453	-	AT5G15360	744	-
6859	5	980899	193	3685	0.882417	-444955	3180	4354	1.24e-13	0.948	123	48	15	15				AT5G03730	1145	-	AT5G03740	881	+
21077	5	6813565	267	3692	0.88402	-444291	3002	4634	4.75989e-15	7.0464	150	56	25	25				AT5G20181	1138	+	AT5G20190	395	+
12053	3	22811382	272	3695	0.884735	-44396	4219	3306	2.27e-07	6.4e-05	126	72	28	28				AT3G61640	770	-	AT3G61650	1083	-
12925	2	19467958	274	3705	0.885776	-443276	2599	5392	2.03e-18	754	161	50	25	25				AT2G47430	4007	-	AT2G47440	1624	+
12789	1	3808909	276	3706	0.885776	-443205	5323	2635	0.01	1.36e-08	114	86	31	31				AT1G11320	171	+	AT1G11330	1046	+
24407	1	22830394	299	3708	0.885776	-443095	5323	2635	0.0099993	1.3625e-08	114	86	31	31	AT1G61810.1:mRNA,AT1G61810.2:mRNA,AT1G61810.3:mRNA	(CDS exon),(CDS exon),(CDS exon)	+,+,+	AT1G61800	3768	+	AT1G61820	4535	+
1698	1	30353167	370	3720	0.885843	-442442	3158	4460	8.33e-14	2.33	170	69	37	37				AT1G80760	1143	-	AT1G80770	1763	+
14957	4	9544669	264	3729	0.887039	-441712	4753	2978	5.69e-05	1.79e-06	98	65	18	18				AT4G16950	333	-	AT4G16960	1542	-
1282	4	459262	314	3731	0.887039	-441611	4440	3193	2.46e-06	1.79e-05	109	66	21	21				AT4G01050	908	+	AT4G01060	1053	+
8674	5	8444528	260	3733	0.887721	-441328	3747	3789	5.2e-10	0.00746	139	68	29	29				AT5G24660	823	-	AT5G24670	3296	+
28566	4	17997881	254	3735	0.888937	-440964	2816	5055	1.40661e-16	111.94	161	55	28	28				AT4G38460	1802	+	AT4G38470	1424	+
14914	2	18236149	199	3737	0.888937	-440865	3104	4591	2.99e-14	5.16	148	57	26	26				AT2G44070	3754	-	AT2G44080	904	+
7169	5	17245775	305	3739	0.888937	-440794	4236	3366	2.69e-08	0.000102	132	75	31	31	AT5G42990.1:mRNA	(exon five_prime_UTR)	-	AT5G42980	2014	+	AT5G43000	427	-
5798	1	2285164	290	3741	0.888937	-440745	4990	2855	0.00051	2.76e-07	107	75	24	24				AT1G07430	2480	-	AT1G07440	840	-
25286	2	15093798	337	3747	0.889816	-440163	2908	4926	9.58077e-16	46.6224	175	64	37	37				AT2G35940	1550	-	AT2G35950	10795	+
1388	4	16800658	294	3750	0.889816	-440091	3453	4147	8.76e-12	0.014	147	65	30	30				AT4G35300	1027	-	AT4G35310	1182	+
2283	2	1644354	266	3752	0.889816	-439914	3849	3723	2.02e-09	0.00452	103	51	13	13				AT2G04680	2277	+	AT2G04690	10	+
6652	4	6178185	331	3753	0.889816	-4399	4797	2989	8.51e-06	1.98e-08	128	83	35	35				AT4G09810	1056	-	AT4G09820	3673	+
27627	3	7141273	340	3757	0.890062	-439596	3659	3928	1.54683e-10	0.0259832	142	67	30	30				AT3G20470	214	-	AT3G20475	2011	+
2503	1	22635866	257	3758	0.890062	-439568	5137	2799	0.00201	1.5e-07	110	79	27	27				AT1G61350	99	+	AT1G61353	601	-
12053	3	3197986	244	3760	0.890062	-439527	3851	3733	2.09e-09	0.00508	132	66	27	27				AT3G10320	761	-	AT3G10330	1662	+
5430	3	7066611	276	3762	0.890598	-439227	3885	3710	3.53e-10	0.00404	144	73	34	34				AT3G20260	245	-	AT3G20270	308	+
15824	3	10880790	347	3763	0.891277	-43903	3478	4151	1.49e-11	0.145	144	64	29	29	AT3G28865.1:mRNA	(exon)	-	AT3G28860	3456	-	AT3G28870	9392	+
13023	1	28583437	236	3775	0.89326	-438065	2775	5233	5.48e-17	303	156	51	24	24				AT1G76160	2421	-	AT1G76170	484	-
7652	5	7270221	303	3776	0.89326	-438044	4324	3359	6.6e-07	0.0001	125	72	28	28				AT5G21280	4693	-	AT5G21990	2797	+
6044	4	10682874	306	3779	0.894442	-437536	3857	3781	2.34e-09	0.00714	152	76	38	38				AT4G19620	182	-	AT4G19630	909	-
19497	3	20630143	432	3780	0.894442	-437526	3999	3647	1.50383e-08	0.00204143	123	64	24	24				AT3G55610	1265	-	AT3G55620	3843	+
2388	4	16854583	263	3781	0.894736	-437372	3733	3910	4.37e-11	0.00227	146	70	33	33				AT4G35480	1766	-	AT4G35490	1188	+
1334	5	6121801	278	3788	0.896722	-436588	3574	4104	5.16e-11	0.0978	129	58	22	22				AT5G18450	4919	-	AT5G18460	927	+
27648	2	12706332	356	3790	0.897277	-436388	3921	3749	5.91798e-09	0.00548679	132	67	28	28				AT2G29730	1328	+	AT2G29740	200	+
27626	1	9696475	307	3791	0.897277	-436364	3448	4264	8.34912e-12	0.391221	139	60	25	25				AT1G27840	215	-	AT1G27850	1789	+
148	3	10308411	262	3793	0.897706	-436126	3099	4752	2.83e-14	14.2	162	62	33	33	AT3G27810.1:mRNA	(mRNA)	+	AT3G27809	138	-	AT3G27820	6572	+
32727	3	8600739	437	3801	0.898592	-435575	3878	3812	3.10737e-09	0.00865717	146	73	35	35				AT3G23810	11243	-	AT3G23820	2487	+
30290	2	18604944	306	3813	0.899707	-43473	4102	3625	4.22894e-08	0.000174038	143	76	36	36				AT2G45120	345	+	AT2G45126	774	-
30230	3	3277029	314	3815	0.899707	-434703	3576	4158	5.26895e-11	0.151159	140	63	28	28	AT3G10520.1:mRNA	(mRNA)	-	AT3G10510	1634	-	AT3G10525	4176	-
6173	1	26963343	286	3819	0.900017	-434345	3706	4019	3.23e-10	0.0535	152	72	35	35				AT1G71692	8358	-	AT1G71695	763	+
3632	3	13047153	343	3820	0.900402	-434185	3629	4113	1.08e-10	0.107	150	69	34	34				AT3G32036	6979	-	AT3G32040	380	-
25750	4	14869044	304	3824	0.900608	-433985	6420	2326	18.833	7.04381e-11	92	86	27	27				AT4G30400	567	+	AT4G30410	1913	-
33579	5	26249240	211	3829	0.901091	-433622	3883	3858	3.44487e-09	0.0126425	114	56	18	18				AT5G65660	2965	-	AT5G65670	4313	+
29665	5	9658078	259	3830	0.901091	-433586	3853	3888	2.14184e-09	0.0177324	127	62	24	24	AT5G27360.1:mRNA	(mRNA)	+	AT5G27350	3780	+	AT5G27370	9104	+
31897	3	8193082	377	3834	0.903611	-432796	4257	3540	3.43141e-07	0.000762146	136	75	34	34				AT3G23040	6379	+	AT3G23050	1409	+
14610	2	19020741	225	3835	0.903761	-432713	4787	3150	7.96e-05	1.17e-05	114	73	27	27				AT2G46330	1597	-	AT2G46340	1320	-
11011	5	3447794	262	3840	0.903761	-432542	3879	3890	3.31e-10	0.0177	134	66	28	28				AT5G10930	810	-	AT5G10940	711	-
17037	3	18560567	351	3842	0.903761	-432539	4053	3725	2.85681e-08	0.00463957	135	70	31	31				AT3G50060	1635	-	AT3G50070	4392	-
28665	2	7522903	269	3844	0.903761	-432513	3915	3857	5.44595e-09	0.012581	134	67	29	29				AT2G17300	3	-	AT2G17305	4639	+
2120	5	26605313	278	3849	0.9043	-431898	5109	2966	0.00148	1.44e-06	97	68	20	20				AT5G66650	1075	-	AT5G66658	2864	+
5426	2	14025358	354	3855	0.904966	-4315	4102	3708	4.23e-08	0.00396	143	75	36	36	AT2G33060.1:mRNA	(exon five_prime_UTR)	+	AT2G33051	449	-	AT2G33070	2747	-
2548	5	10018706	312	3857	0.904966	-431419	4156	3660	8.49e-08	0.00222	111	59	19	19				AT5G27990	420	+	AT5G28000	1817	+
10911	2	17336002	276	3860	0.904966	-43139	4353	3496	9.56e-07	0.000402	127	72	30	30	AT2G41560.1:mRNA	(mRNA)	-	AT2G41550	4966	-	AT2G41570	1597	+
23246	5	381824	287	3869	0.904966	-430883	5267	2899	0.00638534	5.57394e-07	114	81	31	31				AT5G02000	1371	-	AT5G02010	1186	+
7062	1	4271167	325	3874	0.905735	-430398	4486	3416	4.19e-06	0.00017	119	70	26	26				AT1G12530	541	-	AT1G12540	1631	+
31564	3	389474	229	3876	0.906261	-430138	4109	3735	4.49963e-08	0.00509412	125	65	26	26				AT3G02140	3049	-	AT3G02150	1469	+
20133	3	2216542	252	3879	0.906261	-430003	4427	3471	2.14303e-06	0.000304067	111	64	22	22				AT3G07010	184	-	AT3G07020	954	-
885	2	16288875	245	3882	0.906334	-429857	4038	3809	2.42e-08	0.00858	108	55	17	17				AT2G39000	1026	-	AT2G39010	2480	+
31198	2	10850479	274	3884	0.906334	-429796	3332	4618	1.42899e-12	5.77846	159	65	35	35				AT2G25490	83	-	AT2G25500	4036	-
25316	5	3753768	227	3885	0.906334	-429697	4240	3628	2.73985e-07	0.00175153	105	57	17	17				AT5G11660	3563	+	AT5G11670	368	+
8086	4	14342445	332	3891	0.907329	-429195	3611	4278	8.72e-11	0.42	156	70	37	37	AT4G29100.1:mRNA	(mRNA)	+	AT4G29090	7355	+	AT4G29103	3677	-
13180	4	2532804	359	3900	0.908504	-428524	3087	5027	2.46e-14	93.1	170	63	37	37				AT4G04957	5620	-	AT4G04960	73	+
22883	2	14138584	286	3901	0.908504	-428457	3483	4459	1.53519e-11	2.33284	136	57	25	25				AT2G33350	1572	+	AT2G33360	1071	+
33567	4	14395356	179	3915	0.910131	-42742	3773	4145	7.55454e-10	0.138203	100	45	11	11				AT4G29190	2071	-	AT4G29200	2609	-
16144	3	18022490	375	3923	0.910131	-427064	3897	4024	4.1e-09	0.0561	113	54	18	18				AT3G48640	352	-	AT3G48660	6982	+
16816	4	18460726	270	3927	0.910253	-426793	3864	4065	2.59277e-09	0.0701881	128	61	25	25				AT4G39780	1680	-	AT4G39790	1329	-
4677	5	17807492	305	3946	0.913231	-42524	3782	4197	9.44e-10	0.214	138	64	29	29				AT5G44210	109	+	AT5G44220	2833	+
28506	2	10440507	329	3947	0.913231	-425182	4117	3860	4.83898e-08	0.0127891	119	61	23	23				AT2G24570	1372	-	AT2G24580	4119	-
248	1	23772077	331	3951	0.913581	-42493	3960	4019	9.8e-09	0.0535	146	72	35	35	AT1G64060.1:mRNA	(mRNA)	+	AT1G64050	6073	+	AT1G64065	6111	+
10179	3	18918582	366	3953	0.914378	-424616	2974	5362	3.01e-15	648	177	62	39	39				AT3G50900	146	+	AT3G50910	748	+
8917	5	26905661	266	3957	0.91501	-424286	2740	5829	3.13e-18	6660	147	43	20	20	AT5G67420.1:mRNA	(exon five_prime_UTR)	-	AT5G67411	6696	-	AT5G67430	4521	+
12742	5	6045829	284	3981	0.918818	-422525	4064	3983	3.25e-08	0.0403	132	66	29	29				AT5G18270	3032	-	AT5G18280	4543	-
33232	4	16589478	150	3983	0.918818	-422396	3596	4503	6.57459e-12	0.315685	106	43	12	12				AT4G34760	6673	-	AT4G34770	1676	+
19907	4	11339981	470	3984	0.918818	-42239	2895	5595	7.42009e-16	2054.48	174	58	36	36				AT4G21310	145	-	AT4G21320	146	+
28481	2	17871627	263	3987	0.918818	-422131	4368	3715	1.15609e-06	0.00416175	106	58	19	19				AT2G42960	1127	-	AT2G42970	1932	+
5696	1	972995	306	3990	0.918818	-422001	3394	4784	4.11e-12	17.9	152	61	31	31				AT1G03840	3017	-	AT1G03850	2949	-
2681	2	11688073	308	3991	0.919034	-421783	3530	4608	2.87e-11	5.59	133	55	24	24				AT2G27310	3259	-	AT2G27315	1364	-
1701	4	10063154	280	3998	0.920424	-421151	2931	5573	1.38e-15	1870	147	47	23	23				AT4G18170	452	+	AT4G18180	2332	+
19879	2	11000186	248	3999	0.920424	-421133	4638	3523	2.1035e-05	0.000633783	89	53	13	13				AT2G25780	4285	+	AT2G25790	289	+
6721	1	29341275	185	4000	0.920865	-420961	4575	3573	1.04e-06	0.000992	130	75	33	33				AT1G78020	1611	+	AT1G78030	790	+
25624	1	4584202	173	4006	0.920865	-420828	3741	4377	4.7595e-10	1.26839	109	47	14	14				AT1G13360	6320	-	AT1G13370	3492	-
14965	4	10275210	248	4010	0.921073	-420474	3413	4808	5.25e-12	22.3	144	57	28	28				AT4G18660	461	+	AT4G18670	128	-
25101	1	8544108	323	4017	0.923037	-419788	2675	6162	1.06722e-17	25346.2	165	48	27	27	AT1G24148.1:mRNA	(exon five_prime_UTR)	+	AT1G24147	794	+	AT1G24150	5249	+
3265	4	1339966	346	4018	0.923037	-419748	3595	4589	6.56e-11	0.508	134	56	25	25	AT4G03038.1:ncRNA	(exon)	-	AT4G03030	2770	-	AT4G03039	340	+
15639	4	549858	188	4020	0.923037	-419599	4419	3737	1.95e-06	0.000514	117	64	25	25				AT4G01320	690	+	AT4G01328	281	-
20751	1	24112893	428	4022	0.923037	-41957	3835	4303	1.78649e-09	0.577404	149	69	35	35				AT1G64890	1706	+	AT1G64900	108	+
12526	1	29465039	319	4028	0.923037	-419431	2744	6022	3.2e-17	14500	159	47	25	25				AT1G78310	144	-	AT1G78320	2239	-
14812	5	17861166	289	4037	0.923503	-418629	4381	3797	1.3e-06	0.00761	122	66	27	27				AT5G44340	208	-	AT5G44345	803	+
12402	1	22829614	299	4038	0.924901	-418288	3950	4218	8.69e-09	0.244	148	71	36	36				AT1G61800	2988	+	AT1G61810	252	+
32349	1	26134520	133	4040	0.925253	-418117	4350	3832	8.94423e-07	0.00999693	110	59	20	20				AT1G69526	1389	+	AT1G69530	7250	+
11306	2	14329985	290	4041	0.925253	-418098	5855	2850	0.63	2.5e-07	93	74	24	24				AT2G33860	1151	-	AT2G33870	7236	-
3703	5	26231303	239	4054	0.928774	-416709	4688	3593	3.28e-05	0.00125	127	74	33	33				AT5G65630	2972	-	AT5G65640	5633	+
12240	5	7419759	272	4062	0.930116	-416058	2901	5829	8.25e-16	6660	142	43	20	20				AT5G22390	645	-	AT5G22400	2821	-
31105	1	24740388	299	4067	0.930433	-415815	3582	4729	5.76504e-11	12.8439	155	65	35	35				AT1G66345	1183	+	AT1G66350	7658	+
15636	1	18953549	279	4074	0.931471	-415191	3363	5063	2.49e-12	114	145	55	27	27	AT1G51170.1:mRNA	(CDS exon)	-	AT1G51160	1904	+	AT1G51172	9517	+
3360	4	14578557	281	4075	0.931471	-415159	4419	3854	1.95e-06	0.0123	117	63	25	25				AT4G29770	1053	+	AT4G29780	1007	+
31658	1	555917	208	4077	0.932233	-414888	4029	4235	2.16155e-08	0.296915	141	68	33	33				AT1G02610	26	-	AT1G02620	1071	+
7128	4	2221706	374	4079	0.932537	-414759	5444	3137	0.0275	1.08e-05	104	73	27	27				AT4G04450	778	+	AT4G04460	2529	+
33043	2	19512746	335	4084	0.932537	-41457	3588	4766	5.96571e-11	15.3734	149	62	33	33				AT2G47560	184	-	AT2G47570	2985	-
23738	2	18734440	227	4085	0.932537	-41451	3626	4718	1.03733e-10	11.9522	112	45	15	15				AT2G45450	425	-	AT2G45460	2275	-
27876	5	1712314	233	4087	0.933254	-414199	4412	3884	1.81352e-06	0.0166946	112	60	22	22				AT5G05690	5642	-	AT5G05700	240	-
2095	2	11739552	300	4108	0.938414	-412185	3271	5315	6.16e-13	47.3	151	55	30	30				AT2G27450	11	-	AT2G27460	932	+
5410	2	302139	248	4111	0.938897	-411892	4752	3664	5.62e-05	0.00228	111	65	25	25				AT2G01670	4161	-	AT2G01680	4122	+
26729	3	7833876	258	4114	0.938897	-411752	4143	4209	7.04868e-08	0.237027	100	48	14	14	AT3G22190.2:mRNA	(exon five_prime_UTR)	-	AT3G22183	2633	+	AT3G22200	1139	+
6994	5	22177564	332	4127	0.939665	-411083	2781	6297	6.26e-17	47700	179	54	36	36				AT5G54585	1038	+	AT5G54590	2023	+
23345	3	1060038	348	4133	0.940002	-410625	3714	4732	3.4613e-10	1.28843	148	63	34	34				AT3G04060	5048	-	AT3G04070	1314	-
21019	1	1546136	329	4138	0.940002	-410465	3966	4433	1.11139e-08	2.01358	131	60	27	27	AT1G05300.1:mRNA,AT1G05300.2:mRNA	(CDS exon),(CDS exon)	-,-	AT1G05291	3867	-	AT1G05310	4243	-
24085	1	4522938	269	4140	0.940002	-410345	5045	3491	0.00081962	0.000392515	108	68	25	25				AT1G13240	289	-	AT1G13245	2414	-
31589	1	11428363	251	4145	0.94004	-410051	3484	5063	1.53838e-11	114.474	142	55	27	27				AT1G31840	1773	+	AT1G31850	1734	+
7641	1	7340725	242	4157	0.940115	-409677	4006	4415	1.62e-08	1.77	136	63	30	30				AT1G21000	1393	+	AT1G21010	5310	+
2960	3	845495	277	4158	0.940115	-409594	5480	3230	0.0372	2.64e-05	105	73	28	28				AT3G03530	589	-	AT3G03540	717	-
15600	1	7763648	254	4163	0.940115	-409245	4744	3739	5.02e-05	0.00525	111	64	24	24				AT1G22030	3218	-	AT1G22040	4149	+
11879	3	9274460	334	4168	0.9405	-408877	4301	4137	5.17e-07	0.131	130	66	31	31	AT3G25540.1:mRNA	(exon five_prime_UTR)	+	AT3G25530	1011	-	AT3G25545	2218	+
11985	1	30353770	276	4170	0.940752	-408732	4845	3672	1.33e-05	0.00233	113	67	26	26				AT1G80760	1699	-	AT1G80770	1207	+
28329	1	29314373	320	4174	0.941308	-408475	4312	4133	5.63936e-08	0.125776	137	70	34	34				AT1G77960	961	-	AT1G77980	308	-
13745	3	1429824	217	4175	0.941308	-408435	3444	5181	8.14e-12	223	145	55	29	29				AT3G05110	2212	-	AT3G05120	539	+
20597	5	4647452	315	4181	0.943149	-40772	4975	3602	0.000469141	0.00133469	110	67	26	26				AT5G14410	164	-	AT5G14420	502	-
8133	2	799305	298	4183	0.943735	-407506	4577	3920	1.08e-05	0.0245	128	70	33	33				AT2G02800	10	-	AT2G02810	2076	+
22729	1	29781276	340	4197	0.945213	-406552	4455	4056	2.8372e-06	0.0669754	127	67	30	30				AT1G79160	672	-	AT1G79170	827	+
10758	5	25411936	289	4198	0.945213	-406531	3895	4641	3.95e-09	7.28	126	55	24	24				AT5G63450	1506	-	AT5G63460	1276	-
20727	1	5145646	291	4199	0.945213	-406466	3511	5152	2.42871e-12	18.3182	149	58	31	31				AT1G14910	2101	-	AT1G14920	3435	+
2486	1	26776375	260	4203	0.945532	-406208	4822	3757	0.000107	0.000564	117	68	28	28				AT1G71002	2779	-	AT1G71010	6334	+
30253	3	7505040	286	4204	0.945557	-406157	3183	5694	1.25098e-13	3654.75	167	58	37	37				AT3G21320	3341	-	AT3G21330	2057	+
24770	5	100937	292	4210	0.945683	-405921	3797	4781	1.16541e-09	17.7733	124	52	22	22	AT5G01240.1:mRNA,AT5G01240.2:mRNA	(mRNA),(mRNA)	+,+	AT5G01230	5381	-	AT5G01250	1210	-
22739	2	17481821	228	4214	0.945683	-405735	4737	3838	4.7459e-05	0.0104	100	57	19	19				AT2G41890	1582	-	AT2G41900	8470	+
1400	5	25241099	278	4216	0.945683	-405647	3686	4934	2.3e-10	48.9	146	60	32	32				AT5G62880	2063	+	AT5G62890	2013	+
14249	1	8165645	291	4230	0.945818	-405012	3205	5700	2.09e-13	3760	157	54	31	31	AT1G23040.1:mRNA	(exon three_prime_UTR)	+	AT1G23037	2640	+	AT1G23050,AT1G23052	2653	+,-
13206	5	9647790	274	4235	0.946301	-404564	4116	4451	4.76e-08	2.25	135	63	31	31				AT5G27345	4009	-	AT5G27350	740	+
7940	2	8993255	223	4243	0.946301	-404292	5645	3253	0.133	3.38e-05	85	62	18	18				AT2G20900	251	-	AT2G20920	5320	+
22998	5	14961486	409	4246	0.947005	-403949	4843	3797	1.32414e-05	0.0076114	114	66	27	27				AT5G37660	95	+	AT5G37665	451	-
13140	5	7084674	234	4250	0.947743	-403612	4996	3693	0.000526	0.00314	108	65	25	25				AT5G20885	56	-	AT5G20890	1862	-
19654	3	22873731	347	4254	0.947743	-403388	4573	4040	1.03821e-05	0.0599456	123	66	30	30				AT3G61790	117	-	AT3G61800	651	-
5222	1	10691584	213	4256	0.947971	-403287	4035	4584	2.3e-08	5.02	122	55	23	23				AT1G30330	851	-	AT1G30340	5309	+
20930	2	12688451	412	4257	0.948243	-403144	3454	5359	9.24061e-12	643.63	154	58	34	34				AT2G29670	3569	-	AT2G29679	619	-
25214	1	4766723	289	4275	0.952052	-401629	5115	3656	0.00161303	0.000217829	105	65	24	24				AT1G13940	117	-	AT1G13950	6709	+
21024	2	7578461	203	4279	0.95341	-401068	3852	4876	2.10215e-09	33.9106	116	48	19	19				AT2G17450	1261	-	AT2G17460	3612	+
416	2	16339098	290	4281	0.953902	-400875	4752	3957	5.62e-05	0.0316	111	62	25	25				AT2G39170	3032	-	AT2G39175	1039	+
2945	2	8710368	303	4287	0.95395	-400656	5500	3424	0.045	0.00018	75	53	12	12				AT2G20180	3618	-	AT2G20190	1077	-
11098	1	20239636	239	4304	0.955226	-399576	4384	4326	1.32e-06	0.732	90	44	11	11				AT1G54200	2689	+	AT1G54210	1471	+
8769	1	26304847	296	4306	0.955226	-399502	4450	4265	2.67e-06	0.391	116	59	24	24				AT1G69850	4522	-	AT1G69860	4633	+
3736	1	2866499	216	4311	0.956719	-39897	5031	3783	0.000732	0.00728	93	56	17	17				AT1G08910	5436	+	AT1G08920	652	+
19152	4	17356201	213	4315	0.956831	-398826	4576	4168	1.04257e-05	0.163395	116	61	26	26				AT4G36850	415	-	AT4G36860	2131	-
11581	1	19304980	276	4316	0.956831	-398681	3638	5245	1.22e-10	324	150	59	33	33				AT1G51940	5999	-	AT1G51950	197	+
23385	5	15973799	244	4323	0.957925	-398136	6225	3077	6.79931	4.71824e-07	86	69	22	22				AT5G39880	1683	+	AT5G39890	472	+
15230	3	5124549	173	4325	0.958299	-397969	4429	4332	2.17e-07	0.763	99	49	16	16				AT3G15210	2072	+	AT3G15220	1962	-
15672	2	12022401	202	4327	0.958522	-397855	6833	2810	191	1.82e-07	69	65	16	16				AT2G28190	5932	+	AT2G28200	1647	+
20753	1	12688463	284	4332	0.958801	-397547	4990	3855	0.000510486	0.000124862	107	63	24	24				AT1G34640	61	-	AT1G34650	4390	+
26312	2	8518600	314	4337	0.959255	-397277	4310	4472	5.57221e-08	2.45307	115	55	23	23				AT2G19760	589	-	AT2G19770	881	-
24510	3	19253195	292	4341	0.959255	-397149	5533	3488	0.00540019	0.000368243	106	71	29	29	AT3G51895.1:mRNA	(mRNA)	-	AT3G51890	2366	-	AT3G51910	11953	+
358	3	1776990	321	4343	0.959255	-397109	3923	4920	5.98e-10	45.5	134	57	29	29				AT3G05937	374	-	AT3G05940	214	-
23135	3	5485147	370	4349	0.959255	-396855	4799	4029	8.61113e-05	0.00571111	121	67	31	31				AT3G16180	237	-	AT3G16190	4369	-
13112	3	10938662	218	4350	0.959255	-396834	4403	4390	1.64e-06	1.4	93	45	13	13				AT3G28918	5712	+	AT3G28920	1675	-
2094	3	18814868	280	4354	0.959255	-396616	3999	4842	1.5e-08	28.1	123	53	24	24	AT3G50660.1:mRNA	(mRNA)	-	AT3G50651	6125	+	AT3G50665	11032	+
2945	2	17746165	237	4359	0.959255	-396283	5029	3860	0.000726	0.0128	103	61	23	23				AT2G42600	7197	-	AT2G42610	1634	+
7618	1	3100299	326	4367	0.959399	-395843	4950	3931	0.000357	0.0263	102	59	21	21				AT1G09570	104	-	AT1G09575	1209	-
12066	1	21705065	382	4373	0.960997	-395274	5466	3574	0.0323	0.00101	105	69	27	27				AT1G58410	1000	-	AT1G58420	2123	+
8782	1	16800035	271	4375	0.96151	-395051	3933	4978	6.68e-09	63.9	120	50	21	21	AT1G44170.1:mRNA,AT1G44170.2:mRNA	(mRNA),(exon five_prime_UTR)	-,-	AT1G44160	3719	+	AT1G44180	7783	-
33350	4	13686068	209	4377	0.96151	-394987	4610	4247	1.64025e-05	0.00331547	98	51	17	17				AT4G27330	2633	-	AT4G27340	1024	-
13206	4	154564	323	4379	0.961888	-394794	4322	4537	6.52e-07	3.8	128	61	30	30	AT4G00355.1:mRNA,AT4G00355.2:mRNA,AT4G00355.4:mRNA	(exon five_prime_UTR),(exon five_prime_UTR),(exon five_prime_UTR)	+,+,+	AT4G00350	594	+	AT4G00360	6043	+
16774	2	12108055	218	4393	0.963208	-393929	4848	4070	0.000134552	0.0735217	104	58	22	22				AT2G28340	1991	+	AT2G28350	6167	+
22919	3	20703136	325	4397	0.964087	-393534	4388	4509	1.42116e-06	3.19883	130	63	32	32	AT3G55770.1:mRNA,AT3G55770.6:mRNA,AT3G55770.7:mRNA	(exon five_prime_UTR),(exon five_prime_UTR),(exon five_prime_UTR)	+,+,+	AT3G55760	214	+	AT3G55780	2329	+
11763	1	18958895	275	4399	0.964691	-393321	5523	3587	0.0503	0.00113	86	58	17	17				AT1G51170	4139	-	AT1G51172	4173	+
13596	4	11622790	300	4403	0.964691	-393145	3720	5332	3.64e-10	548	137	53	28	28	AT4G21903.1:mRNA,AT4G21903.2:mRNA	(mRNA),(mRNA)	-,-	AT4G21902	2800	+	AT4G21910	2422	-
8303	3	2130165	266	4427	0.969333	-391121	3760	5348	6.19e-10	599	147	58	34	34	AT3G06750.1:mRNA	(exon five_prime_UTR)	-	AT3G06740	2830	+	AT3G06760	2460	+
5511	2	13690147	283	4432	0.969706	-390824	3424	5889	6.53e-12	8800	149	52	31	31	AT2G32240.1:mRNA	(mRNA)	-	AT2G32235	4787	-	AT2G32250	2817	+
23941	1	22321548	280	4433	0.969706	-39082	5028	4008	0.000725573	0.051086	95	55	18	18				AT1G60590	4717	-	AT1G60600	2957	-
3602	2	13377929	382	4443	0.970712	-390126	3762	5385	6.25e-10	726	145	57	33	33				AT2G31360	4513	-	AT2G31370	824	+
30229	1	7782853	270	4445	0.971117	-389955	4777	4246	7.25119e-05	0.330447	123	66	31	31				AT1G22060	1488	-	AT1G22065	2788	+
32724	1	3481990	267	4451	0.971117	-389836	2887	7031	6.32069e-16	76783.4	150	40	23	23				AT1G10550	1134	-	AT1G10560	2457	+
32117	2	9872754	256	4456	0.971117	-389497	5259	3869	0.00581261	0.0131751	103	63	25	25				AT2G23171	6089	-	AT2G23180	2025	+
14463	1	3101220	303	4463	0.971332	-389132	3979	5122	1.22e-08	152	142	60	33	33				AT1G09570	1013	-	AT1G09575	300	-
17796	1	3399715	290	4467	0.971386	-388989	4025	5073	2.10916e-09	121.666	128	54	26	26				AT1G10370	1501	-	AT1G10380	746	+
13596	2	17726659	230	4487	0.973299	-387651	3481	5917	1.52e-11	9810	132	45	23	23				AT2G42570	6693	-	AT2G42580	1941	+
32519	4	9607822	271	4492	0.974314	-387225	4569	4524	1.00207e-05	3.51943	125	62	31	31				AT4G17090	622	-	AT4G17098	675	+
14805	1	9340157	255	4493	0.975473	-386946	4692	4412	3.41e-05	1.75	98	50	17	17				AT1G26930	2497	-	AT1G26940	2842	+
25529	4	10464619	288	4496	0.97755	-386392	5410	3839	0.0216723	0.0104657	92	58	20	20				AT4G19120	588	-	AT4G19130	1714	-
27116	1	29360515	168	4506	0.977571	-385951	5230	3984	0.0045731	0.0404758	88	53	16	16				AT1G78070	1605	+	AT1G78080	3650	+
16395	5	21309294	228	4516	0.979574	-385103	5391	3890	0.0181796	0.0177324	107	66	28	28				AT5G52510	105	+	AT5G52520	1655	+
15745	3	22894360	189	4525	0.981023	-384501	4838	4353	1.21e-05	0.944	108	57	24	24				AT3G61840	1184	+	AT3G61850	814	+
6506	5	19103493	294	4533	0.981337	-3841	4908	4301	0.000232	0.557	102	55	21	21				AT5G47040	4924	-	AT5G47050	2700	+
12195	5	21594570	315	4536	0.981337	-384012	5563	3797	0.0642	0.00761	103	66	27	27				AT5G53210	5785	-	AT5G53220	1263	+
7411	3	4125176	230	4539	0.981839	-383638	4877	4344	0.000173	0.892	111	59	26	26				AT3G12920	1782	-	AT3G12930	3116	+
31773	5	8003139	244	4546	0.981898	-383323	4711	4506	4.01821e-05	3.17901	103	52	20	20				AT5G23720	420	+	AT5G23730	1973	+
28960	1	7154269	304	4569	0.985285	-381634	3705	5803	3.19499e-10	6172.5	135	49	26	26	AT1G20640.2:mRNA	(exon five_prime_UTR)	+	AT1G20630	4443	+	AT1G20650	3823	-
13478	2	14546748	255	4575	0.985997	-38123	4613	4671	1.69e-05	9.07	122	60	30	30	AT2G34510.1:mRNA	(exon five_prime_UTR)	-	AT2G34500	5468	-	AT2G34520	909	-
30704	5	20085903	214	4579	0.98671	-380944	5780	3732	0.355365	0.00504762	84	57	18	18				AT5G49510	3088	+	AT5G49520	4766	+
13411	2	12967251	268	4586	0.986746	-380604	5312	4074	0.0089	0.0741	104	62	26	26				AT2G30424	1916	-	AT2G30430	791	+
4882	1	26768048	263	4592	0.986746	-380354	3996	5421	1.49e-08	840	138	56	31	31				AT1G70990	102	-	AT1G71000	1157	-
12285	3	5173911	343	4611	0.988783	-379221	4818	4534	0.0001	3.74	119	61	30	30				AT3G15359	300	+	AT3G15356	320	-
2472	2	19172734	348	4624	0.988851	-378543	4296	5111	4.9e-07	149	119	52	25	25				AT2G46680	5958	-	AT2G46685	3218	+
13745	4	10168634	360	4625	0.988851	-378516	4814	4561	9.46e-05	4.62	114	58	27	27				AT4G18390	3251	-	AT4G18395	630	+
4204	3	17546912	351	4626	0.988851	-378474	2662	8251	8.3e-18	25800000	159	36	25	25				AT3G47600	5856	-	AT3G47610	2034	+
28212	3	7648212	298	4631	0.988873	-378233	4448	4946	2.63139e-06	53.3158	120	55	27	27	AT3G21710.1:mRNA,AT3G21710.2:mRNA	(exon five_prime_UTR),(exon five_prime_UTR)	+,+	AT3G21700	1977	+	AT3G21720	4126	-
21416	1	25158429	300	4636	0.98951	-377931	3866	5700	2.61721e-09	3757.72	141	54	31	31				AT1G67238	124	-	AT1G67240	279	+
2493	1	13280272	297	4637	0.98951	-377913	4985	4421	0.000505	1.86	116	62	29	29				AT1G35780	130	-	AT1G35790	14770	-
6534	3	3931353	309	4647	0.990858	-377175	3325	6668	1.31e-12	204000	148	46	29	29				AT3G12345	514	-	AT3G12350	48	+
14581	2	10256131	343	4654	0.990926	-376834	5189	4281	0.00328	0.421	104	59	25	25				AT2G24120	1660	-	AT2G24130	1846	+
5702	2	16680718	221	4656	0.990943	-376745	6256	3553	8.17	8.3e-05	85	63	22	22				AT2G39950	338	-	AT2G39960	646	-
713	3	18820872	324	4671	0.992437	-375882	5025	4450	0.000701	2.23	105	56	24	24				AT3G50660	3789	-	AT3G50665	5006	+
13813	4	10576477	289	4691	0.993932	-374717	3496	6447	1.92e-11	88400	134	43	24	24				AT4G19390	192	-	AT4G19395	2031	+
6655	4	18275049	297	4695	0.99595	-374073	4425	5116	2.1e-07	150	115	51	24	24				AT4G39260	117	-	AT4G39270	1308	+
3842	3	19629782	255	4715	0.997084	-37314	5612	4058	0.0921	0.068	93	58	22	22				AT3G52930	835	-	AT3G52940	289	-
23634	5	20022171	222	4722	0.997084	-372918	5203	4387	0.00370926	1.3599	101	56	23	23				AT5G49360	5539	-	AT5G49370	1174	+
28078	3	1316400	179	4724	0.997084	-372867	6203	3681	5.96281	0.000270981	75	55	16	16				AT3G04790	1245	+	AT3G04810	771	+
8354	3	7283076	192	4728	0.997084	-372497	3862	5926	2.46e-10	10100	122	44	22	22				AT3G20820	994	+	AT3G20830	1791	-
30309	4	8986132	198	4744	0.999929	-3712	5015	4607	0.00063856	5.5121	96	50	19	19				AT4G15800	825	+	AT4G15802	384	-
5375	5	22386790	359	4746	0.999929	-371125	4884	4731	0.00018	12.8	117	59	29	29				AT5G55170	854	-	AT5G55180	1813	+
19238	5	3204681	315	4754	1	-370674	6136	3778	3.89557	0.0068531	87	61	22	22				AT5G10200	128	+	AT5G10210	1302	+
14551	3	9383542	243	4756	1	-370594	5346	4338	0.0122	0.816	107	61	28	28				AT3G25720	2257	+	AT3G25725	4650	+
14580	4	10719124	285	4765	1	-370126	5893	3948	0.847	0.0291	91	60	23	23				AT4G19700	4558	-	AT4G19710	5589	+
11905	1	23696059	286	4787	1	-368417	5133	4586	0.00194	5.03	101	54	22	22				AT1G63840	5394	-	AT1G63850	760	+
17062	4	13999020	258	4795	1	-367866	4164	5674	9.13624e-08	3208.94	124	49	26	26				AT4G28240	801	-	AT4G28250	889	-
17019	4	160299	422	4814	1	-366832	4012	5933	1.76344e-09	10183.9	119	44	22	22				AT4G00355	4133	+	AT4G00360	258	+
14767	3	7909108	255	4816	1	-366793	4939	4821	0.000309	25.2	110	55	26	26				AT3G22370	494	+	AT3G22380	3670	+
5883	5	18483941	287	4817	1	-366772	4871	4889	0.000166	3.69	110	54	25	25				AT5G45580	1440	-	AT5G45590	366	-
11554	5	25726761	303	4826	1	-366161	4283	5581	4.36e-07	1930	122	50	26	26				AT5G64320	1460	-	AT5G64330	425	+
24753	1	3831673	145	4828	1	-365996	5509	4347	0.0478105	0.90605	76	45	12	12				AT1G11370	799	-	AT1G11380	878	+
14821	1	59028	317	4850	1	-364706	4643	5201	2.16e-05	25.3	118	54	27	27				AT1G01120	18	-	AT1G01130	2719	-
3564	3	2939757	224	4865	1	-363723	5013	4853	0.000633	29.7	90	45	16	16				AT3G09560	412	-	AT3G09570	577	+
33203	5	7556873	215	4870	1	-363531	5326	4572	0.0101968	4.80559	80	44	13	13	AT5G22740.1:mRNA	(mRNA)	-	AT5G22730	3527	-	AT5G22750	8057	-
10172	4	16768432	237	4872	1	-363389	5059	4818	0.000933	23.9	110	56	27	27				AT4G35240	1462	-	AT4G35250	2621	-
2370	3	4789671	354	4898	1	-36248	4448	5519	2.63e-06	1300	120	51	27	27				AT3G14350	2611	-	AT3G14360	1741	+
12	1	1887975	354	4899	1	-36218	3974	6187	1.16e-08	28100	129	47	26	26				AT1G06170	1254	-	AT1G06180	1256	+
2791	1	19853279	272	4902	1	-362073	3680	6686	2.18e-10	213000	149	50	33	33				AT1G53233	1287	+	AT1G53240	1200	-
21338	4	738935	219	4905	1	-361976	6323	3895	11.472	0.018287	74	53	16	16				AT4G01710	2439	+	AT4G01720	5877	+
12606	3	1907445	274	4920	1	-360843	4027	6163	2.13e-08	25300	130	48	28	28	AT3G06300.1:mRNA	(exon five_prime_UTR)	+	AT3G06290	284	-	AT3G06310	5223	-
32294	3	2845100	295	4923	1	-360722	5111	4860	0.00155455	30.3671	100	51	22	22				AT3G09260	1465	-	AT3G09270	3042	-
2439	5	6290242	320	4924	1	-36063	5367	4631	0.0141	6.76	104	57	26	26				AT5G18850	2811	+	AT5G18860	274	+
3356	2	503966	227	4943	1	-359493	4621	5416	1.91e-05	812	111	49	24	24				AT2G02061	4519	+	AT2G02070	1408	+
15088	5	5072347	234	4944	1	-359289	3339	7510	1.57e-12	3270000	107	26	10	10	AT5G15580.1:mRNA,AT5G15581.1:mRNA	(exon five_prime_UTR),(exon three_prime_UTR)	-,+	AT5G15570	4264	+	AT5G15600	5736	+
6903	2	12203519	211	4956	1	-358809	6560	3838	4.01	0.0104	77	57	19	19				AT2G28510	2858	-	AT2G28520	6272	+
24879	5	26150568	276	4978	1	-357424	3450	7365	8.38713e-12	2.1834e+06	136	39	24	24				AT5G65430	229	-	AT5G65440	715	+
4718	5	22356860	352	4979	1	-357281	5311	4788	0.00877	18.1	94	50	20	20	AT5G55090.1:mRNA	(CDS exon)	-	AT5G55080	3977	-	AT5G55100	4066	-
32238	5	21811511	198	4981	1	-357225	5723	4446	0.23579	2.14887	77	46	14	14				AT5G53730	2799	-	AT5G53740	23	+
22094	1	9487021	259	5004	1	-356297	5045	5080	0.00081962	128.542	108	53	25	25				AT1G27310	1253	-	AT1G27320	630	+
6920	1	8104481	254	5015	1	-3558	4173	6158	1.01e-07	24600	103	37	15	15				AT1G22900	102	-	AT1G22910	981	+
14463	2	10068641	187	5032	1	-354793	6229	4155	6.97	0.146	65	45	11	11				AT2G23680	1278	+	AT2G23690	3499	+
7015	5	21137613	347	5041	1	-354347	5048	5144	0.000829	177	109	53	26	26				AT5G52040	4164	+	AT5G52050	1076	+
571	4	15700604	318	5044	1	-354246	5194	5000	0.00336	74.3	97	49	21	21				AT4G32530	5662	-	AT4G32540	141	+
3163	1	6247753	290	5056	1	-353387	4260	6137	3.49e-07	22800	127	49	28	28				AT1G18150	85	-	AT1G18160	895	+
3763	3	17340567	324	5065	1	-352778	4656	5637	2.4e-05	2580	118	51	28	28				AT3G47080	332	-	AT3G47090	783	-
1583	2	503482	263	5076	1	-351872	5897	4475	0.858	2.48	89	54	22	22				AT2G02061	4053	+	AT2G02070	1874	+
11688	1	28361917	252	5098	1	-350708	4804	5537	8.98e-05	1500	110	49	24	24				AT1G75530	227	+	AT1G75540	3984	+
11989	5	3863599	211	5107	1	-35027	3575	7470	5.18e-11	2920000	139	41	27	27	AT5G11970.1:mRNA	(exon five_prime_UTR)	-	AT5G11960	2188	-	AT5G11977	3509	+
3433	4	14363456	274	5118	1	-349601	5663	4737	0.153	13.1	85	48	18	18				AT4G29130	8489	-	AT4G29140	5326	+
14049	1	8042357	279	5134	1	-348868	5716	4716	0.214	11.7	91	52	21	21				AT1G22710	9378	-	AT1G22720	1736	-
15584	3	22808109	220	5138	1	-348592	6925	3901	311	0.00203	70	54	17	17				AT3G61630	1691	+	AT3G61640	1822	-
13858	2	11280806	319	5148	1	-348096	5174	5240	0.00285	311	106	52	26	26				AT2G26520	24	+	AT2G26530	1810	-
33021	5	4458318	226	5158	1	-347737	4205	6461	1.78198e-07	9306.1	90	30	10	10				AT5G13810	1411	+	AT5G13820	2463	+
3672	2	16642132	198	5160	1	-347544	5465	4980	0.0321	65.4	100	53	25	25				AT2G39865	323	-	AT2G39870	1150	+
32085	3	22963838	184	5168	1	-346476	6219	4408	6.57945	1.64889	61	40	9	9				AT3G62000	2710	-	AT3G62010	684	+
31009	5	24153186	272	5202	1	-344324	4863	5722	0.000148573	4223.99	112	49	26	26				AT5G59990	237	-	AT5G60000	6009	-
9257	1	26742931	206	5237	1	-34205	5434	5198	0.00254	251	77	39	12	12				AT1G70920	4368	+	AT1G70940	20	+
30099	5	21660998	285	5247	1	-341609	5192	5461	0.00331952	1019.62	103	49	24	24				AT5G53390	1877	-	AT5G53400	305	+
33588	3	22883613	307	5270	1	-340491	4348	6575	8.91552e-07	146616	120	44	26	26				AT3G61825	1887	+	AT3G61826	2865	-
11757	1	26982451	255	5277	1	-340343	6254	4571	8.15	4.75	81	51	19	19				AT1G71710	1548	-	AT1G71720	1143	+
14899	5	22255550	299	5297	1	-339337	6025	4778	0.206	17.5	81	48	18	18				AT5G54790	35	-	AT5G54800	5572	+
14357	1	24621276	230	5300	1	-339256	5661	5092	0.149	135	97	52	24	24	AT1G66140.1:mRNA	(mRNA)	-	AT1G66130	4460	+	AT1G66145	7139	-
7182	3	6089339	215	5309	1	-33876	5941	4867	1.2	3.16	85	49	20	20				AT3G17780	1074	+	AT3G17790	159	+
5241	4	9787795	267	5321	1	-338247	5333	5441	0.0109	934	95	46	21	21				AT4G17570	399	-	AT4G17580	1861	-
4995	3	9360187	247	5327	1	-337912	5676	5126	0.164	165	92	49	22	22	AT3G25700.1:mRNA,AT3G25700.2:mRNA	(exon three_prime_UTR),(exon three_prime_UTR)	+,+	AT3G25690	2356	+	AT3G25710	9209	+
1650	3	9415424	292	5336	1	-337209	6176	4733	4.94	12.9	86	52	22	22				AT3G25790	566	+	AT3G25795	1981	-
19285	5	13613137	176	5359	1	-335954	6845	4307	202.453	0.606614	62	45	12	12				AT5G35407	1292	+	AT5G35410	21229	+
13025	2	17839316	278	5379	1	-335041	4140	7169	6.95e-08	1210000	126	42	27	27				AT2G42870	2204	-	AT2G42880	933	-
4049	4	2324757	278	5387	1	-334739	6280	4737	9.28	13.1	78	48	18	18				AT4G04601	15324	-	AT4G04610	107	+
8085	4	999585	294	5416	1	-33323	5689	5283	0.177	385	92	48	22	22				AT4G02280	764	+	AT4G02290	2662	-
23772	3	151683	217	5424	1	-333034	6909	4356	282.335	0.958643	77	54	21	21	AT3G01400.1:mRNA	(exon five_prime_UTR)	+	AT3G01390	251	-	AT3G01410	1565	-
9647	2	14539421	323	5471	1	-330624	5458	5607	0.0305	2250	93	45	21	21	AT2G34500.1:mRNA	(exon three_prime_UTR)	-	AT2G34490	2149	-	AT2G34510	4415	-
20255	4	9448594	226	5473	1	-33057	6373	4803	14.4222	2.1214	66	41	12	12				AT4G16770	11534	-	AT4G16780	407	+
16560	2	18958829	321	5482	1	-329915	4805	6399	8.99107e-05	73057.9	112	45	26	26				AT2G46130	1077	+	AT2G46140	89	+
13899	4	7433603	235	5505	1	-329003	6012	5148	1.94	181	77	43	16	16				AT4G12540	2117	-	AT4G12545	479	+
11748	2	16107981	249	5517	1	-32836	5724	5431	0.237	871	93	48	23	23				AT2G38465	1191	-	AT2G38470	256	+
13596	2	108635	234	5519	1	-327984	7287	4275	1660	0.413	72	54	20	20	AT2G01180.1:mRNA	(exon five_prime_UTR)	-	AT2G01175	2535	-	AT2G01190	6223	+
31040	5	8724905	234	5533	1	-327554	4561	6854	8.20822e-06	391183	117	43	26	26	AT5G25210.1:mRNA	(mRNA)	+	AT5G25205	1469	-	AT5G25220	11052	+
10989	3	1108631	197	5547	1	-326828	5467	5746	0.0325	4840	93	44	21	21				AT3G04210	659	-	AT3G04220	389	-
23271	4	17235566	188	5551	1	-326753	5432	5786	0.0253705	5753.78	88	41	18	18				AT4G36520	141	-	AT4G36530	4298	-
19044	1	20813891	227	5557	1	-326158	6007	5251	1.87492	337.085	78	43	16	16				AT1G55690	1163	-	AT1G55700	7597	+
444	3	10062931	266	5565	1	-325849	4262	7420	3.54e-07	2620000	112	36	21	21				AT3G27250	332	+	AT3G27260	4465	+
18955	4	12740218	243	5573	1	-325361	6887	4607	243.614	5.5121	74	50	19	19				AT4G24680	287	+	AT4G24690	694	+
5453	3	20857048	215	5599	1	-324054	4878	6566	0.000173	144000	98	38	19	19				AT3G56210	1544	-	AT3G56220	1763	+
14714	3	19712566	243	5622	1	-323096	4745	6795	5.1e-05	321000	100	37	19	19				AT3G53180	1247	+	AT3G53190	1241	+
28078	5	24055715	262	5626	1	-323033	6834	4719	191.891	12.2501	64	43	13	13				AT5G59700	420	-	AT5G59710	1561	+
4438	4	17630596	212	5667	1	-321387	6338	5145	1.26	179	81	47	20	20				AT4G37510	1754	-	AT4G37520	860	+
27467	4	18302451	304	5686	1	-320307	6212	5289	6.1884	404.108	84	47	21	21				AT4G39350	410	+	AT4G39360	287	+
32149	2	16256335	236	5707	1	-318867	6643	4998	66.2759	74.2581	69	43	15	15				AT2G38920	5450	-	AT2G38940	775	+
33530	2	16824621	142	5713	1	-318496	5902	5640	0.869974	2634.61	80	41	17	17				AT2G40270	185	-	AT2G40280	808	-
24841	1	8167027	285	5719	1	-31828	5817	5729	0.464359	4328.14	86	43	19	19				AT1G23040	1306	+	AT1G23050,AT1G23052	1274	+,-
27326	3	8040288	143	5744	1	-317154	7057	4761	577.061	15.0072	56	39	10	10				AT3G22750	455	-	AT3G22760	4096	+
26963	5	7446105	248	5746	1	-316952	5633	5973	0.115532	12045	95	45	23	23				AT5G22460	682	-	AT5G22470	745	+
27701	5	16091632	260	5749	1	-316859	6507	5175	30.0146	21.3453	69	41	14	14				AT5G40260	8	+	AT5G40270	1410	-
32648	2	8103596	182	5779	1	-315698	6677	5083	84.8455	129.63	61	38	11	11				AT2G18690	4859	+	AT2G18700	5356	+
11732	1	23069935	279	5785	1	-315484	4903	6929	0.000212	532000	99	37	19	19				AT1G62360	8351	-	AT1G62370	2501	+
23320	5	3865585	263	5792	1	-315174	6386	5334	15.9166	551.548	81	46	20	20				AT5G11970	1960	-	AT5G11977	1497	+
21280	5	20000329	310	5808	1	-314547	4415	7745	1.87161e-06	6.70777e+06	110	35	21	21	AT5G49330.1:mRNA	(mRNA)	-	AT5G49320	4169	-	AT5G49334	3484	-
713	4	16285473	332	5810	1	-314511	4539	7539	6.92e-06	3670000	113	38	24	24				AT4G33980	579	-	AT4G33985	2473	-
12237	3	4508808	142	5817	1	-314207	4489	7639	4.32e-09	4850000	72	20	5	5				AT3G13740	2567	+	AT3G13750	2086	+
27109	1	17266804	258	5820	1	-314049	6526	5256	33.2537	340.469	82	48	21	21				AT1G46768	396	-	AT1G46840	3252	+
1189	5	22215742	198	5844	1	-312905	6286	5501	9.43	1220	69	38	13	13				AT5G54670	1706	+	AT5G54680	1214	+
6241	4	10290804	147	5859	1	-312296	6106	5691	3.22	3570	60	31	8	8				AT4G18700	26	-	AT4G18710	5396	+
605	3	18470907	244	5872	1	-311727	6080	5736	2.82	4510	87	45	22	22				AT3G49790	1265	-	AT3G49796	28	+
26984	4	13657008	337	5906	1	-310169	3906	9027	4.54573e-09	1.62767e+07	129	34	26	26				AT4G27260	971	+	AT4G27270	4155	-
6935	3	18959414	207	5918	1	-309799	6135	5763	3.89	5250	66	34	11	11				AT3G51050	1560	+	AT3G51057	3276	-
13533	1	29278415	268	5932	1	-30925	5681	6243	0.17	37200	95	44	23	23				AT1G77855	30	-	AT1G77860	4094	-
16903	3	1838942	145	5953	1	-308435	6350	5619	13.2301	2383.2	68	37	13	13				AT3G06080	1029	-	AT3G06090	1759	+
11554	1	6174339	240	5961	1	-30798	4193	8538	1.41e-07	54500000	119	34	23	23				AT1G17940	1236	-	AT1G17950	3158	+
32481	1	25622588	294	5963	1	-307818	6424	5577	19.4375	1911	74	41	16	16				AT1G68360	322	-	AT1G68370	9010	-
4718	5	2120279	251	5966	1	-30779	5718	6270	0.00223	41600	81	37	16	16				AT5G06830	774	-	AT5G06839	123	+
869	5	19104524	231	5987	1	-306955	4836	7454	0.00012	2830000	105	37	22	22				AT5G47040	5923	-	AT5G47050	1701	+
18906	4	9932109	203	6000	1	-30618	6623	5474	59.1155	1058.51	73	42	17	17				AT4G17870	2691	+	AT4G17880	1156	-
15735	5	374668	317	6009	1	-305702	4232	8595	2.58e-11	61400000	121	35	25	25	AT5G01970.1:mRNA	(exon five_prime_UTR)	-	AT5G01960	1856	+	AT5G01980	389	+
8497	3	9421593	268	6016	1	-305252	5680	6424	0.169	80500	79	35	15	15				AT3G25795	3021	-	AT3G25800	861	-
2447	3	22122922	243	6034	1	-304108	5744	6403	0.279	73400	82	37	17	17				AT3G59884	143	-	AT3G59890	1155	-
25224	4	17764795	200	6040	1	-303579	7156	5157	872.176	184.629	70	45	18	18				AT4G37780	5337	-	AT4G37790	3147	+
8500	5	20992821	182	6059	1	-302365	7191	5175	1030	21.3	63	41	14	14				AT5G51660	3484	+	AT5G51670	625	+
14658	5	4359755	300	6075	1	-301719	5311	7043	0.00877	790000	94	37	20	20				AT5G13550	352	-	AT5G13560	726	-
21092	2	835811	291	6076	1	-301678	5281	7078	0.00690666	890666	88	34	17	17				AT2G02860	3500	-	AT2G02870	1856	+
5385	3	11384320	295	6088	1	-300864	5770	6518	0.332	120000	89	40	21	21				AT3G29575	462	-	AT3G29577	5031	+
33586	5	21729706	187	6089	1	-300857	6183	6081	5.12861	17791.1	70	35	13	13				AT5G53500	498	-	AT5G53510	9050	+
8020	5	16739614	260	6103	1	-299796	5866	6459	0.695	91700	81	37	17	17				AT5G41810	80	+	AT5G41820	1060	+
25935	3	8451062	194	6116	1	-299222	7889	4822	24624.8	25.2122	46	36	8	8				AT3G23550	461	-	AT3G23560	2957	-
14574	1	25028681	229	6122	1	-298953	4887	7796	0.000186	7680000	105	36	22	22	AT1G67050.1:mRNA	(exon three_prime_UTR)	-	AT1G67040	6252	-	AT1G67060	7821	+
22910	1	24034367	279	6153	1	-297475	4391	8764	1.47954e-06	9.15424e+07	117	34	24	24				AT1G64670	949	-	AT1G64680	1515	+
23637	2	872733	221	6167	1	-296839	5430	7120	0.00251157	103555	82	32	15	15				AT2G02980	2457	+	AT2G02990	663	+
28644	2	9701805	237	6173	1	-296695	5281	7333	0.00690666	1.97306e+06	88	33	17	17				AT2G22795	2025	-	AT2G22800	2783	-
21197	4	18377396	263	6178	1	-296366	6483	5984	25.541	12582.6	78	41	19	19				AT4G39530	286	-	AT4G39540	698	+
30886	3	19197499	248	6189	1	-295881	7192	5414	1031.97	812.279	57	36	11	11	AT3G51760.2:mRNA	(exon three_prime_UTR)	-	AT3G51750	266	-	AT3G51770	2158	-
14049	1	26971204	279	6190	1	-295771	5982	6512	1.62	117000	82	38	18	18	AT1G71697.1:mRNA	(exon five_prime_UTR)	+	AT1G71696	770	+	AT1G71700	2046	+
33038	3	8404987	221	6202	1	-295202	6945	5633	357.266	2523.25	68	40	16	16				AT3G23440	412	-	AT3G23450	5336	+
12054	1	5941138	256	6218	1	-294655	5555	7068	0.0615	856000	95	39	22	22				AT1G17345	55	+	AT1G17350	518	+
17002	1	10076872	140	6225	1	-294516	5617	6998	0.0964434	690338	81	33	15	15				AT1G28670	597	-	AT1G28685	981	-
30308	1	13076427	280	6228	1	-294389	5873	6699	0.74985	224901	87	39	20	20				AT1G35510	1617	+	AT1G35515	1359	+
29849	4	7330852	312	6241	1	-293525	6831	5793	186.56	5952.56	71	40	17	17				AT4G12360	1815	-	AT4G12370	964	+
6957	3	6495322	248	6271	1	-291747	7323	5471	1980	1050	65	41	16	16				AT3G18830	4172	-	AT3G18840	752	+
24081	4	14208285	287	6295	1	-290579	5631	7175	0.112766	1.24101e+06	91	37	21	21	AT4G28760.1:mRNA,AT4G28760.2:mRNA	(mRNA),(mRNA)	+,+	AT4G28750	4466	-	AT4G28770	3427	-
5141	2	11356842	236	6300	1	-29025	6346	6379	12.8	67600	79	39	19	19				AT2G26692	5666	+	AT2G26695	8138	+
4096	1	1504905	182	6328	1	-288016	7587	5417	607	816	69	45	19	19	AT1G05200.2:mRNA	(exon five_prime_UTR)	+	AT1G05190	1165	-	AT1G05205	4107	-
27943	1	17834343	155	6332	1	-28786	7978	5158	34072.3	185.636	50	37	10	10				AT1G48270	3999	-	AT1G48280	668	+
19151	5	16772532	217	6337	1	-287219	5967	6926	1.42781	529160	76	33	15	15				AT5G41900	943	+	AT5G41905	2884	-
4824	1	11330009	199	6344	1	-287018	6368	6499	14.3	11000	80	39	19	19	AT1G31650.1:mRNA	(mRNA)	-	AT1G31640	5931	-	AT1G31660	848	-
16409	2	12023276	181	6363	1	-286322	8596	4840	408344	27.7342	52	43	14	14				AT2G28190	6796	+	AT2G28200	783	+
10794	1	29439941	180	6421	1	-283575	5220	8119	0.00437	18000000	84	28	14	14				AT1G78240	3459	-	AT1G78250	3942	-
29808	4	14707888	194	6447	1	-282368	6692	6389	91.96	69642.3	74	38	18	18				AT4G30080	1648	-	AT4G30090	727	-
78	1	28732248	198	6494	1	-280665	5497	7869	0.0438	9420000	74	26	11	11				AT1G76570	1521	+	AT1G76580	1887	+
1149	1	22099305	229	6507	1	-279937	6669	6520	78.1	120000	60	30	10	10				AT1G60010	2841	-	AT1G60020	1325	-
33310	1	23352798	136	6576	1	-277033	6328	7010	12.0123	713829	63	28	10	10				AT1G63010	168	-	AT1G63020	1819	-
31860	1	6061362	213	6582	1	-276839	5752	7726	0.299912	6.41066e+06	83	32	17	17				AT1G17615	800	+	AT1G17620	748	+
1189	3	20142677	172	6620	1	-274884	6999	6433	451	82600	64	34	14	14				AT3G54400	120	-	AT3G54410	1788	+
6562	1	22592	265	6649	1	-273484	5732	7934	0.26	11000000	87	33	19	19				AT1G01030	9009	-	AT1G01040	422	+
11016	3	18721275	170	6669	1	-27273	8444	5414	219000	812	48	36	11	11				AT3G50440	2865	-	AT3G50450	1055	+
30335	5	4457861	245	6691	1	-271924	5566	8256	0.0664515	2.58641e+06	83	29	16	16				AT5G13810	963	+	AT5G13820	2911	+
2071	3	18958924	243	6737	1	-269977	6170	7551	4.86	3730000	79	33	18	18				AT3G51050	1088	+	AT3G51057	3748	-
7901	3	22371714	143	6754	1	-269335	7771	6023	14600	14500	58	36	14	14				AT3G60520	9205	-	AT3G60530	1430	+
5151	5	23840444	169	6760	1	-269234	7714	6070	11400	17400	64	39	17	17	AT5G59050.1:mRNA,AT5G59050.2:mRNA	(mRNA),(exon three_prime_UTR)	-,-	AT5G59040	3268	+	AT5G59055	3678	+
23832	1	29560855	237	6777	1	-268655	5511	8528	0.0480267	5.37302e+07	88	30	18	18				AT1G78580	60	-	AT1G78590	3276	+
5664	2	14813243	231	6813	1	-267613	8642	5481	473000	1110	55	41	16	16				AT2G35130	3128	-	AT2G35140	63	+
25310	3	4616994	210	6858	1	-265866	6747	7106	125.55	993531	68	32	15	15				AT3G13970	2250	-	AT3G13980	1939	-
4031	5	26900149	154	6877	1	-265012	7432	6483	2880	99600	63	35	15	15				AT5G67411	1128	-	AT5G67420	4063	-
1751	3	23351311	184	6945	1	-262123	6002	8197	1.81	21900000	77	29	16	16				AT3G63200	3838	+	AT3G63210	2212	-
27221	3	9577130	211	6992	1	-260297	6815	7312	175.848	1.89401e+06	71	33	17	17				AT3G26170	2086	-	AT3G26180	982	-
23384	2	18172632	232	7015	1	-259388	6468	7752	24.3528	6.73146e+06	63	26	11	11				AT2G43871	3918	+	AT2G43880	286	+
32853	5	22359799	136	7024	1	-258894	7763	6480	14172.9	98331.2	53	31	11	11				AT5G55090	1668	-	AT5G55100	1235	-
20524	5	26531131	251	7045	1	-258084	7103	7121	710.075	1.04219e+06	69	34	17	17				AT5G66440	158	-	AT5G66450	3358	+
3699	5	7969145	191	7159	1	-253853	8307	6271	131000	41900	51	33	12	12				AT5G23640	737	-	AT5G23650	572	+
10682	1	10229252	219	7170	1	-253453	6296	8296	10	29000000	77	30	17	17				AT1G29265	2165	+	AT1G29270	726	+
6129	3	22641198	249	7188	1	-252877	6634	7906	6.26	10100000	71	30	16	16				AT3G61170	84	-	AT3G61172	442	-
1116	2	9214926	189	7193	1	-252678	4670	11250	2.56e-05	0.000679295	95	21	16	16				AT2G21510	1961	-	AT2G21520	499	+
32991	2	9873325	189	7217	1	-251947	7649	6904	7889.05	474551	59	32	14	14				AT2G23171	6626	-	AT2G23180	1488	+
7367	1	7609375	144	7234	1	-251618	7543	7015	4640	736000	59	31	13	13				AT1G21660	381	+	AT1G21670	951	+
56	1	24846152	165	7242	1	-251361	7830	6769	18800	294000	51	29	10	10				AT1G66590	3822	+	AT1G66600	2086	+
24412	4	15597378	229	7300	1	-249181	6036	8916	2.17455	1.29782e+08	73	25	14	14				AT4G32295	3218	+	AT4G32300	1983	+
7292	2	14768321	178	7387	1	-24568	7423	7429	2790	2660000	59	29	13	13				AT2G35040	80	-	AT2G35050	314	+
32695	2	352518	173	7390	1	-245612	8569	6436	38000.6	84412.1	47	31	11	11				AT2G01810	2424	+	AT2G01818	853	-
30229	4	8435385	213	7396	1	-245362	8370	6602	163938	164406	43	27	8	8				AT4G14720	415	-	AT4G14723	4408	+
13391	5	17636641	310	7433	1	-243936	5169	10796	0.00268	0.000363652	96	25	20	20				AT5G43870	883	-	AT5G43880	3022	-
7992	5	23407814	193	7455	1	-243074	7814	7184	18200	1270000	58	31	14	14				AT5G57780	1558	-	AT5G57785	986	-
4948	5	23131449	144	7501	1	-241813	6962	8133	383	18600000	55	23	9	9				AT5G57123	3866	-	AT5G57126	4004	-
2388	1	3066448	204	7576	1	-23938	6703	8589	99	60700000	73	29	17	17				AT1G09490	612	+	AT1G09500	149	+
30642	1	5602728	193	7614	1	-237717	6337	9197	12.5796	2.41758e+08	65	22	11	11				AT1G16380	1456	-	AT1G16390	49	+
10479	4	6817459	178	7701	1	-234087	7746	7714	13400	6250000	45	22	7	7				AT4G11170	417	+	AT4G11175	539	+
33491	1	29413728	148	7704	1	-233937	7291	8205	1687.06	2.22263e+06	55	24	10	10				AT1G78160	3617	+	AT1G78170	257	+
13207	1	17630234	220	7779	1	-231279	10742	5669	159000000	311	35	34	10	10				AT1G47860	73	-	AT1G47870	4413	+
15028	2	13674291	168	7805	1	-229809	7614	8085	676	1660000	48	22	8	8				AT2G32179	998	+	AT2G32190	123	+
21403	1	11329470	164	7818	1	-229127	7286	8489	1646.29	4.89875e+07	57	24	11	11	AT1G31650.1:mRNA	(mRNA)	-	AT1G31640	5375	-	AT1G31660	1404	-
33582	5	1791909	247	7832	1	-228552	5327	11662	0.0104206	0.0011589822474073	88	21	17	17	AT5G05965.1:mRNA	(mRNA)	-	AT5G05960	1198	+	AT5G05970	3262	+
6907	5	21337804	224	7907	1	-225862	6183	10230	5.13	0.000155724	70	21	13	13	AT5G52580.2:mRNA	(exon five_prime_UTR)	+	AT5G52570	913	-	AT5G52600	5186	-
31041	1	20950699	167	7940	1	-224417	7867	8119	22985.1	1.79879e+07	58	28	14	14				AT1G56010	1500	-	AT1G56020	1362	+
248	3	3589307	205	7942	1	-22428	7327	8730	1980	85500000	54	22	10	10	AT3G11415.1:ncRNA	(exon)	+	AT3G11410	3618	-	AT3G11420	2066	+
33348	1	30267984	155	8074	1	-21957	7255	9106	1460.88	2.00486e+08	61	24	13	13				AT1G80490	1022	-	AT1G80500	2468	+
30540	1	25998247	135	8172	1	-215944	6621	10232	58.4882	0.0001579079267864	54	16	7	7				AT1G69150	3101	-	AT1G69160	1900	+
4739	1	25818825	197	8264	1	-212622	9911	6994	21700000	674000	37	27	9	9				AT1G68740	2265	-	AT1G68750	4019	-
30816	5	8538241	236	8300	1	-211415	11552	6052	8.69186e+08	16183.3	33	33	11	11				AT5G24850	251	-	AT5G24860	3419	+
30536	4	17016060	201	8368	1	-209402	8220	8627	97774.8	6.67246e+07	53	25	13	13				AT4G35920	903	-	AT4G35930	2769	+
8020	1	3928638	241	8388	1	-208862	6661	10687	72.5	0.000315874	68	21	14	14	AT1G11670.1:mRNA	(CDS exon)	-	AT1G11660	4202	+	AT1G11680	9743	+
5222	5	26915321	153	8432	1	-207046	10361	6954	66700000	578000	38	29	11	11	AT5G67440.1:mRNA,AT5G67440.2:mRNA	(mRNA),(mRNA)	-,-	AT5G67430	3293	+	AT5G67450	3396	-
4096	5	3694691	142	8483	1	-205327	9357	7794	4440000	762000	43	26	11	11				AT5G11520	6997	-	AT5G11530	1100	+
21338	1	13318176	231	8510	1	-204451	6555	11196	39.3042	0.00062932351944788	59	16	9	9				AT1G35820	9033	-	AT1G35830	2923	-
31009	3	4543366	148	8521	1	-203998	7324	10054	197.819	0.00011731820713841	50	17	8	8				AT3G13800	1952	+	AT3G13810	924	+
2472	3	22857024	197	8543	1	-203406	7936	9315	29800	314000000	55	23	13	13				AT3G61740	149	-	AT3G61750	775	-
7545	4	15381000	133	8855	1	-193139	7329	10829	1990	0.000387417	56	18	11	11				AT4G31790	2040	+	AT4G31800	2135	+
23630	3	21143741	155	9211	1	-181188	7745	11134	13163.5	0.00057769967390524	47	15	8	8				AT3G57120	3207	+	AT3G57130	3740	+
6202	3	8863697	178	9753	1	-164628	9210	10502	2890000	0.000235929	40	17	9	9	AT3G24420.1:mRNA	(mRNA)	-	AT3G24390	6154	-	AT3G24430	4797	-
30777	4	12380749	162	9852	1	-161868	6923	14243	307.368	0.016971049259809	61	13	12	12				AT4G23750	2805	+	AT4G23760	1015	+
28695	4	12416441	153	9881	1	-161091	8635	11477	462623	0.00093230284364131	45	16	10	10				AT4G23880	66	-	AT4G23882	1036	+
2788	4	9899674	179	10307	1	-14891	11220	9613	462000000	556000000	26	16	6	6				AT4G17800	3094	-	AT4G17810	7085	+
23425	5	8802600	143	10777	1	-136281	10433	11286	7.73842e+07	0.00070147579371234	31	14	7	7	AT5G25360.2:mRNA	(mRNA)	-	AT5G25350	5650	-	AT5G25370	1569	-
27866	1	25319021	154	11088	1	-127745	10990	11362	2.72277e+08	0.00078290117932551	29	14	7	7				AT1G67550	1702	+	AT1G67560	801	+
31994	4	12201942	145	11801	1	-110074	13175	10714	0.0011246155162128	0.00032642491357805	17	12	4	4	AT4G23360.1:mRNA	(CDS exon)	-	AT4G23350	2813	-	AT4G23370	4348	-
8644	4	11371404	150	12596	1	-0.929092	14840	10714	0.0102003	0.000326425	13	12	4	4				AT4G21360	3331	-	AT4G21362	3885	+
14599	4	8123833	141	12901	1	-0.86914	12277	13501	0.000301968	0.00881515	21	9	5	5				AT4G14090	67	-	AT4G14096	512	+
24482	1	24232800	138	13418	1	-0.77247	12090	14658	0.00022489424068288	0.024394260070765	20	7	4	4	AT1G65240.1:mRNA	(CDS exon)	-	AT1G65230	1966	+	AT1G65250	1469	+
23774	4	6212446	131	13810	1	-0.703679	12759	14569	0.00063277843834758	0.022226946582208	18	7	4	4				AT4G09875	362	-	AT4G09880	2113	+
