# Supplementary material for: Genome-Wide Identification of KANADI1 Target Genes
Source: PLoS One. 2013 Oct 14;8(10):e77341. doi: 10.1371/journal.pone.0077341 (PMC3796457; doi:10.1371/journal.pone.0077341)
Supplement: Dataset S2 — Putative KAN1 targets with roles in system and organ development and hormone signaling. (XLS) [file pone.0077341.s002.xls]

## Sheet: auxin
AT1G15750.1	| Symbols: WSIP1, TPL | Transducin family protein / WD-40 repeat family protein | chr1:5414817-5420630 REVERSE LENGTH=3829	ACATCTTCCAATTCCAGGAAGACCTAAATTTCCTCTTTTTTTTGCCGTTATCTGCAGAGATGCGAAGTTTCTGGATAATTATTCAGATATAGATCTGGTGATAGTTTGGTTAGTTGTTGTGCATCTGAGTTAGAAAAAAGTCTTTTAAGGAAGTGAGAGAAAACATGTCTTCTCTTAGTAGAGAGCTCGTTTTCTTGATCTTACAGTTTCTCGATGAAGAGAAGTTTAAAGAGACTGTTCACAAGCTTGAACAAGAATCTGGGTTTTTCTTCAATATGAAGTATTTTGAGGATGAGGTTCACAATGGAAATTGGGATGAGGTTGAGAAGTATCTCTCTGGTTTCACTAAAGTAGATGATAATAGATACTCTATGAAGATATTCTTCGAGATAAGAAAGC…
AT1G16510.1	| Symbols: | SAUR-like auxin-responsive protein family | chr1:5644572-5645443 REVERSE LENGTH=872	GTAGTGTAACATAGTATTTGATTTGTATACTAAAATAAATGTAAAATTTATCGGGCTGTTGTACCTGGCAAGTACACCATATGTGTACTCTCTCCTCAATGCTCTCGTCATAATCTTTCCATGTCTTCTTCTCTCTATATATATTACTTAACTCTTTCTCACTCTCTCTAATTTTAAATTTATCTATCATTAGTTTAAACCGCCGGAGAACAAAAAATGAAGCATCTCATCCGCCGCCTCTCTAGAGTCGCCGACTCATCCTCCGAATTCTCCATCCGCCGTTCCACCTCCTCCTTCCGCAACCGTCGCGGTCACCATCGTCTCCACGCGCCGCCGCCTCCGTGGTCAATATGTCCAGCTAGAAGAGTCAACACCGTCCCCGCTGGTCACGTACCTGTC…
AT1G17345.1	| Symbols: | SAUR-like auxin-responsive protein family | chr1:5940423-5941210 FORWARD LENGTH=788	ACCAAGAAAGTTAGTTTCTCAATTCCTGATAAAACATACACAAAACAATAATCTTAATTTCAAGAAACTACTACTATTGCTAAAAATCAGAGACTTTCGCTAATGGCTATATTCGGTAAACTGACAAAGCTCAAGTCTGCCATAAAGAAATGGCCTTCCTTGACCAAGAACCACCATTCAACCATGTGTACCGCCTCTACCGCCGTATCTGAGGTCTCAAAGTGCGAGGATCTCCATGTGGTTTACGTCGGAAAGTCACGAAGACCTTACATGCTTAGTTCCCACGTCATCGCTCATCCGCTTTTCCAAGAACTACTTGACCGGTCGTCTAGATTTATCGAAGAACGTCACGACCAAGAGACCGTCTTAGTAGCTTGCGAAGTCGTATTGTTCGAGCAC…
AT1G19840.1	| Symbols: | SAUR-like auxin-responsive protein family | chr1:6872794-6873255 REVERSE LENGTH=462	ATGGCCGGAAGTCTTGTAAAATGCAGCAAGATCCGTCACATTGTGAGACTCAGACAAATGCTCCGGCGATGGCGTAACAAAGCGCGGTTATCTTCGGTCAGCCGTTGTGTACCGTCGGATGTTCCATCTGGACACGTGGCAGTTTGTGTGGGTAGCGGTTGCAGGAGATTTGTGGTGCGTGCGTCGTACCTGAACCATCCTATCATAAGCAATCTTCTGGTTCAAGCTGAGGAAGAGTTTGGTTTTGCTAACCAAGGACCGTTGGTTATTCCTTGCGAAGAATCGGTTTTCGAAGAAGCGATCCGGTTTATATCCCGGTCTGATTCTTCTCGGTCTAGCCGGTTTACTTGTCCTGATGATCTTCAGAAATGTAACGGAGGGATCAAAATCAAAAGCAAG…
AT1G30330.2	| Symbols: ARF6 | auxin response factor 6 | chr1:10685822-10690838 REVERSE LENGTH=3827	CTTCTTCTTCTGATTCTCATTTCAAATAAGAGAGAGAGAGAGAGAAGTAAGTAAAACTTTAGCAGAGAGAAGAATAAACAAATAATTATAGCACCGTCACGTCGCCGCCGTATTTCGTTACCGGAAAAAAAAAATCATTCTTCAACATAAAAATAAAAACAGTCTCTTTCTTTCTATCTTTGTCTATCTTTGATTATTCTCTGTGTACCCATGTTCTGCAACAGTTGAGCAAGTGCATGCCCCATATCTCTCTGTTTCTCATTTCCCGATCTTTGCATTAATCATATACTTCGCCTGAGATCTCGATTAAGCCAGCTTATAGAAGAAGAAACGGCACCAGCTTCTGTCGTTTTAGTTAGCTCGAGATCTGTGTTTCTTTTTTTCTTGGCTTCTGAGCTT…
AT1G31880.1	| Symbols: NLM9, BRX | DZC (Disease resistance/zinc finger/chromosome condensation-like region) domain containing protein | chr1:11445490-11450189 FORWARD LENGTH=1574	GTCTAGTTAAAACTCTCGGAGCTCCTTTCAGTTCTCGGGTCACCCAATAACCCGACTTCTCGACCCGGTTTCGTCTCTGTTCTCATTTTTTCCAAATTTCTCTTCCGGAAAATGAAGATTTCTATGGGTTTTTGAGTTTGGAGATTTTCTCAGTGAAGTTTATTACATAATCAGATTCGAAGAAGAAGACATTTCAGCCATTGATGGTCTATTTATAGACGTAGACTCAGAACTAACCCCACTCGTGCCGGCTTCCTAAATAGACCAAAGCCTTCAAGAGGAAAATAAAGCAGAAGCTAGCTATCTAGTATCTCAATAATCTCAGATCATATCGCTTCATTTCTCAGATATCGAAACACAAAGGTCTGAAAAGGCAGAGAACAACTCAAAAAAGAGACC…
AT1G51950.1	| Symbols: IAA18 | indole-3-acetic acid inducible 18 | chr1:19305315-19307510 FORWARD LENGTH=1539	AGAGAGAGAGAGAACACAAAGTGGGAAAAAAGATAAGAACCCACCATAAAGTTTTAACATTTTTCCCTTCAAAAGGCGAAAGCTTTTGATTTGTATAAAAGTCCCACTTAATCACCTCTCTAGCTTCTCATTCCATTTCCATCTCCTCTCTTTTGTTTTCTAAGTTGCTTCAAGAGTTTTGGATAGTGTAGCAGAGAGATTTTAACTAATGGGTTTATAAAATTTTGTTCTTTTGCGTGAACAAGTTGTCAACTTCTAGACAGATTTTCTTTTTGAAGTGTTTTCTTGTCGAAATTCTTCTTCTTTTGGTCAAAGAACGCAAGATTCTTCTGTAGTTCCTCTAAAAAAAATCCTAATGGAGGGTTATTCAAGAAACGGTGAAATCTCTCCGAAGCTGCT…
AT1G56010.2	| Symbols: NAC1, ANAC022 | NAC domain containing protein 1 | chr1:20946571-20949281 REVERSE LENGTH=1393	ATTACTACTTAAACCAAGGGTCTTCCTCCTCGGACACACCCAAATGATCCCAATAATTATTCTTCTCTTTATCTCTCTTTTCCTCTTAACCATCCACTAATCAAACACTAAAACCTAGAAAAAAAAAGGATCAAATCATGGAGACGGAAGAAGAGATGAAGGAAAGTAGTATAAGCATGGTGGAGGCAAAGTTGCCTCCGGGATTCAGATTTCACCCGAAGGACGATGAGCTTGTCTGCGATTACTTGATGAGACGATCGCTTCACAATAATCATCGACCACCTCTTGTCCTGATCCAAGTCGATCTCAACAAGTGTGAGCCTTGGGACATCCCAAAAATGGCATGCGTGGGAGGGAAGGATTGGTATTTCTACAGCCAAAGAGACCGAAAATACGCGA…
AT1G66340.1	| Symbols: ETR1, EIN1, ETR, AtETR1 | Signal transduction histidine kinase, hybrid-type, ethylene sensor | chr1:24734162-24737756 FORWARD LENGTH=2774	GTTAAACCCAACCAATTTTGACTTGAAAAAAAGCTTCAACGCTCCCCTTTTCTCCTTCTCCGTCGCTCTCCGCCGCGTCCCAAATCCCCAATTCCTCCTCTTCTCCGATCAATTCTTCCCAAGTGTGTGTATGTGTGAGAGAGGAACTATAGTGTAAAAAATTCATAATGGAAGTCTGCAATTGTATTGAACCGCAATGGCCAGCGGATGAATTGTTAATGAAATACCAATACATCTCCGATTTCTTCATTGCGATTGCGTATTTTTCGATTCCTCTTGAGTTGATTTACTTTGTGAAGAAATCAGCCGTGTTTCCGTATAGATGGGTACTTGTTCAGTTTGGTGCTTTTATCGTTCTTTGTGGAGCAACTCATCTTATTAACTTATGGACTTTCACTA…
AT1G75590.1	| Symbols: | SAUR-like auxin-responsive protein family | chr1:28382896-28383768 REVERSE LENGTH=873	CCCCTGACATTTTCTTTCTCTCACAAAGAAAACCAAATCACTAAACCGGAAAAAATGGCTGGAGGTCTCGGGAAATGCAGCAAGATCCGTCACATTGTGAGGCTAAGGCAAATGCTTCGACGGTGGCGCGATCAAGCGAGGATGTCTTCTTCTTTCAGCCGTTGTGTACCGTCGGATGTACCGTCAGGACACGTGGCGGTCTACGTAGGAAGCAGTTGTAGGAGATTTGTGGTGCGCGCGACGTATCTGAACCATCCTGTCCTAAGGAACCTTCTTGTTCAAGCTGAGGAAGAGTTTGGTTTCGTTAACCAAGGTCCGTTGGTTATCCCTTGTGAAGAATCGGTTTTCGAGGAATCGATTCGGTTTATATCCCGGTCTGATTCGACCCGGTCAAGACGG…
AT2G04160.1	| Symbols: AIR3 | Subtilisin-like serine endopeptidase family protein | chr2:1401268-1407745 REVERSE LENGTH=2552	AAAGTGAAAGTCCAACAAAGATACAAAGAAGAAGAGAGAAGAAGAAGAAGAATGAAGCTAACACATAACTTCTCGTTTCTTCTTCTTCTTCTTCTTGTTCACATGAGCTCGAAACACATTCTTGCTTCTAAAGATTCGTCTTCATATGTGGTGTACTTCGGAGCTCACTCTCATGTCGGAGAGATAACAGAAGATGCCATGGATCGAGTCAAAGAAACTCACTACGACTTTCTTGGTTCCTTCACTGGAAGCCGTGAGAGAGCCACAGACGCCATTTTCTACTCATACACAAAGCACATCAACGGATTCGCTGCTCATCTAGACCACGACCTTGCTTATGAAATCTCCAAACACCCTGAAGTTGTGTCTGTCTTCCCAAACAAAGCTTTAAAGCTTCAC…
AT2G21210.1	| Symbols: | SAUR-like auxin-responsive protein family | chr2:9085210-9085909 REVERSE LENGTH=700	ATCACTCTTTTTCTTTAGCTCTGCAAGTTCTCATACTTTTTTAAGTATAAAGCAAAAGACTTTCAGTTTCAATAATCTTTCTATAAAAAGATCAACATCCATGGCTATCAGAATTTCTCGAGTGCTGCAATCATCAAAGCAACTTCTAAAATCGTTGTCACACTCATCAAACAATGTCGCTATTCCTAAAGGACACCTTGCGGTTTACGTAGGAGAGATGATGCAGAAGAGGAGATTCGTGGTTCCAGTGACATACTTAAGTCACCCTTGTTTTCAAAAGCTTCTAAGAAAAGCAGAAGAAGAGTTTGGGTTTGATCACCCAATGGGTGGCCTCACTATTCCCTGCACTGAACAAATCTTCATCGATCTCGCCTCTCGCCTTAGCACTTCATCGTGATT…
AT2G21220.1	| Symbols: | SAUR-like auxin-responsive protein family | chr2:9089326-9089813 FORWARD LENGTH=488	GCCATCTACACCTCAACTTCTTCTTCTTCTCCTCTCAAGAAACAATAACTAGCAATGGCGGTTAAGAGATCTTCAAAGCTAACACAAACCGCAATGCTGAAGCAAATCCTCAAGAGATGCTCGAGCTTGGCCAAGAATCAATGCTATGATGAGGATGGTCTGCCTGTAGACGTACCAAAGGGTCATTTCCCGGTCTATGTAGGCGAAAAGAGGAGCCGGTACATCGTACCCATATCCTTCTTGACTCATCCTAAGTTCAAGAGCTTGCTTCAACAGGCAGAAGAAGAGTTCGGGTTCAATCATGACATGGGACTCACTATTCCTTGTGAAGAAGTTGTTTTCCGCTCTTTAACATCCATGATCGGATGAGGGAGTGGGAGAGAAAGAGAAAGAGAGAGA…
AT2G28085.1	| Symbols: | SAUR-like auxin-responsive protein family | chr2:11968120-11968620 REVERSE LENGTH=501	ATATACTTTTCAAACAAACAAAAAAAAACCTCAAAAAAAGGAAAATATCACTTTATCTTTTAGCATGACGAGGCAAAGAATGATTACAATTGAGTCGCCGAAGAAGAAAATGGGTGGAATTGTGAAGCTCAAGAATGTTGTAGAGAGGCTGGTGCAAATCAAAGGCTTTTCCTCGGCCAAGAAACCGTGTCCTGAAGAATACGGCCGAGATTGTGTCCCAAAAGACGTAAAGGAAGGTCACTTCGCGGTGATAGCTGTTGATGGGTATCATGAGCCTACACAAAGATTTGTTGTCCCATTGATGTTTCTAGAACACCCTATGTTCCGTAAGCTTCTAGAACAAGCAGAGGAGGAATACGGGTTCTATCACGATGGAGCGCTAATGGTACCTTGCCGGCC…
AT2G28350.1	| Symbols: ARF10 | auxin response factor 10 | chr2:12114331-12116848 FORWARD LENGTH=2265	ATGGAGCAAGAGAAAAGCTTGGATCCACAACTATGGCATGCTTGTGCAGGATCAATGGTTCAAATCCCTTCACTGAATTCAACGGTTTTTTACTTCGCTCAAGGCCACACAGAGCACGCTCACGCGCCTCCTGATTTTCACGCGCCGCGCGTTCCACCTCTTATCCTCTGTCGTGTCGTCTCCGTGAAGTTCCTCGCCGACGCTGAAACAGACGAAGTTTTTGCTAAAATTACGCTTTTGCCACTTCCGGGAAACGACTTGGATCTAGAAAACGACGCCGTTTTGGGTCTAACTCCTCCTTCTTCTGACGGTAACGGTAACGGTAAAGAGAAACCGGCGTCTTTCGCTAAAACGTTAACGCAGTCTGACGCTAATAACGGCGGTGGTTTCTCCGTTCCA…
AT2G33310.2	| Symbols: IAA13 | auxin-induced protein 13 | chr2:14114281-14115969 REVERSE LENGTH=1244	AAATCCTCTCTCTGTCTCTTTCTGTTTGTTTGTTTTCTTGTTTCCTTCTCTCTCTCTCTTTCTTTCTTTGTCTTCCTTTCCCAGGTTGTTTTTTTTTGCTCTCTCTGCCTTCTTGACTTTCAAAAGACTCTTTCTTTCTTTTGGATTGATTTTGGATTCTAGGGCTCTCTTTCTTTTAGTGGGTTTTTGTTGTTGTTGTTGTGGTCTCTCTGATGATTACTGAACTTGAGATGGGGAAAGGTGAGAGTGAGCTTGAGCTTGGTCTAGGGCTGAGTCTTGGCGGTGGAACGGCGGCCAAGATTGGTAAATCAGGTGGTGGTGGCGCGTGGGGAGAGCGTGGAAGGCTTTTGACGGCTAAGGATTTTCCTTCTGTTGGTTCTAAACGTGCTGCTGATTCTG…
AT2G33860.1	| Symbols: ETT, ARF3 | Transcriptional factor B3 family protein / auxin-responsive factor AUX/IAA-related | chr2:14325269-14328978 REVERSE LENGTH=2367	TAATGTCTCTCTCTCCACGCACAAAAGGTCTAAAAGCCACACCACACACATCAGTCACCAGACGTAGCAGAGAGCCTCACTGTTGCAGAGAGCACTCAGTACTGTTCTGTTTCTCTGATACCTCTCTCTCTCCTCTCTCTTTTAACATTGTCCAAATTAAAAATCTAAACTTTTTTTCTAGTTTTTTTTTTTTCTTTAATAGAAAAGTTTTTTTTCTCCACGGCTTAAAGACTCACTCATCACTGTGCTACTACTCTCTCTTCTTTTGGCTGAGAGGGTAAAAGTCATGAAGAAACTCCTCTGAGTTTTTTTTCTTTCTTTCTTATAATAAAGCTCTTATCTTTATCTCTGTTTCTCTCTCTTTAATGGGTGGTTTAATCGATCTGAACGTGATGGAGA…
AT2G34650.1	| Symbols: PID, ABR | Protein kinase superfamily protein | chr2:14589760-14591788 REVERSE LENGTH=1722	AAAACTCCAACACTTCTCCTTCTTCCATCTCTCTCAAACTTCTGAAAATCTTCTTCTTCTTCTCAATCATAAACCCTAAATCTTCATCTCTTCAGATCAGAAACTAATGTCCATTCAAAGACACCCTGTCCTGTTTCATCTCTGTCATTAGTCTTCTGTTTTCAGATTCCAATTTTTTTTCTTGAATTATCCTCTTAGCCATTTCTTGATTTAACTTCGATTTTCCCGGCGATGTTACGAGAATCAGACGGTGAGATGAGTTTAGGAACAACAAACTCACCGATAAGCAGCGGAACAGAGAGTTGCAGCAGTTTCAGCCGGTTATCATTCGACGCGCCGCCGTCAACTATCCCCGAAGAAGAAAGCTTCCTTTCTCTCAAACCTCACCGATCCTCAGAT…
AT2G34680.1	| Symbols: AIR9 | Outer arm dynein light chain 1 protein | chr2:14616622-14629129 REVERSE LENGTH=5739	CGCCAACATCTCTCTCTCCAGCTATTTTCCCTCAATTTTTAATCGTCGTTTTCACTTTTGTTCGATTCCATTCAAAAAAGCTTCAATCAGTGAGCTGCGTTTTTTATTCTCTGCTTCATCCAGATCTACATTTCTCTGTTTCAGCCTCTATTGCTCTGTTTAACAAGTTCTCAACGGCCGGAATCGTCGCCGGGATTCTCGCCACCGGAGTTATTGTGAAACGGTGAAAATGGGTTTTTGATTTTACTGGTTACTTCATTGTTCAGTGCATTTGGATTGATTTCACTATGGAGGAAGTAGCAGCTAAGGTTGAGGAAGAAACTGTGGAAACCAATGTAGATGCAGTGAAAGAGGACAATGCAACTATAGCTAATGAAAGCAGAAGCCCAGAGAGTGTTT…
AT2G38120.1	| Symbols: AUX1, WAV5, PIR1, MAP1 | Transmembrane amino acid transporter family protein | chr2:15972993-15977180 FORWARD LENGTH=2135	GAAGCATCTTATAGTATTTTTAGCTTCATTCCTTCTTTTGCTCTGATCAAAGTCTTCTCCTTCCCTTCTCTCTCTCTTTCCTCCTCTGCACATTTCTGGGTTCTTCTCTTCTTATGCTCTGTTTCTTTTAAGACACAGAAGAAACAGTACAGAGTTGAGATTTTCTTAAACAAAAGTGAAAAGAGAAGAAACAAGTGACAGCTCAAACGGACAAAAACCACTCTTGGGTCTTTCTTGCTTCTGATTCTTTCTCTTCTCTAATAGAAGAAAACATCTAGAAGCTAAAAAAATGTCGGAAGGAGTAGAAGCGATAGTAGCAAATGACAACGGAACAGATCAGGTAAACGGAAACCGTACCGGGAAAGATAACGAAGAACACGACGGCTCCACCGGTTCTAA…
AT2G39175.1	| Symbols: MIR160A, MIR160, FOC | MIR160/MIR160A; miRNA | chr2:16340282-16340360 FORWARD LENGTH=79	TGCCTGGCTCCCTGTATGCCATATGCTGAGCCCATCGAGTATCGATGACCTCCGTGGATGGCGTATGAGGAGCCATGCA
AT2G39885.1	| Symbols: MIR393A, AT-MIR393A | MIR393A; miRNA | chr2:16652101-16652233 FORWARD LENGTH=133	AGAGGAAGGATCCAAAGGGATCGCATTGATCCTAATTAAGGTGAATTCTCCCCATATTTTCTTTATAATTGGCAAATAAATCACAAAAATTTGCTTGGTTTTGGATCATGCTATCTCTTTGGATTCATCCTTC
AT2G42580.1	| Symbols: TTL3, VIT | tetratricopetide-repeat thioredoxin-like 3 | chr2:17728715-17731718 FORWARD LENGTH=2473	CTTTCTCTCTCTTCTCTCTGAAGACAGTACTTGTTTCTGTCCGGCGTTAAAAGCTTCGGTGGTGGTCTCTTGACTTCTCTGAGAAGAAGAAAAGGAAGCTGAGTCTCATTTTAGATTCAGCTCACGAGGAAGTGACGACGATGTCTCATTCTAGAAGACTTTCGTTGGAACCTGCTATAGATTCAATCACTGGTCGATTTCGTGATTTACAGAGAAATGATGATGACGTCAACAAACCTGATTTTCGAGAACTCGATCTAGGTTCTCCTGTTTCTACCTTAATGCCACGTGGCTCTGCTTCTTCTTCCGCTGCTGCGACTCCTACTAGCAGCTCTGGCTCTTCTGGCTCTGCTTCTGGTAAACCGTCGGTGAGTTCTCAGATGGCTAAACGGTTAGATG…
AT2G45210.1	| Symbols: | SAUR-like auxin-responsive protein family | chr2:18641566-18642704 FORWARD LENGTH=1139	TCATTCTTCTCTTGATCTCTTCTTCTTTAACGTTTATACTTTATATACATCGAAAGCATTTCTTCTTTGTCCGTTCACATCATTTTCGAATTTGTGTTTTCCCTAGAAATTGTCTTTTTTTTTTTCTTTCTTATAGAGAAAATCAAGAAAATGTAAAAAAGATTGATATATTTATTTATTCTCGTTCAAATGAATCACTCTTTATTTGACTCGTTAGTCCATGTCTCGTCTCACTCTCTTAATCTCTATTTCCTCTCAGATCTCTCAAAAAGTGTAGTTTTGTGACAAAAACTGTTTTTTAAAGTTAGCTATAAGAAGATGAGGAAGATCATAGGGTTTAGAATCGGGAGACGAGTCTCAAGATGGATCTTTCGCAAAACCCGGATCCAACGTTCAGGA…
AT2G46370.4	| Symbols: JAR1 | Auxin-responsive GH3 family protein | chr2:19033741-19036445 FORWARD LENGTH=2329	CCAATTTTTGTGTCTATAAAATAAGACAGCTTCTTTCTCTTGACTTTCCAAATTCACTCAACTTTCTCTCACTCCTTTTTTCTCTCTCTCTCTCTATCCTCTACAGAGCTCGCAGCAACTAGCGCAGGTACTCTCTCTTTCTCACTCCTTAATCTAGATACTAAAGCTGATCATTTTCATATCTCTCAGTAATCCGTTTCGTCTGATCGGGTAAAACACACTTCCAATTACTCCGGTTCCGACCTCGTTGACTTTTTCTTCAGATAGATTCCAAAAAAGTTCTCATCTTTACTTGTTCAATCTCATAGATTCCGATTTGGGTCTGATTGTTACCTCTCCACAACTATTGGGTTCCTCTCAAAACCCTTCGATTTCTTGATCCATCCTTCCTTAATTTTC…
AT3G03820.1	| Symbols: | SAUR-like auxin-responsive protein family | chr3:976933-977223 REVERSE LENGTH=291	ATGGCTTTGGTAAGAGGTTTCATGGCTGCAAAGAAGATTCTTGGTGGCTCAGTAGCAGGAACGAGGAAAGAAACTTCAGCACCAAAAGGGTTTCTTGCAGTGTACGTCGGTGAGAGCCAGAGGAAGAAGCAGAGACACCTTGTGCCGGTCTCATACTTGAACCAGCCTTTGTTTCAAGCTCTACTCATCAAAGCTGAAGAAGAGTTCGGATTCAATCATCCGATGGGCGGCTTGACGATCCCTTGTCCTGAAGATACTTTCCTCACTGTAACGTCTCAGATCCAAGGATGA
AT3G03830.1	| Symbols: | SAUR-like auxin-responsive protein family | chr3:979984-980488 REVERSE LENGTH=505	ATCATCAACCACAAGCAATCCAGAACTTTAGTCCTTCCTTTGATCCCATACATATTCAGAAGCTTCGAGAATCAAACTTCTAGACAAGAAAATGGCTTTGGTGAGAAGTATCTTCAGTGCAAAGAAGATTCTTGGCGGCTCCTTAGCAAGAACGAGCAAAGCACCAAAAGGTTTTCTTGCGGTGTACGTCGGTGAGAACCAAGAGAAGAAGCAGAGATACTTTGTACCAGTCTCATACTTGAAGCAGCCTTCATTTCAGGCCCTTCTCAGTAAATGCGAAGAAGAGTTTGGTTTTGATCATCCAATGGGCGGCTTGACAATTTGTTGTCCTGAATACACATTTATCAGCATAACTTCTAGGATCCAATGATGATCATCAGTAGGAAAAACAATAATTTT…
AT3G03840.1	| Symbols: | SAUR-like auxin-responsive protein family | chr3:981072-981798 FORWARD LENGTH=727	GGCAGACAGAAGCATGTGAAACTCTCAATTCATATACGTCCCCACAGTTTTCAAATATCCCTTAAAATGTTCAACTCTCTTATTGATCTATTTAAAAGACCCAAAACAGAACAACATCTTCATACCTATTAACAATAAGCAATCTAAGAACTCTAAGCTTCAAAAGATCAAGACTTATAAACAAAAATGGCTTTGGTGAGAAGTCTCTTTGTTTCAAACAAGATACTTGGAGGCTCATTAGCAGGAATGAGAAAATCAACTTCAGCACCAAAAGGGTTTCTTGCAGTGTACGTAGGGGAGAGCCAGAAGAAGCAGAGATACTTAGTGCTAGTCTCATACTTGAGCCAGCCATTGTTTCAAGATCTTCTCAGTAAATCCGAGGAAGAGTTCGGATTTGAT…
AT3G12830.1	| Symbols: | SAUR-like auxin-responsive protein family | chr3:4078651-4079608 REVERSE LENGTH=958	ATTGATTCTCTCTCGAATTCTCAAACATCCGTTTTCAGTACCAATCACCAAAAGTTTCTCTCTTCTCTCTCTCAAAGTCACAACACGAAGACGATGAAGCAACTAATCCGTCGTCTCTCTCGCGTCGCTGATTCCGCTCAATACAGTCTCCTCCGTTCCGATTCACAGCGACCTAGCCGCCGTTCCGAATCCTTCCTCCGTTCTTCGGTGACTCGCCGCTCAAAGAAGCAAACCTCCTCTGTTCCCGAAGGACACGTACCGGTCTACGTAGGTGACGAGATGGAGAGGTTCGTCGTTAGCGCGGAGCTACTTAACCATCCGGTTTTCATCGGTTTACTAAACCGATCTGCTCAAGAGTATGGTTACGAGCAAAAAGGAGTTCTACAAATCCCTTGCCAT…
AT3G23030.1	| Symbols: IAA2 | indole-3-acetic acid inducible 2 | chr3:8180768-8181800 REVERSE LENGTH=941	ATCAACCAGCTCACCAAGAACAAGAACAAGAAGAAGAAGAACAAGACAAGAAGAACAAAGTACCCAAGAAAACACACAAGAAGGAAACACAAAGATTGATATTGATCCAAAAGCAATGGCGTACGAGAAAGTCAACGAGCTTAACCTTAAGGACACAGAGCTATGTCTTGGATTACCCGGAAGAACAGAGAAGATCAAAGAAGAACAAGAGGTTTCTTGCGTTAAAAGTAACAACAAGCGTCTATTTGAGGAAACTCGTGATGAAGAAGAATCTACACCTCCTACCAAAACTCAAATCGTTGGTTGGCCACCAGTGAGATCTTCCCGTAAGAACAACAACAGTGTGAGCTACGTGAAAGTGAGTATGGACGGAGCTCCTTACCTTCGCAAGATCGATCT…
AT3G23050.1	| Symbols: IAA7, AXR2 | indole-3-acetic acid 7 | chr3:8194679-8197153 FORWARD LENGTH=1258	TATATTATTATTGCCCCTTCCTCTCCTTTCTTCTTCCCCTCTTACCTTTTCAGAGAGAGAAACAATATTTCTAATCTATTACAAGTAACATGATCGGCCAACTTATGAACCTCAAGGCCACGGAGCTCTGTCTCGGCCTCCCCGGCGGCGCTGAAGCAGTTGAGAGTCCTGCCAAATCGGCGGTGGGAAGCAAGAGAGGCTTCTCCGAAACCGTTGATCTCATGCTCAATCTTCAATCTAACAAAGAAGGCTCCGTTGATCTCAAAAACGTTTCTGCTGTTCCCAAGGAGAAGACTACCCTTAAAGATCCTTCTAAGCCTCCTGCTAAAGCACAAGTGGTGGGATGGCCACCTGTGAGGAACTACAGGAAGAACATGATGACTCAGCAGAAGACCAGTA…
AT3G23250.1	| Symbols: MYB15, ATY19, ATMYB15 | myb domain protein 15 | chr3:8309209-8310826 FORWARD LENGTH=1343	ATGTAAAACATACTTTTGACTATGTTGCCAATAATCAAAAAGACATCTCTCTCTCTCTCTCTCACATCCTATTTTCCAAGAAGCTCACCAATGCTTTTGAATTCTCCCACATGTCTTTTGACAATTTTAGTATAAATACTCAAACCCCTTAGTCAGTCATTCTCATGTTCATCAACAGCATTTGATCTCAAGCTCATAGGAATTTGATCTCCACATTATATCTTGATCATCACCACAAGAAAAACATTTCAACTTCTTTTATCAGCAATCACAAATCAAAGAGATGGGAAGAGCTCCATGCTGTGAGAAGATGGGGTTGAAGAGAGGACCATGGACACCTGAAGAAGATCAAATCTTGGTCTCTTTTATCCTCAACCATGGACATAGTAACTGGCGAGC…
AT3G25880.1	| Symbols: | NAD(P)-binding Rossmann-fold superfamily protein | chr3:9469713-9470033 REVERSE LENGTH=210	ATGATGGAACCTAAAGCCAAGTACGATCGTCAACTCATGTATACTATTCAAGGGACTTTGGAAGAAGCGAGTATCTGTTTACTCAATTGTGGTCCTATTGGTTCCAATGCCTTGAAGAATCTCGTCCTTGGTGGTGTTGGTAGTATCACCATCGTTGAAGGATCCAAGGTTCTAATTGGAGACATTTGGAAACAATTTCATAGGTACTAA
AT3G28860.1	| Symbols: ATMDR1, ATMDR11, PGP19, MDR11, MDR1, ATPGP19, ABCB19, ATABCB19 | ATP binding cassette subfamily B19 | chr3:10870038-10877506 REVERSE LENGTH=4228	ACACTCTCATTCTCTCTCTCTTCTCACCACTTCAAAACAAGACACTCGTAAAAGAGTTCTTGAACTTCACAAAACAATTGTCAGATTTTCAAGAAAAACTTTATAAAACAAAAAACATTTCATTCTTTCTCTCTCTCTCTCTCACTGCTCAATGATCTCGTTTTCTCACTAAACCAACTCGTTTCTTCTTACTTTCTTTAACTCGGATCTACAAAAAACCATGTCGGAAACTAACACAACCGATGCCAAGACTGTTCCAGCAGAAGCAGAGAAGAAGAAAGAACAGAGTTTACCATTCTTTAAACTCTTTTCTTTCGCTGATAAATTTGATTATCTCTTAATGTTCGTTGGTTCTCTTGGTGCCATTGTTCATGGCTCTTCCATGCCTGTCTTCTTTTT…
AT3G47600.1	| Symbols: MYB94, ATMYBCP70, ATMYB94 | myb domain protein 94 | chr3:17539338-17541230 REVERSE LENGTH=1486	CACCACTTGTACCTCTTTGTCTTAAGTACTCTTTAACCCTACAATTTCCTAAGCTCTCAAGCCACAAAAAACCACAAACCGTTCTTCACCAATATATATATCTGATCATCATCAAAGTCCTTCTCTCTGCTCATACCACAAACCGTTCCATTCTTCCCCTAATCACAAAGTGATATTTACATAGAGAAGATAGAGATGGGAAGACCACCATGCTGTGACAAGATTGGAGTGAAGAAAGGACCATGGACACCAGAGGAAGATATCATCTTGGTTTCTTACATCCAAGAACATGGTCCTGGAAACTGGAGATCTGTGCCTACTCACACAGGTTTGAGGAGATGTAGCAAAAGCTGTAGATTGAGGTGGACTAATTATCTTCGACCTGGGATCAAGCGTGGA…
AT3G48360.1	| Symbols: BT2, ATBT2 | BTB and TAZ domain protein 2 | chr3:17908192-17910525 REVERSE LENGTH=1439	CAAACTACCAAACCTACAGAAATCTCTCTTCTTCTTCTTCTCTACAAAATTTCAATGGAAGCTGTTCTTGTCGCAATGTCCGTCCCCGCCACAACGGAAGACGACGGATTTTCGTTAATCACCGATAAACTTTCATATAATCTAACGCCGACGTCGGACGTTGAGATCGTTACCTCCGATAACCGTCGGATTCCGGCACACTCCGGCGTTCTGGCTTCAGCTTCACCGGTACTGATGAACATCATGAAGAAACCGATGAGACGTTACAGAGGCTGTGGATCTAAAAGAGTCATCAAGATTCTTGGCGTTCCATGCGACGCCGTTTCGGTTTTTATCAAATTCCTCTACTCTTCTAGTTTGACGGAGGATGAGATGGAGAGATATGGAATCCATCTTTTA…
AT3G55730.1	| Symbols: MYB109, AtMYB109 | myb domain protein 109 | chr3:20681904-20684053 REVERSE LENGTH=1500	TAGGAAAGCTGGTACAAACCAAATTTCATTTTTTTTCTTTTAATTAATTTTGGCCAAAAAGAAAAAAAAATCGAAACTTTTTTTGTGTAAATGGAAGGAGAAACTCATCAATCGGAGCCGTTACCTTTAGCATCTGGAGATTCCGATGAAGGGATCAGTGCTGCGATTGAGGCGGAGCTTGCTGAGTTAGCTGCTGGAGATTCAAGCGGCGGTGGTGGTTGCGGCGGCGGAGGAGGAGGGATTAGGAGTAAAGTCAAAGGACCTTGGTCTACGGAGGAAGACGCGGTTCTTACGAAGCTTGTGAGGAAACTAGGACCGAGGAATTGGAGTTTGATCGCTCGTGGAATCCCTGGTCGTTCTGGTAAATCTTGTCGATTGCGTTGGTGTAATCAGCTTGAC…
AT4G03400.1	| Symbols: DFL2, GH3-10 | Auxin-responsive GH3 family protein | chr4:1497536-1499865 REVERSE LENGTH=2051	TACACACAAAGAAATTTCTTTTGTCTGAAGACAAAGGGAGTGGTCAATGACCAGTACTCCCCTATATGTTGGGTTAGGACTTCTACTCATTTTGCATCGTTGAGATACTATACTGCCTTGAAAGACTTGGTATTGGATGGAAACTGTAGAAGCGGGGCATGATGATGTTATTGGTTGGTTCGAGCATGTGTCGGAAAATGCCTGCAAGGTCCAAAGCGAGACGCTACGAAGGATTCTTGAGCTCAACTCCGGAGTGGAGTATCTGAGGAAATGGCTTGGGACTGTTGATGTAGAAAAGATGGACGATTATACTTTGGAAACTCTCTTTACTTCCTTGGTGCCTATTGTTTCACATGCTGATTTAGATCCTTATATTCAAAGAATTGCAGATGGAGAGAC…
AT4G09460.1	| Symbols: AtMYB6, MYB6 | myb domain protein 6 | chr4:5992966-5994258 FORWARD LENGTH=984	AACCCACAAATTGATCTCTTCTCTCTTCTCTTACACCATCTTCTTCATTCACCATGGGAAGATCTCCTTGTTGTGAAAAAGCTCACACAAACAAAGGAGCTTGGACTAAAGAAGAAGATCAACGTCTCGTAGATTATATCCGTAATCACGGTGAAGGTTGTTGGCGTTCTCTTCCTAAATCCGCTGGATTGTTGCGTTGTGGTAAAAGTTGTAGATTGAGATGGATTAATTACCTTCGTCCTGATCTTAAACGTGGTAATTTTACTGATGATGAAGATCAAATCATCATCAAACTCCATAGCTTACTCGGTAACAAATGGTCATTGATAGCTGGAAGATTACCAGGAAGAACAGATAACGAAATAAAGAATTATTGGAACACTCATATTAAGAGGAAGC…
AT4G12410.1	| Symbols: | SAUR-like auxin-responsive protein family | chr4:7342956-7343590 REVERSE LENGTH=635	AAACACAGAGAGAGATACCAAAAAACAAAAACCAAAATTTTCTCCAAATCTATTTCTTTCGAATCAAACCCATTTCTTGAAACTCGATTTCAAACAAACCCATCTCATTGTTTTCACCAAAGACTTTTTTTTTTTTTGTCGGAATCTGATTAAAACCAAGCATGAAGAGAGTCAGAGGGTTCAAAATTGGACACAGATTTGTCAAAATTTTCAAATGGATACCAAGAAACAGATGCCCGACCCGAATCACAAACCCGGTTACCGGAATCCGGTCATTAGCACGGTGTTTAAGCCGTGGAGCTAAGAGATTGTGCGGTGGAAGCAAGAAGAATCCGGGTCAGAATCAGATCCGGTTGGGTAAGGATCCGAAAAAGTCGAACCGGGTTGTTCCTCGAGGAC…
AT4G16780.1	| Symbols: ATHB-2, HAT4, ATHB2, HB-2 | homeobox protein 2 | chr4:9449114-9450743 FORWARD LENGTH=1171	TGCCCCCAGCTAGTCACATACTCATGATTGCAAAATCTCTCTCTCTCTCTGCCTCTCTATATATTAACCTTTCTTCTTCCTTTACTTTCTCATCTTCTATCTCTCAAAAGAAAAGCAGACAACTTTATTTGCAAAAACAGAGTTTTTTTTTCTTATCTTGAGAAAGTTCAACAGAAGATGATGTTCGAGAAAGACGATCTGGGTCTAAGCTTAGGCTTGAATTTTCCAAAGAAACAGATCAATCTCAAATCAAATCCATCTGTTTCTGTTACTCCTTCTTCTTCTTCTTTTGGATTATTCAGAAGATCTTCATGGAACGAGAGTTTTACTTCTTCAGTTCCAAACTCAGATTCGTCACAAAAAGAAACAAGAACTTTCATCCGAGGAATCGACGTGAAC…
AT4G16890.1	| Symbols: SNC1, BAL | disease resistance protein (TIR-NBS-LRR class), putative | chr4:9500506-9505455 REVERSE LENGTH=3906	ATGGAGATAGCTTCTTCTTCTGGCAGCCGGAGATACGACGTTTTCCCAAGCTTTCGTGGAGAAGATGTCCGTGACTCATTCCTCAGCCATCTTCTCAAGGAGCTCAGGGGCAAAGCAATCACATTCATAGATGATGAGATCGAGAGGAGCCGCTCAATCGGCCCGGAGCTTTTATCGGCAATAAAAGAATCGAGAATAGCAATCGTTATCTTCTCTAAGAACTATGCTTCATCCACCTGGTGCCTGAATGAATTGGTGGAGATTCACAAGTGTTATACGAATTTGAATCAAATGGTGATTCCGATTTTCTTCCACGTTGATGCTTCGGAAGTTAAAAAACAGACCGGCGAATTTGGAAAGGTCTTTGAAGAGACATGCAAGGCTAAATCAGAGGATGAG…
AT4G18710.1	| Symbols: BIN2, DWF12, UCU1, ATSK21, SK21 | Protein kinase superfamily protein | chr4:10296273-10299362 FORWARD LENGTH=1793	AAAGAAAGAGAAAGAGAAGAGCTGGATTCACATGGTCTTGTTCTTTCTCTCTCCTTCTTTTCTCATCTTGCGGCTTCCCTTTCTCTCTCTATCGCCACAATGATCATTACCAACCAAACTGATTGAAACTCATTTGTTCTCTCTCTCTCAAATCCACTCTCTCTCTTTCTTTTCTCTTCTCCTCTCTGTGTCTCTATCGCCATGGCTGATGATAAGGAGATGCCTGCTGCTGTAGTTGATGGACATGATCAAGTCACTGGTCATATTATTTCCACCACAATCGGTGGCAAAAATGGTGAACCAAAACAGACAATTAGTTACATGGCGGAGCGAGTTGTTGGTACAGGCTCGTTCGGGATCGTTTTCCAAGCAAAATGTTTGGAGACTGGAGAAACCGTG…
AT4G27260.1	| Symbols: GH3.5, WES1 | Auxin-responsive GH3 family protein | chr4:13653609-13656204 FORWARD LENGTH=2246	CTCACACACTAAAAGCTTGCAAAAACCATAAGCTTATCTACTTACTCATCTCTCTCACAAATCATTTTCTCAGACTTCTCTCTTTCTCTTAAACCATGCCTGAGGCACCAAAGAAAGAATCTTTAGAGGTTTTCGATCTGACGCTTGACCAAAAAAACAAGCAAAAGCTTCAGTTGATCGAAGAACTCACCTCTAACGCCGACCAAGTCCAAAGACAAGTCTTGGAGGAGATCTTGACCCGCAATGCTGACGTGGAGTATCTCAGGCGACACGACCTCAACGGTCGCACTGACCGTGAGACTTTCAAAAACATCATGCCCGTTATCACCTACGAAGATATTGAGCCTGAGATCAACAGGATCGCTAATGGTGATAAATCACCTATCCTCTCTTCCAAAC…
AT4G29940.1	| Symbols: PRHA | pathogenesis related homeodomain protein A | chr4:14648139-14653379 REVERSE LENGTH=2811	CCCGACCGTTGAAAGCACTCTTTCAAGTCGCCGCCGGTAACTCTAAACCCGCCGTACCAATATTTCAGTACCCTCCATTAACCCTCATCGGAAAGATCTTCACTTTGCCTTCATCTTTCTCAATTCCTCAATCCTTACTCTCTTCCAGGGTAAGATCTTATATGAAATGATTTGCTAAGAGGACTATAAGTCTCGGTGATCGGGGAATTCGATATGGAGGAGAGTGAAACAAAGGGGAGAATCAGTCAAGAAACTGATAAGGCTTGTGTTTCAGTTGAGAGAATTGGGTCTACTTTACTCTCATCATTTGTGAAGAAAGGTAAAGAAGTATCAAATAAGAGAAATTCTAAGCAGAATAAGCGAAAAGCGGAAGAAGAACTCTGTTCGAAATCAAGAACC…
AT4G30080.1	| Symbols: ARF16 | auxin response factor 16 | chr4:14703201-14706336 REVERSE LENGTH=2360	ATACGAACCCCTTTTTCCATTTTCTTTGTGCAAAAAGTGTAACCTTCCTTATCCGATTCTGAAGCAGAAATTAGCTGCAGAATCTTCAGATTCTCTCTATACCTAGATTGGTTTTTCACAGAATCTTCGCTATTTTGTTCAGATCTGCCACTGTTTCAGCAAAAACGGTCACAAAAAATATGATAAATGTGATGAATCCAATGAAAGGTGGAACAGAGAAAGGTTTAGATCCTCAGCTATGGCATGCATGTGCTGGTGGTATGGTTCGTATGCCTCCTATGAACTCTAAAGTCTTTTACTTTCCTCAAGGTCACGCCGAAAACGCTTACGATTGTGTCGATTTCGGTAATCTCCCTATTCCTCCCATGGTTTTGTGTCGTGTTTTAGCCATTAAGTATA…
AT4G32280.1	| Symbols: IAA29 | indole-3-acetic acid inducible 29 | chr4:15583387-15584769 FORWARD LENGTH=989	AGCAATCAACACCAACGAACACAACCTTTTCCAAAGCCAATAATAAAAGAACAAAAGCTTTTAGTTTCATCAAAGACGAAGCTGCCTTAGAAATGGAGTTGGATCTTGGTCTATCTCTTTCACCTCATAAATCTTCCAAGTTAGGGTTTAACTTTGACCTCAACAAGCATTGTGCGATCGAGGGTGCTGCGTCTTGTTTGGGTACCGAAAAACTGCGTTTTGAGGCGACGTTTGGGTTAGGGAATGTGGAGGAAAATTGTTATATGCCAAAACAGCGTTTGTTTGCCTTGAATGGCCAGCCCAACGAGGAAGACGAAGATCCTCTGGAATCCGAGTCTTCAATAGTTTACGATGATGAGGAGGAAAATAGCGAAGTTGTTGGATGGCCACCAGTAAAAA…
AT4G32880.1	| Symbols: ATHB-8, ATHB8, HB-8 | homeobox gene 8 | chr4:15863452-15868625 REVERSE LENGTH=3023	AAAGCTTTTCTCTCTCATCCCACTACAAATCTTATATACAAGTTTCGCAAATCTTGACTCTTCACGTTGTGGATCTATCTAGAGAGATAAGTAAGAGAGAGGAAGAGTAAGGAAGAAAGTGGTTGAACTGTAGCAGAGTCTGAGGTTTGAATCTTGTAGTTCCCATTGAAGCATGCTTCACCGTTTTTTCCGAAGGAAGTTACTCATCCACTGAGAGAGAAAGAGGGATTTGGAGATAGAGAAAGAAATTTCTCAGATGGGTTTGTGAGAATTCACAGCAAGAGCAAGAAACTCCTATATCTTCCTTTGCTTCCAGAGACCAGCGTGATCAAAAACAAATATTTTTACGGAACAAAATTAAATAGAGAGATCGGAGAGGATCAAAGATGGGAGGAGGAA…
AT4G34750.1	| Symbols: | SAUR-like auxin-responsive protein family | chr4:16577482-16578452 FORWARD LENGTH=971	CTCTCCAACTTTCCCTTCATTTTCTGGGGAAAAGCGAGCCAAAAAACGCAAAAGCAATCCACAAGAAGCAATTGTTCGATATCAATGGGGAAGAACAATAAGATCGGAAGCGTTGTTCGGATCCGTCAGATGCTTAAACAATGGCAGAAAAAAGCTCACATCGGATCTAGCAACAACGATCCTGTTTCCGATGTACCTCCTGGTCACGTTGCTGTTTCCGTCGGTGAGAATCGTCGGAGATACGTTGTCCGTGCTAAGCATTTGAACCATCCGATTTTCCGACGGCTTCTAGCTGAGGCTGAGGAAGAGTATGGATTCGCTAACGTTGGTCCGTTAGCGATTCCTTGTGATGAATCGTTGTTTGAGGATATTATTGCGATTGTGACTCGGTGTGAGTCG…
AT4G34760.1	| Symbols: | SAUR-like auxin-responsive protein family | chr4:16582183-16582879 REVERSE LENGTH=697	TCCACCCATCTCCTTCTCCATAACTCTCTCTCTCTCTCCCTAAACACAACCAAAGACTTTTATCTCTCAGGAACCCCAAAAACAAATGGCTATAATGAAGAAAACTTCAAAACTCACTCAAACAGCAATGCTGAAGCAGATTCTGAAGAGATGCTCGAGCTTAGGGAAGAAGAATGGAGGAGGGTACGATGAAGATTGCCTTCCGCTTGACGTACCAAAGGGACACTTCCCTGTCTATGTCGGAGAGAACAGAAGCAGATACATTGTCCCAATCTCCTTCTTGACACATCCTGAGTTCCAATCTCTCTTACAACGAGCCGAGGAAGAATTTGGATTCGATCACGACATGGGTCTCACCATTCCTTGTGATGAACTCGTTTTTCAAACCCTAACATCCAT…
AT4G34770.1	| Symbols: | SAUR-like auxin-responsive protein family | chr4:16591229-16591892 FORWARD LENGTH=664	GCTTACAAACCTAACCCATTTCAGTAGAAGCCCAAGACATTCAAACATTCTTGGTCAAATATTCACCACCTAAAAAGTTCTTTCAAAATCTCCCTTCTTACTCATTTGCATTAGTCCTCAAAGATGGGTATCCAATTGATCGGACTCTCTCAGGCAAAGCAAAAGCTTCAAAGAAGCTTATCAGCGAGAATCGCAAGCCTCTTGGCTACGTCGGGTACTAATAATGTCCCAAAGGGTCATGTGGCCGTCTATGTGGGAGAGACTTATCACAGGAAGAGATTTGTGATACCTATATCGTATTTAAACCACCCATTGTTCCAAGGTTTGTTGAACCTCGCGGAAGAAGAGTTCGGGTTCGACCATCCCATGGGAGGTCTCACCATCCCTTGCACTGAAGAT…
AT4G36110.1	| Symbols: | SAUR-like auxin-responsive protein family | chr4:17089949-17090825 FORWARD LENGTH=877	ACACCTTTCTTCAAACATACCAAACTCTCTCTCCCTCTTCCCTCTTCTCTCTAGCCAAGTTAGATTTCAATAAGGTCAAATCATGGCGATAAAGAAGTCGAACAAAGCGGCGTTGTCTCAAGCAGCATCTCTAAAGCAAATCTTGAAGAGGTGCTCAAGTCTAGGAAAGAAGAATCAAGGTAATTGCTACTTCAACGACGTGCCAAAAGGTCACTTCCCGGTCTACGTCGGTCAACACCGAAGTCGCTATGTGGTCCCAATCTCGTGGCTAGATCATCATGAGTTCCAGTCACTCCTCCAACTAGCCGAGGAAGAGTTTGGTTTCGAGCACGAGATGGGTCTCACTATCCCTTGTGATGAAGTCGTCTTTCGTTCTCTCATCTCAATGTTCAGATAATA…
AT4G37260.1	| Symbols: MYB73, ATMYB73 | myb domain protein 73 | chr4:17540490-17541799 FORWARD LENGTH=1310	AACCAAAAAGCTTTTCTTCCCAACACACACAAAAAAAAAAACTGTAACGACCAAAAAAAAAGAGGACGCGTTAGAAGAAAAAAAAAGAACAATCCGATAAAAAGATCCGGCGATGTCAAACCCGACCCGTAAGAATATGGAGAGGATTAAAGGTCCATGGAGTCCAGAAGAAGATGATCTGTTGCAGAGGCTTGTTCAGAAACATGGTCCGAGGAACTGGTCTTTGATTAGCAAATCAATCCCTGGACGTTCCGGCAAATCTTGTCGTCTCCGGTGGTGTAACCAGCTATCTCCGGAGGTAGAGCACCGTGCTTTTTCGCAGGAAGAAGACGAGACGATTATTCGAGCTCACGCTCGGTTTGGTAACAAGTGGGCTACGATCTCTCGTCTTCTCAATGG…
AT4G37610.1	| Symbols: BT5 | BTB and TAZ domain protein 5 | chr4:17670481-17672353 REVERSE LENGTH=1438	TCTTCTTTCTCTTATTTTCCTATTCTTGAAAACACACAACACATCTCATTTCTCCGCTGTTTCGTCGGCAAATTTTCCCATTTTTGATTCCGAAGATAATAGATATTATCAACAGAGGATAAGGATAAAACCCAGAACAATCATTATAATTTAGTGGTGAAGTTGACCAAATTTATAAACTGATCCAATTTTAAAATCTAAGAGATATGGAGAACATGGACGATTTCTCACCGGAGAATGTTTTAGCACCACCACCACCACCTCCTCCAATGAAGAAGTCAACGGATCTGTTTATGCAAAGAAGCAATAGCTTTGTTTCTAAAGCTACGAGAGATTCATGGGATCGTATGTTCGACGAAGCTCATGGAGCTGATGTTTTGATTCATACTGATGATAATG…
AT4G38620.1	| Symbols: ATMYB4, MYB4 | myb domain protein 4 | chr4:18053551-18054999 FORWARD LENGTH=1287	ATCATCTAGAAGCATTTGTGTATATATATATATGTGTGTATATTCCTCTCTAGCTTTAAGTCAAAACCCTATATAAACTATACACCAAAGCTTTGAACCTTCAACCAAACCCAAAATCCAAGTGCCCCACCAAATGCTTCAATCCTCTTCCACTACACAAAAAAACAACTTAATCCCTTTATACCCTTTTAGCCAAAACCCTCGCTAAAAGCCAATCCCTCAATATAAAATAACAAGTAGAATTGATCTGCCTATATATAAGATTTTGAGACGAAATAAGATCTAAACCACAAGAAAGAAAGTAAACATAAAAGTATGGGAAGGTCACCGTGCTGTGAGAAAGCTCACACAAACAAAGGAGCATGGACGAAAGAAGAGGACGAGAGGCTCGTCGCCTAC…
AT4G38630.1	| Symbols: RPN10, MCB1, ATMCB1, MBP1 | regulatory particle non-ATPase 10 | chr4:18057130-18059540 REVERSE LENGTH=1469	CTAAACTAAAATCTAAATCTTGCCTTCCTGACTTTCTCTCTACGACAGAATTTTTGAAGCTTCTCTCTGCTTATCGACACGATGGTTCTCGAGGCGACTATGATATGTATCGACAACTCCGAGTGGATGCGAAACGGAGATTACTCTCCGTCTAGGTTACAGGCGCAAACGGAAGCTGTTAATCTTCTTTGCGGAGCCAAAACCCAGTCGAATCCGGAGAATACGGTGGGGATTTTGACAATGGCTGGCAAAGGAGTTAGAGTATTGACTACTCCTACCTCTGATCTTGGCAAAATTCTGGCCTGTATGCACGGCCTTGATGTGGGAGGAGAGATCAACTTAACCGCAGCTATCCAGATCGCCCAGCTAGCTCTTAAGCATCGCCAAAACAAGAATCAA…
AT4G38860.1	| Symbols: | SAUR-like auxin-responsive protein family | chr4:18130268-18131060 FORWARD LENGTH=793	ATCAAAAACTTCTCATTTCTCCTTGAATTTTTCTCCTCACTAGCTCTCTCACTCTCACCAAAGAAAAACAAAACACTAGAACTAAACAAATGGCGGTAAAGAGATCTTCTAAGCTAACACAAACAGCAATGCTAAAGCAAATCCTCAAGAGATGCTCGAGCTTAGGCAAGAAACAATGCTACGACGAGGAAGGTCTCCCTCTTGACGTACCAAAGGGACATTTTCCGGTTTACGTAGGCGAAAAGCGTACAAGGTACATCGTACCAATCTCCTTCTTGACTCATCCTGAATTCCTGATCCTTCTTCAACAAGCAGAGGAAGAGTTCGGCTTTCGTCATGACATGGGAGGACTCACCATCCCTTGTGAAGAAGTTGTTTTTCTCTCTCTAACATCCATGA…
AT5G37260.1	| Symbols: RVE2, CIR1 | Homeodomain-like superfamily protein | chr5:14751344-14753088 REVERSE LENGTH=980	ATAAACAACAACTCTCTCACCAATCTCAAAACAATTCTCTCTCTCTTTATTCTTCTTCTTCAGCTTCAGATTTCAGATCTTAAATCTTCAAGTCTTCTTCTTCTTCTTCTGCAACCATGGCTATGCAGGAACGTTGTGAGAGTTTATGTTCTGATGAACTTATATCTTCCTCAGATGCCTTTTACCTCAAGACAAGAAAGCCTTATACCATCACTAAACAAAGAGAGAAATGGACAGAAGCAGAGCATGAGAAGTTTGTAGAAGCATTGAAACTCTATGGCAGAGCTTGGAGACGAATCGAAGAACATGTTGGAACAAAAACTGCAGTTCAGATTCGAAGCCATGCGCAGAAGTTCTTTACTAAGGTTGCTCGCGATTTTGGTGTTAGCTCTGAGTCCA…
AT5G43700.1	| Symbols: ATAUX2-11, IAA4 | AUX/IAA transcriptional regulator family protein | chr5:17550233-17551581 FORWARD LENGTH=1168	GCCTCAAAGTTGCTGCTACTGTTTACTACCCGACAGCTTTAGCTTTTGCCTTTGTCCTTAAATCAAGTTAATCCCATTTTTTCTAAATTACCAAAAAAGTGACTTTTCAATTCCTATAAAACAATCTTCTTCACAAAGCCTCTTATCTCATCAACAAGTCTTTCTCTCTCTCTAGACAACCACAAGAACACAAAACACACAAAAACAAAGAGGTTCTTTCTTTGAAGAAGAAATGGAAAAAGTTGATGTTTATGATGAGCTTGTTAACCTAAAGGCAACAGAGCTGAGATTGGGATTACCAGGGACAGAAGAAACTGTTTCTTGTGGAAAAAGCAACAAAAGAGTTTTACCTGAAGCTACTGAGAAAGAGATTGAATCCACTGGAAAAACTGAAACCGC…
AT5G47370.1	| Symbols: HAT2 | Homeobox-leucine zipper protein 4 (HB-4) / HD-ZIP protein | chr5:19216312-19217909 REVERSE LENGTH=1284	AATAATGATGGATTGTAATTAGCCACCTGACAAAATCTCTCATCATTCAAAGTACTATATTAATCCCCTCTCTTCTTCATTACCATCTCACATCTCTCTCTATTTCTCTTCCACAAAGAGTCCTAACTTCGAGTTGAAACAAACACCATTTCTCATCTCTATCTCAGAAAGAACAAACCATTTCGTGTTCTTTCTTTCTCTATTCTCATAAGGAAATATAATTCCTGAAACTGTTGAGTTCTTGTGAAAGGAAATAAAAAACATGATGATGGGCAAAGAAGATCTAGGTTTGAGCCTAAGCTTAGGGTTTTCACAAAATCACAATCCTCTTCAGATGAATCTGAATCCTAACTCTTCATTATCAAACAATCTCCAGAGACTCCCATGGAACCAAACATT…
AT5G54500.2	| Symbols: FQR1 | flavodoxin-like quinone reductase 1 | chr5:22124511-22126504 FORWARD LENGTH=967	GTAATGGAAAAAGGATAAAGAGCACAGATCATCTTCTACATCTCTATAAATACGCTTTCTACATTTTCGGATCGTTGAACAACATCTCTCTCTCTCTCTCTCTCTCTCTCTAAACCCATTAAAGTAATTTAGCTCCTCATAGATTCTCGAGAAGAACACTTCCATGGCGACTAAAGTATATATCGTGTACTACTCTATGTATGGTCATGTTGAGAAATTGGCTGAAGAAATAAGGAAAGGAGCTGCTTCTGTTGAAGGTGTTGAAGCTAAACTATGGCAGGTACCAGAGACGCTTCACGAAGAGGCACTCTCTAAGATGAGCGCACCACCAAAGAGTGAATCCCCAATCATAACCCCGAATGAGCTAGCTGAAGCTGATGGGTTTGTCTTTGGTTTCCC…
AT5G54510.1	| Symbols: GH3.6, DFL1 | Auxin-responsive GH3 family protein | chr5:22131093-22133678 REVERSE LENGTH=2181	ACACCCTTAAAGCTTCAACAAAACCAGATCAAGCTTCTTTCACCATTTTCACTCTTCTTTAAGCTTTCTTTCTTAATTTCTCTCATTTCGAATTTTAAACACAAAACCTAAACGATGCCTGAGGCACCAAAGATCGCAGCTTTGGAGGTTTCTGATGAGAGCCTCGCTGAGAAGAACAAGAACAAACTCCAATTCATCGAAGACGTGACCACGAACGCAGATGATGTTCAGAGACGAGTTCTTGAAGAGATCCTTTCACGTAATGCTGATGTGGAGTATCTTAAACGACACGGGCTCGAAGGACGAACCGATCGTGAGACTTTCAAACATATCATGCCTGTCGTAACTTACGAAGATATTCAACCTGAGATCAACAGAATCGCCAATGGTGATAAGTCT…
AT5G59780.3	| Symbols: MYB59, ATMYB59-3 | myb domain protein 59 | chr5:24082197-24083424 REVERSE LENGTH=1010	CTGAGAAGTAAAATTTTCTATTGCAGAGAGAAAGAGAGTTAGAGAAAGAGAGAGAGAGAGAGAGAGAGAGAGAGATGAAACTTGTGCAAGAAGAATACCGTAAAGGACCGTGGACAGAACAGGAGGACATCCTCTTGGTCAACTTTGTCCACTTGTTCGGAGATCGAAGATGGGATTTTGTAGCGAAAGTTTCAGGTTTAAACAGAACAGGAAAGAGTTGCAGGTTAAGGTGGGTTAATTACCTGCATCCTGGTCTCAAACGTGGTAAGATGACTCCACAAGAAGAGCGTTTAGTCCTTGAGCTTCACGCCAAATGGGGAAACAGGTGGTCAAAAATTGCCCGGAAATTACCGGGGAGAACAGATAATGAGATAAAGAACTACTGGAGGACTCATATGA…
AT5G61420.2	| Symbols: MYB28, HAG1 | myb domain protein 28 | chr5:24689151-24690797 REVERSE LENGTH=1427	CAATGTCAAGAAAGCCATGTTGCGTCGGAGAAGGCTTGAAGAAAGGAGCATGGACCACCGAGGAGGACAAGAAACTCATCTCTTACATCCACGACCACGGCGAGGGAGGCTGGCGCGACATTCCCCAAAAAGCTGGGTTGAAACGGTGTGGAAAGAGTTGTAGACTGCGATGGACCAACTACCTTAAACCTGAGATCAAAAGAGGCGAGTTTAGTTCAGAGGAAGAGCAGATTATCATCATGCTTCATGCTTCTCGTGGCAACAAGTGGTCGGTCATAGCGAGACATTTACCTAGAAGAACAGACAACGAGATCAAGAACTACTGGAACACGCATCTCAAAAAACGTTTGATGGAACAGGGTATTGATCCCGTGACTCACAAGCCACTGGCTTCTAGTT…
AT5G63160.1	| Symbols: BT1 | BTB and TAZ domain protein 1 | chr5:25333263-25335485 REVERSE LENGTH=1406	CCATCATCAAATTAAAACCCTCCAGCCTCCAACAACAAAATTTACCAACACTCTCTCTTTCTCTTTCTCTCTGAAAACTTAAAACGATGGCTATAACCGCCACTCAAAACGACGGCGTTTCACTAAACGCCAATAAGATTTCGTATGATCTTGTGGAAACTGATGTTGAGATCATCACCTCCGGTCGTCGTAGTATTCCGGCACACTCCGGCATCCTCGCTTCGGTCTCACCGGTACTGACGAACATCATCGAGAAGCCGAGGAAGATTCACGGCGGATCATCGAAGAAAGTTATTAAGATTCTCGGTGTTCCATGCGACGCCGTTTCAGTCTTCGTCAGATTCCTCTATTCTCCGAGTGTCACGGAGAATGAGATGGAAAAATACGGAATCCATCTAC…
AT5G65670.1	| Symbols: IAA9 | indole-3-acetic acid inducible 9 | chr5:26253658-26256468 FORWARD LENGTH=1624	AATTTTAATCTCGGCTACGAGTTTCTGGGTAATGATAATTAAGCTTTTTTCTGCTTTAATGGAAGGACCTTGACACTTCTCTCTCTCTTTCTCTTTGCTATTCATCTTCTACAGTTTCTTAAAAATTATACTCTTCTTCTCCAAAATATCTCAGACTCTCTTATTTTTGATCGTCTTCTTCTTCTTCGTTGTGAGCTTCCATTTTTCATCCAGGATTTGTTTTTTCCGTTTGAGGTAAAGCAGCTTTGCAGTTAAAGAAACCTTGAGTATCCAATGTCCCCGGAAGAGGAGCTACAGAGCAATGTATCGGTGGCTAGTTCTTCACCTACTAGCAATTGCATCTCCAGGAACACTCTAGGAGGACTTAAAGAGCATAACTACTTGGGTCTCTCTGATTGT…
AT5G66700.1	| Symbols: HB53, HB-8, ATHB53 | homeobox 53 | chr5:26634320-26635885 FORWARD LENGTH=896	ACCAAAGTCATATCCTATTGCATCACTCTCCTTTAAACACAGTCAGAGAAAACAGCAACTCTTGTCTGAAAAACTAGAGAGAGAAAATGGATCATGGTAGGTTAATGGATGATCAAATGATGCTAGGCTCTCAAGTGTACCCCTACACGACCCAACCCCAAAATTCACACTGCATCATCGTTAACCAGATCGATGGAGGCGAAGAATCAAAACCGGTGAAGCGGAGGAGGAAGAGGAGGAGTAAAGGTTCATCAGCCACCAACGAAGAAGACGTGGCGGAGATCGGAGGGATGTTGAGGAAGAGGAAGTTGACCGATGAACAAGTGAACATGCTCGAATATAGCTTCGGGAACGAGCATAAGCTGGAGTCAGGGAGGAAGGAGAAGATCGCCGGAGAGT…
AT5G67300.1	| Symbols: ATMYBR1, ATMYB44, MYBR1, MYB44 | myb domain protein r1 | chr5:26854022-26856006 FORWARD LENGTH=1985	CTCGAACTTGTTTTTGGTTCATCTCTCAAAACCAAAATCACTAAAGAGGAGAAGATTGCTAAAGTTTGATAAAACATTCCAAAATCAATGGCTGATAGGATCAAAGGTCCATGGAGTCCTGAAGAAGACGAGCAGCTTCGTAGGCTTGTTGTTAAATACGGTCCAAGAAACTGGACAGTGATTAGCAAATCTATTCCCGGTAGATCGGGGAAATCGTGTCGTTTACGGTGGTGCAACCAGCTTTCGCCGCAAGTTGAGCATCGGCCGTTTTCGGCTGAGGAAGACGAGACGATCGCACGTGCTCACGCTCAGTTCGGTAATAAATGGGCGACGATTGCTCGTCTTCTCAACGGTCGTACGGACAACGCCGTGAAGAATCACTGGAACTCGACGCTCAAG…

## Sheet: ABA
AT1G03880.1	| Symbols: CRU2, CRB | cruciferin 2 | chr1:985751-988146 FORWARD LENGTH=1633	AAAGTAAGAAAGTAAATCAATAAAGAGGAAGAAAAATGGGTCGAGTCTCATCTATTATCTCTTTCTCTTTGACACTCTTGATCCTCTTCAATGGCTACACTGCCCAACAGTGGCCCAACGAGTGCCAGCTCGATCAACTCAATGCGCTCGAACCATCCCAAATCATCAAGAGCGAGGGTGGTCGCATCGAGGTCTGGGACCACCATGCACCCCAGCTCCGTTGCTCCGGCTTTGCCTTTGAGCGTTTCGTCATTGAGCCTCAGGGTCTTTTCTTGCCCACTTTCTTGAACGCCGGCAAACTCACGTTTGTTGTTCACGGAAGGGGTCTAATGGGAAGAGTTATTCCGGGATGCGCCGAGACGTTCATGGAGTCACCGGTATTTGGAGAAGGTCAAGGTC…
AT1G06180.1	| Symbols: ATMYB13, ATMYBLFGN, MYB13 | myb domain protein 13 | chr1:1889408-1891158 FORWARD LENGTH=912	TCCAACATTTGGCTTCCTTTGCTTTCACGAATAGAAACCTTAGCTTCTTCCATTTCTTCTTTCTCTCCTCGTTTAAATTAGTTTTTGACAAGGAAGAAAAAGATGGGGAGAAGACCATGCTGTGAGAAGATAGGATTGAAGAAAGGGCCATGGAGTGCTGAAGAAGATCGAATCTTGATCAATTATATTAGTCTCCATGGCCATCCCAATTGGAGAGCTCTCCCTAAACTAGCCGGGCTACTTCGGTGCGGAAAAAGTTGCAGGCTTCGTTGGATTAATTATTTGAGACCAGACATCAAACGTGGCAATTTCACTCCTCATGAAGAAGATACTATCATCAGCTTACATCAACTCTTAGGCAACAGATGGTCTGCGATAGCTGCAAAATTGCCTGGACGA…
AT1G12420.1	| Symbols: ACR8 | ACT domain repeat 8 | chr1:4226362-4229138 REVERSE LENGTH=1858	TGGAAGGATTATGTGAAAGCGTGCTTTGTCTATCATTCTAGAGAGAGAGAGAGAGAGAAAAAAAGTAACAGTTTCTCAGACCAATAAAAACGGCACCGTTCATTTAGACAGAAACGCTGGTGAAGAGAGATTTTAGATGTGTTAATTTTGCTGGAATTCTTTAGAAGAAGAAGAAGAAGAAACAGAGGTTGAAAACGACGGCGTATTAGTTTGTATCAGAGATGGCGATGAAGGGTTATTTGGATGAGTATGAAAAGCTTGTTATTAGGATGAACACTCCAAGGGTCGTTATCGACAATGGTGTTTGTTCTTCAGCGACAATCGTCAAGGTTGATAGTTCAAGAAGAAATGGGATATTGTTAGAAGCTGTACAAATTCTCACAGATTTGAATCTCTCCA…
AT1G14920.1	| Symbols: GAI, RGA2 | GRAS family transcription factor family protein | chr1:5149226-5151354 FORWARD LENGTH=2129	ATAACCTTCCTCTCTATTTTTACAATTTATTTTGTTATTAGAAGTGGTAGTGGAGTGAAAAAACAAATCCTAAGCAGTCCTAACCGATCCCCGAAGCTAAAGATTCTTCACCTTCCCAAATAAAGCAAAACCTAGATCCGACATTGAAGGAAAAACCTTTTAGATCCATCTCTGAAAAAAAACCAACCATGAAGAGAGATCATCATCATCATCATCATCAAGATAAGAAGACTATGATGATGAATGAAGAAGACGACGGTAACGGCATGGATGAGCTTCTAGCTGTTCTTGGTTACAAGGTTAGGTCATCCGAAATGGCTGATGTTGCTCAGAAACTCGAGCAGCTTGAAGTTATGATGTCTAATGTTCAAGAAGACGATCTTTCTCAACTCGCTACTG…
AT1G15100.1	| Symbols: RHA2A | RING-H2 finger A2A | chr1:5193426-5194203 REVERSE LENGTH=778	AGAAGAAGAAGAAGAAGAAGAAGAAGAAGAAAGATGGGGCTACAAGGTCAGCTAAGTGACGTCTCTTCCGATTCAATCCCTCTTATGCTCCTCTCTCTCCTCGCCGTCTTCATCAACCATCTCCGATCTTTCCTCCTCCGTCTCACCTCTAAATCAAATCCTAATCTCCCCGTAGACGATGTCTCTATAGCATCGGGACTAGCCAACATAATCGTTCTCGCCGATCAGCTTAGTTTGAATCGGTTATTCTCGTACCGGTGCGGTGACGGAGGTGGTGGCGGCTCCGATTGTGTTGTGTGTTTGTCGAAGTTAAAGGAAGGTGAAGAGGTGAGGAAGCTGGAATGTCGACACGTGTTCCACAAGAAGTGTTTGGAAGGATGGCTTCATCAATTCAATTTC…
AT1G17950.1	| Symbols: ATMYB52, BW52, MYB52 | myb domain protein 52 | chr1:6177617-6179289 FORWARD LENGTH=1123	AGCTTTCTTCTTGTTCCTACATACCCATCTTCCCTCACCTACATCAAACCTAGGGTTTCTTAACTATATCAACAACATATATAAATTTATATATAGGTTGTGATTTATTGAAGATCATAAAGATCAAAAGGAGAGAGGTATTAAAAAATGATGTGTAGTCGAGGCCATTGGAGACCTGCAGAAGACGAGAAGCTAAGAGAACTCGTCGAACAATTTGGTCCTCATAATTGGAACGCCATAGCTCAGAAGCTCTCTGGTCGATCTGGTAAGAGTTGTAGATTGAGATGGTTTAATCAATTGGATCCTAGGATTAACCGAAACCCTTTCACGGAGGAAGAAGAAGAAAGGCTTTTAGCGTCTCATCGGATCCATGGGAACAGATGGTCTGTGATCGCTAGA…
AT1G20440.1	| Symbols: COR47, RD17, AtCOR47 | cold-regulated 47 | chr1:7084409-7085772 REVERSE LENGTH=1219	ACAAACATTACTCATTCACAAAACCATCTTAAAGCAACTACACAAGTCTTGAAATTTTCTCATATTTTCTATTTACTATATAAACTTTTAATCAAATCAAGATTAACTATGGCTGAGGAGTACAAGAACAACGTTCCCGAGCACGAGACACCAACGGTCGCAACAGAGGAATCACCAGCGACGACAACAGAGGTTACGGATCGTGGATTGTTTGATTTCTTGGGGAAGAAGGAAGAGGAAGTGAAACCTCAAGAGACAACGACGCTCGAGTCTGAGTTCGATCATAAGGCTCAGATCTCTGAACCGGAGTTAGCTGCGGAGCACGAGGAAGTGAAGGAGAACAAGATTACTCTGCTAGAGGAGCTTCAAGAAAAGACCGAGGAAGATGAGGAGAACAAG…
AT1G20450.1	| Symbols: LTI29, LTI45, ERD10 | Dehydrin family protein | chr1:7088003-7089606 REVERSE LENGTH=1514	TAATTATACATTATATATCATATCTATATAATGTTATAATATACAATCAAACAATAAATTAGAAGGAAGTACCATGCAACCAAACTTCCATACGTCTCCCGTGAACTAAAAGTACATTACTATGCAAATATCTAATATAAGTTAACTCTATATCAATATATTAAAAACATAAATCCTTAAATTAAGAAAAAATATGGGGTGATTTCATTGATATTCATCCACCGACCGACCGACGTAAAAGAAAATGGGTTCACTCTGCAACTTAAGAAATAGTAAACGTCCTTTGCCATAATTTAAAAAACTAATGAAATCTTTAACAGCGTGTGACCTCCGCGTTGGCCTGGACCCTCTACTTCACACACTATAAAGTCCCACTCATCACAACAATATTCATCACAC…
AT1G20630.1	| Symbols: CAT1 | catalase 1 | chr1:7146636-7149977 FORWARD LENGTH=2023	AACAAAGACAAAACACATACGTGTTTTGGTGTTGAGCTAAAATAAGATATTTTGGCTCTCGCTATAAAAAAAAAATCGACAACAGTGCAGACACACGCCGATTTGCGAGATACACACAGTCTCACCTAAAAATCGCAAAAGAAGAAAAATTCGGATCAAAATTGTCTTCAAGCATCATGGATCCATACAGGGTTCGTCCTTCAAGCGCTCATGATTCCCCTTTCTTCACTACAAACTCGGGTGCTCCTGTCTGGAACAACAACTCTTCTTTGACTGTCGGAACTCGAGGTCCAATCCTTCTGGAGGACTATCATCTGCTTGAGAAACTCGCTAACTTTGACAGGGAGCGGATTCCTGAGAGGGTTGTTCATGCCAGGGGAGCCAGTGCTAAGGGTTTCT…
AT1G31880.1	| Symbols: NLM9, BRX | DZC (Disease resistance/zinc finger/chromosome condensation-like region) domain containing protein | chr1:11445490-11450189 FORWARD LENGTH=1574	GTCTAGTTAAAACTCTCGGAGCTCCTTTCAGTTCTCGGGTCACCCAATAACCCGACTTCTCGACCCGGTTTCGTCTCTGTTCTCATTTTTTCCAAATTTCTCTTCCGGAAAATGAAGATTTCTATGGGTTTTTGAGTTTGGAGATTTTCTCAGTGAAGTTTATTACATAATCAGATTCGAAGAAGAAGACATTTCAGCCATTGATGGTCTATTTATAGACGTAGACTCAGAACTAACCCCACTCGTGCCGGCTTCCTAAATAGACCAAAGCCTTCAAGAGGAAAATAAAGCAGAAGCTAGCTATCTAGTATCTCAATAATCTCAGATCATATCGCTTCATTTCTCAGATATCGAAACACAAAGGTCTGAAAAGGCAGAGAACAACTCAAAAAAGAGACC…
AT1G35670.1	| Symbols: ATCDPK2, CPK11, ATCPK11, CDPK2 | calcium-dependent protein kinase 2 | chr1:13205381-13208252 FORWARD LENGTH=1757	AACAAAGAAAAAGTCTGTTTATCATCTTCTTCTTCTTCAAATCGAGATCGAAGAAGAACCAACAAAAAACCAAAAATGGAGACGAAGCCAAACCCTAGACGTCCTTCAAACACAGTTCTACCATATCAAACACCACGATTAAGAGATCATTACCTTCTGGGAAAAAAGCTAGGCCAAGGCCAATTTGGAACAACCTATCTCTGCACAGAGAAATCAACCTCCGCTAATTACGCCTGCAAATCGATCCCGAAGCGAAAGCTCGTGTGTCGCGAGGATTACGAAGATGTATGGCGTGAGATTCAGATCATGCATCATCTCTCTGAGCATCCAAATGTTGTTAGGATCAAAGGGACTTATGAAGATTCGGTGTTTGTTCATATTGTTATGGAGGTTTGTGAA…
AT1G44170.1	| Symbols: ALDH3H1, ALDH4 | aldehyde dehydrogenase 3H1 | chr1:16796400-16800321 REVERSE LENGTH=1683	ATCAATTTCGAGGAATAAAAGTAAGAAACATTGCGACAAAAAAAAAAAAAAGAGATATTGAGGAATGGCTGCGAAGAAGGTTTTTGGATCGGCGGAAGCGAGTAATTTGGTGACGGAGCTTCGTCGGAGTTTTGATGATGGTGTGACACGTGGTTATGAATGGAGAGTGACTCAGCTTAAGAAACTGATGATTATTTGTGATAATCATGAGCCTGAGATCGTCGCGGCTCTTCGCGATGATCTTGGTAAGCCTGAGCTTGAATCTTCTGTTTATGAGGTATCTCTACTGAGAAACTCTATCAAGTTGGCTCTTAAGCAGCTAAAGAACTGGATGGCTCCGGAGAAGGCAAAGACTTCTCTAACAACGTTTCCTGCATCCGCGGAGATTGTGTCTGAGCC…
AT1G48000.1	| Symbols: MYB112, AtMYB112 | myb domain protein 112 | chr1:17704179-17706460 REVERSE LENGTH=905	TGTCCATTCCGAGAACTCTCTCCCTCATTAATTAAAATCTTTCTCAGAGCAATCTTCTCACAAGTTTCTAAGAATCTCAAAGCATGAATATAAGTAGAACAGAATTCGCAAACTGTAAAACCCTTATAAATCATAAAGAAGAAGTCGAAGAAGTCGAGAAAAAGATGGAAATAGAAATAAGGAGAGGTCCATGGACTGTGGAAGAAGACATGAAGCTCGTCAGTTACATTTCTCTTCACGGTGAAGGAAGATGGAACTCCCTCTCTCGTTCTGCTGGACTGAATAGAACGGGGAAAAGTTGCAGATTGCGGTGGCTAAATTATCTCCGGCCGGATATCCGCCGTGGAGACATATCCCTTCAAGAACAATTTATCATCCTTGAACTCCATTCTCGTTGGG…
AT1G48270.1	| Symbols: GCR1 | G-protein-coupled receptor 1 | chr1:17827953-17830420 REVERSE LENGTH=1464	AAATCATTGGGCTGGGCCTAAAGAAGTGCACTACGAGGAGTCCGGTTCAAAAGACACGACTTGACCCGACCGATCCGACCCGGGTAAGAGGTTAGCCCACCACGCAACGTCCGTCGGGGAAGATACCACGCGACGGAAACGACGAACACGAACAGCGGAAATCGTCAATTCAATCTCTCAGATCAGTTTTGGAATCACATATAACAATGTCGGCGGTTCTCACAGCCGGCGGAGGCTTAACTGCCGGGGATCGCAGCATTATTACGGCGATTAACACCGGCGCTTCGAGTCTCTCATTCGTCGGCTCAGCCTTCATCGTTCTCTGCTACTGCCTCTTCAAAGAACTTCGAAAATTCTCTTTCAAGCTCGTCTTCTACCTTGCTCTCTCTGATATGCTTT…
AT1G63840.1	| Symbols: | RING/U-box superfamily protein | chr1:23689697-23690807 REVERSE LENGTH=1111	ATTTAAAACCCTTATTTAAATTATATAGAAAAAAAAAAGGTCAAGTAGTCTTCTATTATTTACTAGTATAACCTCTAGAAACATCATCACCACATTCCTGGCTAATATCCTTCATCTAGAACAATTATTAACGAATCAAAATACCAAAAAACAAAGCACCTCATTGACTATTAAATTAGTACTAATACATTAATTAAGTTATTATTCCTATATATAAATCTCACCCATTCTCCACCTTATCATCACAATCCAAAACTCTCTCTCTCTCTCTCTCTCTGTCTCTTGTCTTATCATTTATCTCTCTAACGGCGAGGCAATGGGTTTTCCGGTGGGATATTCTGAGCTACTTCTCCCAAAAATCTTTTTCTACTTGTTATCTTTCTTAGGTTTGATACGTAA…
AT1G64060.1	| Symbols: ATRBOH F, ATRBOHF, RBOHAP108, RBOHF, RBOH F | respiratory burst oxidase protein F | chr1:23769774-23776931 FORWARD LENGTH=3941	ATGCATAAACTAGAATGACCAACAAAGATACTCTCAAAGTCTCACTTGTCTAAAAAACAGATAAAAATCATTTCCAATTTTGAGAAAAGGAAAAAAAACAACTCCAATAATACTTTTTGATTTTCTTTTCGTTGCATTAAAATAAATGTGGCAAAAATCCAATAATATTACTATTATAAGTTAAAAAAACTCAAAAAAAAAAAAAAGTATATTCCGTCAACTTTTTCTCAGTCCGGTTCAATCATCTCCATCATCGTTGATCTCTCTCTCTCCGTCAACGTTCTCTCTATAAAGCAGAGAGTTTCACAGCGCGTGAAAAATGGCTTTTCCCACTTAGCCACAACGACGCGTTTCAATTCTCCATCTCTCCCTCTCTCTCTCTCTTTCTTCAAAGATTCC…
AT1G66340.1	| Symbols: ETR1, EIN1, ETR, AtETR1 | Signal transduction histidine kinase, hybrid-type, ethylene sensor | chr1:24734162-24737756 FORWARD LENGTH=2774	GTTAAACCCAACCAATTTTGACTTGAAAAAAAGCTTCAACGCTCCCCTTTTCTCCTTCTCCGTCGCTCTCCGCCGCGTCCCAAATCCCCAATTCCTCCTCTTCTCCGATCAATTCTTCCCAAGTGTGTGTATGTGTGAGAGAGGAACTATAGTGTAAAAAATTCATAATGGAAGTCTGCAATTGTATTGAACCGCAATGGCCAGCGGATGAATTGTTAATGAAATACCAATACATCTCCGATTTCTTCATTGCGATTGCGTATTTTTCGATTCCTCTTGAGTTGATTTACTTTGTGAAGAAATCAGCCGTGTTTCCGTATAGATGGGTACTTGTTCAGTTTGGTGCTTTTATCGTTCTTTGTGGAGCAACTCATCTTATTAACTTATGGACTTTCACTA…
AT1G66350.1	| Symbols: RGL1, RGL | RGA-like 1 | chr1:24748195-24750043 FORWARD LENGTH=1849	ATATCATTATTTAAAAATAGAATTTTATTTTTCTTTCTTCTTCTTCAATTATTATGACACTCCCGTGTTCCTAATCTTTTCTCTTATTCTTCTCTTTCTTCTCATCTTACAAAATCTTGCAAATCAATTTTAATGAAGAGAGAGCACAACCACCGTGAATCATCCGCCGGAGAAGGTGGGAGTTCATCAATGACGACGGTGATTAAAGAAGAAGCTGCCGGAGTTGACGAGCTTTTGGTTGTTTTAGGTTACAAAGTTCGATCATCCGACATGGCTGACGTGGCACACAAGCTTGAACAGTTAGAGATGGTTCTTGGTGATGGAATCTCGAATCTTTCTGATGAAACTGTTCATTACAATCCTTCTGATCTCTCTGGTTGGGTCGAAAGCATGCTCTCG…
AT1G73687.1	| Symbols: MIR159A, MIR159 | MIR159/MIR159A; miRNA | chr1:27713234-27713415 REVERSE LENGTH=182	TAGAGCTCCTTAAAGTTCAAACATGAGTTGAGCAGGGTAAAGAAAAGCTGCTAAGCTATGGATCCCATAAGCCCTAATCCTTGTAAAGTAAAAAAGGATTTGGTTATATGGATTGCATATCTCAGGAGCTTTAACTTGCCCTTTAATGGCTTTTACTCTTCTTTGGATTGAAGGGAGCTCTA
AT1G80080.1	| Symbols: TMM, AtRLP17 | Leucine-rich repeat (LRR) family protein | chr1:30128005-30129591 REVERSE LENGTH=1587	GCATTCACACAACAACAACAACTAAGAAATGGCACGATATGAATTCTTCCGCCAAATATTCATTGTCTTGTCTATAGTTTCTCCGTTGGTCAGATCTTTCACTGTGATCACCTCCGACTCGACGGCCCCATCTGCTCTGATCGACGGCCCACAAACTGGATTCACGATGACCAATGACGGCGCTCGCACGGAGCCTGACGAGCAAGACGCCGTCTACGACATTATGCGTGCGACCGGCAACGACTGGGCTGCCGCGATTCCAGACGTTTGCCGAGGGAGATGGCACGGGATCGAGTGTATGCCGGACCAGGATAACGTCTACCACGTGGTCTCTCTGTCGTTCGGAGCGCTCTCAGACGACACGGCGTTTCCGACTTGTGATCCACAACGCTCTTACGT…
AT2G01570.1	| Symbols: RGA1, RGA | GRAS family transcription factor family protein | chr2:255249-257550 REVERSE LENGTH=2302	ATGAATGATGATTGAAGTGGTAGTAGCAGTGAAAAACAAAAGCAATCCAATCCCAAACCCATTTGCTCTTAAGATTCTTCACATAGAGAAGTCACATGTTCCTTCTTCTTCTTCCTTCATCATCCCCAAACACACACAAACTAAAAAAAAGGCAAAACCCTAGATCCAAGATCAGACCTAATCTAATCGAAACTCATAGCTGAAAAATGAAGAGAGATCATCACCAATTCCAAGGTCGATTGTCCAACCACGGGACTTCTTCTTCATCATCATCAATCTCTAAAGATAAGATGATGATGGTGAAAAAAGAAGAAGACGGTGGAGGTAACATGGACGACGAGCTTCTCGCTGTTTTAGGTTACAAAGTTAGGTCATCGGAGATGGCGGAGGTTGCTTTGA…
AT2G05520.1	| Symbols: GRP-3, ATGRP-3, GRP3, ATGRP3 | glycine-rich protein 3 | chr2:2026162-2027099 FORWARD LENGTH=710	ATGCATCACTTGTTTCTCCATAATAAGAGAGTTTTAAGCATTTGAAACAAAAAAAATGGCTTCCAAGGCTTTGGTTCTGTTGGGTCTCTTTGCTGTTCTTCTCGTCGTCTCAGAAGTAGCCGCGGCATCTTCTGCCACAGTGAATTCAGAGAGTAAGGAAACTGTGAAACCTGATCAACGTGGCTACGGTGACAATGGAGGAAATTACAATAACGGAGGAGGTTACCAGGGAGGAGGGGGTAATTACCAAGGAGGAGGAGGTAATTACCAAGGAGGAGGAGGTAATTACCAAGGAGGAGGAGGAAGATACCAAGGAGGAGGAGGACGGTACCAAGGAGGAGGAGGACGATACCAAGGAGGCGGTGGGCGACAAGGAGGAGGGGGAAGTGGGGGAAGTTA…
AT2G16720.1	| Symbols: MYB7, ATMYB7, ATY49 | myb domain protein 7 | chr2:7255529-7256580 REVERSE LENGTH=980	AAGCATCATCATCATCAGAAGAAGAGAGTCATGGGAAGATCTCCTTGCTGCGAGAAAGAACACATGAACAAAGGTGCTTGGACTAAAGAAGAAGATGAGAGACTAGTCTCTTACATCAAGTCTCACGGTGAAGGTTGTTGGCGATCTCTTCCTAGAGCCGCTGGTCTCCTTCGCTGCGGTAAAAGCTGCCGTCTTCGGTGGATTAACTATCTCCGACCTGATCTCAAAAGAGGAAACTTTACACATGATGAAGATGAACTTATCATCAAGCTTCATAGCCTCCTAGGCAACAAGTGGTCTTTGATTGCGGCGAGATTACCTGGAAGAACAGATAACGAGATCAAGAACTACTGGAACACACATATAAAGAGGAAGCTTTTGAGCAAAGGGATTGATCCA…
AT2G18960.1	| Symbols: AHA1, PMA, OST2, HA1 | H(+)-ATPase 1 | chr2:8221631-8227622 FORWARD LENGTH=3431	CAACCATTGATGATCACCAAATCATAATCAACGGTCGAAATGAATGAAAAATAAAAGTCTGAAACGGTGGAGAGTTTCGTCGTTTTGAGTGGTTATAAAAAGAGAAGGCGTATATCTCCTCTGCAACAGAAGCTCGCTTTCTCTCTCTCTCTCTCGTGTGTGTGTGTGTGATCGAGTGGTGAAACGACAGAGAGGGGCGTCGTTTTGTTGATTTCTTCTGGGTGAAGATGTCAGGTCTCGAAGATATCAAGAACGAGACCGTTGATCTGGAAAAAATTCCGATTGAGGAAGTTTTCCAGCAGCTAAAATGTACAAGGGAAGGATTGACAACGCAGGAAGGGGAAGACAGGATTGTGATATTTGGCCCCAACAAGCTCGAAGAGAAGAAGGAAAGCAAAA…
AT2G22430.1	| Symbols: ATHB6, HB6 | homeobox protein 6 | chr2:9526095-9527830 REVERSE LENGTH=1529	GTTCATATGGAAAACGCTCATCAACCTCAACAATCTCTCTCCTCTCTCTCTCTGTATATAGAAGAATCTCCATTGTCTTTAATTTCTCTCCATTTCTCTTTCTCTCTTCCTTCAAAGTTTTCTCTTTTCTTGATGGGTTTAAGAGAGTAAAGATCATCAAGTACTATGCATTAAATTGAGAAGTTATTAAAAATTTCGAAAGTAATTAAAGATTGTTGATGATGAAGAGATTAAGTAGTTCAGATTCAGTGGGTGGTCTCATCTCTTTATGTCCTACAACTTCCACAGATGAGCAGAGTCCGAGGAGATACGGTGGGAGAGAGTTTCAGTCGATGCTTGAAGGATACGAGGAAGAAGAAGAAGCTATAGTAGAAGAAAGAGGACACGTGGGCTTGTCGG…
AT2G23430.1	| Symbols: ICK1, KRP1 | Cyclin-dependent kinase inhibitor family protein | chr2:9976746-9978021 REVERSE LENGTH=950	AAATTCATCATCTTTCTTTCTTCTTCTTCCTCATCCTCTCAATCATATCTCTCTCTCTCACAGAGATTGTGACTTCACGCACACGTAACCTAAATCGAAGATGGTGAGAAAATATAGAAAAGCTAAAGGAATTGTAGAAGCTGGAGTTTCGTCAACGTATATGCAGCTACGGAGCCGGAGAATTGTTTATGTTAGATCGGAAAAATCAAGCTCTGTCTCCGTCGTCGGTGATAATGGAGTTTCGTCGTCTTGTAGTGGAAGCAATGAATATAAGAAGAAAGAATTAATACATCTGGAGGAGGAAGATAAAGATGGTGACACTGAAACGTCGACGTATCGACGGGGTACGAAGAGGAAGCTTTTTGAAAATCTGAGAGAGGAGGAGAAAGAAGAATTAAG…
AT2G23460.1	| Symbols: XLG1, ATXLG1 | extra-large G-protein 1 | chr2:9995478-9999122 FORWARD LENGTH=3065	ACTAGTGGTTCTTTCTTTCTTCTTCATCTTTTTCTCAATCACTTTCTTCTTCTCCATTCTCCTTTTCTTTTGGTTCTCTCTCCCACTTGTGAAGAAGCTCCTCAAGAAGAACCCTAAAAAAATGATTCTTCTTTGATTTTGTGTATTTTTACCTGTTCTTGTTGGTGTTTGTTTGCTTAGTTCTGAAGCAAAAGCTAGGGTTTTTCTTCTTCTTCTTGAAAATGCCATTGAAAGAAGATGATTGTTGTTTATTCGCTGAAGAATACGATGGTCCACCATTATCATACAATATCCCTTGTGCTGTTCCTATTAACGTCGAGAAAATCCCAGTCGCCGCCGTTGTTTCTCCGGTTTGTATTTCCGATAACATGTCTTTCCCTGTGATTCAACCGATTTTAT…
AT2G28350.1	| Symbols: ARF10 | auxin response factor 10 | chr2:12114331-12116848 FORWARD LENGTH=2265	ATGGAGCAAGAGAAAAGCTTGGATCCACAACTATGGCATGCTTGTGCAGGATCAATGGTTCAAATCCCTTCACTGAATTCAACGGTTTTTTACTTCGCTCAAGGCCACACAGAGCACGCTCACGCGCCTCCTGATTTTCACGCGCCGCGCGTTCCACCTCTTATCCTCTGTCGTGTCGTCTCCGTGAAGTTCCTCGCCGACGCTGAAACAGACGAAGTTTTTGCTAAAATTACGCTTTTGCCACTTCCGGGAAACGACTTGGATCTAGAAAACGACGCCGTTTTGGGTCTAACTCCTCCTTCTTCTGACGGTAACGGTAACGGTAAAGAGAAACCGGCGTCTTTCGCTAAAACGTTAACGCAGTCTGACGCTAATAACGGCGGTGGTTTCTCCGTTCCA…
AT2G35940.1	| Symbols: BLH1, EDA29 | BEL1-like homeodomain 1 | chr2:15088833-15092415 REVERSE LENGTH=2706	TCTCTCCTTTCTTTATCCTCTCTCTCTTTCAATATATATTAGTCATTTTTATTTTGTTATATATTATTTCTCAGCTTTTTAAATGTATTTTATATTTCCCCTTTGAGCAAGAAAAGAGTTGCAGAGATCTTTGAGTCTGACACAGAGACCAAACTCACATAGCAATCACACACATCTCCACAAACACAGCTTGAGATGATCATGAAACACGTGCATCCTCAGATCTCTATCAATCCAGCTTGGTGAAAGAAGGTCAAGAATTGAAAGAGAATCAAAGAAAACGACGTCGTTTCATTCGTGTGTAACAACTACTAATTATACATAGATGGCTGCTTACTTTCACGGAAACCCACCGGAGATCTCTGCCGGATCCGACGGTGGTCTTCAAACGTTGATCCT…
AT2G39175.1	| Symbols: MIR160A, MIR160, FOC | MIR160/MIR160A; miRNA | chr2:16340282-16340360 FORWARD LENGTH=79	TGCCTGGCTCCCTGTATGCCATATGCTGAGCCCATCGAGTATCGATGACCTCCGTGGATGGCGTATGAGGAGCCATGCA
AT2G46680.1	| Symbols: ATHB-7, ATHB7, HB-7 | homeobox 7 | chr2:19165403-19166949 REVERSE LENGTH=1327	ATGCTAAGGAGCCCTCCCAAAAAAGAACAACAAATCACATTTTTATATAACTGTTAACATAATAATCTCAGCCTCATCAACACACATATATAGATAGCCAACATCACACAAACATAGAGATTCCAAAAAATAAAAATAAAGAAAACATAAATCCTCTGAGGAAAAATTCCGATGAGATGACAGAAGGTGGAGAATATTCTCCGGCGATGATGTCAGCAGAGCCATTCTTGACCATGAAGAAGATGAAGAAGAGCAACCACAACAAGAACAATCAGAGAAGGTTTAGCGACGAGCAGATCAAGTCACTGGAGATGATGTTTGAGTCTGAGACAAGGCTTGAGCCAAGGAAGAAGGTTCAATTAGCTAGAGAGCTAGGGTTGCAGCCGAGGCAAGTGGCTA…
AT3G02140.1	| Symbols: TMAC2, AFP4 | AFP2 (ABI five-binding protein 2) family protein | chr3:385317-386538 REVERSE LENGTH=1222	AAGACAAAATTGTTTCGTCTCTCTCAAGATTGAAAATAGAAAGTTAAGCCAAAAACGTTTCTCCCTTCTCTTTCGAATTTCTCTGACTTTGATATTTGGTTATGGAGATGATAAGAGGCAGGGGAATCCCAAACGGCGTCGTTCAAGTACCCAATCTTTCTGCTAATAATCTCTTGCAGAAGTTTTTCATCGCAAGCAACCATTTTTGTCAGCGAGACTCTGAGCATGGTGAGAATCAACAAGAAGCGAAGAAGAGAGAAGATGAAGCAGAAGAGGATGAGAAAGACGTGGAGCTAACGTTAGGTCTTTCGCTTAATGGACAGTTTGGTACGGATCCGAGATCGAGAAAAAGGAGGCACTTTGAACTGGGTCGATCTTCTTCGATACCGGAAGGTTTCG…
AT3G06490.1	| Symbols: MYB108, AtMYB108, BOS1 | myb domain protein 108 | chr3:2003393-2006624 FORWARD LENGTH=1764	AATACCACCGAAGATTTATTGCTGGTCGCGTTTTTTATTACTAAATTTGATGTTTTATGTTTACACTTTGACTGTTTGCCAACCAAAAAAAAAAAAAAAAAAATTTTTTTTTTCACCTTCACGAATTCTAAAACTTTGAAGAGCTTATAAACAGAATTTAAGAGTACAAAATTATAAAAAAAATTAAATCAATAAACATACAGTTCCTGCTGCCAAAAAATAAAAATAAAAAATAAACATACAGTTCCTATATTACGGCTGTCTATTCCCTTCATCGCACATGTTCCAAATAATTTTAAAAAATAAAAAGAAAAATTGAAAACTATCTTCTTTTTTCTTCTATAAAACCCACAACTTCTCTTTTTCTTGTGCATTCAAAACTCATCCTATCTCTATCTA…
AT3G07370.1	| Symbols: ATCHIP, CHIP | carboxyl terminus of HSC70-interacting protein | chr3:2358083-2360549 REVERSE LENGTH=1325	AGTAAACAAAAAGAATGACTATAAGATCCGGATTATGATCCAAGTCTCATCGAGCTGACCCGGTAAAGAGACTAATCTCTTTCGATAACCGATTCATTTAAAATTCCCTTTTGCTTACTTTTCTCTCTCCTTTCATCGAGAAATTTCGCGGCTACTTCTCTTCTGAAACGCACCGGGACGCGCCGTCGCACAAGTTACAGAGGAGTGTTGGAAAGGATAAAGACTTGGTTTTCTGGGGTGCCGTAGATATGGTTACAGGCGTGGCTTCCGCCATGGCGGAGCGGTTAAAGGAAGACGGAAACAATTGCTTTAAGAAAGAACGTTTTGGTGCTGCCATTGATGCTTATACCGAGGCAATAGCTTTGTCTCCAAATGTTCCTGCTTATTGGACCAATCGAG…
AT3G11410.1	| Symbols: ATPP2CA, AHG3, PP2CA | protein phosphatase 2CA | chr3:3583883-3585790 REVERSE LENGTH=1639	ATTGCATTTCCTAACGCTCAACAAAATCTCTCTCTACTAATATCTCTCTCTCTCTCTCTCTATTGTTGAAGAAGACTCATAATCGGAGATTGTTTGTTTTTGGTTTGCTCTGTAAATTGGAGAAGTTTTGTTAGAGATCAAATGGCTGGGATTTGTTGCGGTGTTGTTGGAGAGACTGAACCGGCGGCACCGGTTGATTCAACTTCTCGAGCTTCTCTTAGACGGAGGTTAGATCTACTTCCGTCGATCAAAATTGTTGCTGACTCCGCCGTTGCTCCTCCGCTTGAAAACTGCCGTAAACGGCAGAAGCGTGAGACAGTAGTGCTCTCGACGTTACCGGGAAATCTAGATCTGGATTCGAATGTGAGGAGTGAGAATAAGAAGGCTAGATCAGCGGTT…
AT3G14050.1	| Symbols: RSH2, AT-RSH2, ATRSH2 | RELA/SPOT homolog 2 | chr3:4650757-4653914 REVERSE LENGTH=2675	AAAGATTAATTTTCGTCCTTAAAGCAAAGCGTCTAACTTTCTTCTTCTCCTTCTTCCTCCTCACACACCCTCTTGTCTCCATTAGACTCGTTTCTACGATTTTTCCCCTTCTTCAATTTCTTTCCAAACTCGTATAAATTGTACATACTTTAGGCTTTGTTCTGTTCTTCCTCTGTATTAAAGTTCCTTGTACAACTCAAAATCCATCTGGGTTTCGTGTTAGAATTTGTGGGTTTTGTGTTAATCTGTTTGTTTCAATAGAAAAACGGTGACTTTAAATTCCCGGGAAATTTGACGATTTTTGGGAGCTAATTCTGGGAATTGGATAATTTTAATTCTTTGATTTCTGAGAGAGAAAAAACTGAACTTTAGGATTATAAAGCAGAACCAACGAGCTCC…
AT3G15210.1	| Symbols: ATERF-4, ERF4, RAP2.5, ATERF4 | ethylene responsive element binding factor 4 | chr3:5121422-5122562 FORWARD LENGTH=1141	TTCAATTATCTATCACACCACCACTCTCTCTCTAATCTATCTATCCGAGAATGGCCAAGATGGGCTTGAAACCCGACCCGGCTACTACTAACCAGACCCACAATAATGCCAAGGAGATTCGTTACAGAGGCGTTAGGAAGCGTCCTTGGGGCCGTTATGCCGCCGAGATCCGAGATCCGGGCAAGAAAACCCGCGTCTGGCTTGGCACTTTCGATACGGCTGAAGAGGCGGCGCGTGCTTACGATACGGCGGCGCGTGATTTTCGTGGTGCTAAGGCTAAGACCAATTTCCCAACTTTTCTCGAGCTGAGTGACCAGAAGGTCCCTACCGGTTTCGCGCGTAGCCCTAGCCAGAGCAGCACGCTCGACTGTGCTTCTCCTCCGACGTTAGTTGTGCCTT…
AT3G19580.1	| Symbols: AZF2, ZF2 | zinc-finger protein 2 | chr3:6803166-6804233 REVERSE LENGTH=1068	ACTTCACTCTCTAATTTCCTTCTCTCTATCTCTCACCATATTCGCGATTAAAAACTCTCAACTTTTCTCTCAAATTTCTGATCCTTTGATCCAACAGTTAGAAGAAGATTCATCTGATCATGGCCCTCGAAGCGATGAACACTCCAACTTCTTCTTTCACCAGAATCGAAACGAAAGAAGATTTGATGAACGACGCCGTTTTCATTGAGCCGTGGCTTAAACGCAAACGCTCCAAACGTCAGCGTTCTCACAGCCCTTCTTCGTCTTCTTCCTCACCGCCTCGATCTCGACCCAAATCCCAGAATCAAGATCTTACGGAAGAAGAGTATCTCGCTCTTTGTCTCCTCATGCTCGCTAAAGATCAACCGTCGCAAACGCGATTTCATCAACAGTCGCAAT…
AT3G20310.1	| Symbols: ATERF-7, ATERF7, ERF7 | ethylene response factor 7 | chr3:7084806-7086805 REVERSE LENGTH=2000	ATCTTCTTCCTCATCTTTCTTCTCTCTTCAACATTTTCTTCTCTTCTTCACACAAACACACACAGATCTCTTCTTCATCACATTACTTCTGGCTTTACATCTTTTTTCTTCTCCATGAGGAAAGGGAGAGGCTCTTCCGTCGTTGGACCCGCCCTTCCAGTAACCGCCGGTGGATCTGTGAAGGAGCCGAGGTATAGAGGCGTTAGGAAGAGACCTTGGGGTCGATTCGCAGCTGAGATCCGTGATCCATTAAAAAAATCTCGTGTCTGGCTCGGTACTTTCGATTCCGCCGTAGATGCTGCACGCGCTTACGATACCGCCGCACGTAACCTCCGTGGTCCAAAGGCCAAGACCAATTTCCCGATCGATTGTTCTCCTTCTTCTCCTCTCCAACCTCTC…
AT3G20470.1	| Symbols: GRP-5, ATGRP-5, GRP5, ATGRP5 | glycine-rich protein 5 | chr3:7140440-7141228 REVERSE LENGTH=789	CATGCCAAATGGTCTATATAAACACCTTATTGGCTGATAGAGTTCCTCATCATCACATACGCAAAACACAAAAATCGACATGGCTTCCAAGTCACTCTTTCTTGTTGCCTTACTTGTCGGCTCTTTTGCTTTCACTTCATTTGCCAGTGTCGCTAACAGGAAGCTGAAGAGTGGTCTCGAGGACCAAAAGACATTCTTCCACCATCCAGGCGGAGGTCTCGGTGGAGGAGGCGGTATTGGTGGAGGCAGTGGTCTTGGTGGAGGAGGCGGCTTTGGTGGAGGAGGCGGTCTTGGCGGAGGAGCTGGAGGCGGTGGCGGTTTAGGAGGAGGAGCTGGTGGTGGAGCTGGAGGAGGATTTGGTGGAGGAGCTGGGAGCGGTGGTGGTCTTGGTGGGGGTGG…
AT3G21780.1	| Symbols: UGT71B6 | UDP-glucosyl transferase 71B6 | chr3:7675004-7676494 REVERSE LENGTH=1491	AGAAATGAAAATAGAGCTAGTATTCATTCCCTCTCCGGCAATTAGTCATCTCATGGCGACGGTAGAGATGGCGGAGCAACTAGTTGATAAAAACGACAACCTCTCTATCACCGTAATCATCATATCTTTTAGTTCTAAAAATACATCCATGATCACCTCTCTTACATCCAACAACCGCCTCCGGTACGAAATAATCTCCGGAGGAGATCAACAACCAACGGAGCTCAAAGCAACTGATTCCCACATCCAAAGTCTAAAGCCACTGGTGAGAGACGCGGTTGCTAAACTCGTAGATTCCACTCTACCAGACGCGCCTCGTCTTGCGGGATTCGTTGTTGACATGTACTGCACGTCGATGATCGATGTCGCTAACGAATTTGGCGTCCCTAGTTACTTGTT…
AT3G22060.1	| Symbols: | Receptor-like protein kinase-related family protein | chr3:7771016-7772340 FORWARD LENGTH=1011	AAAAAAAAAAAAGACACCCTCCACAAAATATCAATTTTCTTCCAAAACAATGTCTTCATTAAAACGCATCGTTTGGTTCCCTATCTTGGCCATAGCCATACAAATTCTCTCTATACATACCGTTTTGTCTCAAAGCCAGAACAATGCGTTTCTCTTCCACAAGTGCTCAGACATCGAAGGAAGCTTTACCTCAAAAAGTCTCTACGAGTCAAATCTCAACAATCTCTTTAGTCAGCTCTCTTACAAAGTTCCATCCACCGGTTTTGCCGCCTCCTCCACTGGCAACACTCCAAACAACGTCAACGGTTTGGCCCTTTGCCGCGGTGATGCCTCCTCCTCTGACTGCCGCTCTTGTCTTGAGACTGCCATCCCCGAGCTACGTCAGAGATGTCCGAACAA…
AT3G45640.1	| Symbols: ATMPK3, MPK3, ATMAPK3 | mitogen-activated protein kinase 3 | chr3:16756770-16758698 FORWARD LENGTH=1483	ACCGCGAAAACTCATCTCTGCTCAATCCTCAATCTCAGTCTCTCTGTTGACTCCGACTGTTATATAAAACCATACAAATACCTTCAGATTCACTACTTCAAACCTCAAAGCAACCACTGAATCTCGACTTTGATCAATTGAGAGAGAAATGAACACCGGCGGTGGCCAATACACGGATTTTCCGGCGGTGGAAACTCACGGAGGACAGTTCATAAGTTACGATATCTTCGGTAGTTTATTCGAGATCACATCTAAGTATCGTCCTCCGATTATACCAATTGGTCGTGGAGCTTATGGAATCGTTTGCTCTGTGTTGGATACGGAGACGAACGAGCTAGTAGCGATGAAGAAGATAGCTAATGCTTTTGATAATCATATGGATGCTAAGCGTACGCTTCG…
AT3G46130.1	| Symbols: ATMYB48, ATMYB48-3, MYB48 | myb domain protein 48 | chr3:16945433-16946376 FORWARD LENGTH=771	ATGATGCAAGAGGAGGGAAACCGAAAAGGTCCATGGACAGAACAGGAAGACATACTTCTGGTAAATTTTGTTCACTTATTTGGAGATCGACGATGGGATTTTATAGCAAAAGTATCAGGTTTGAACAGAACAGGAAAGAGTTGCAGGCTAAGATGGGTTAATTACCTACATCCTGGTCTCAAACGTGGCAAGATGACGCCTCAAGAAGAGCGCCTCGTCCTTGAGCTTCACGCTAAGTGGGGAAACAGGTGGTCGAAAATAGCCCGAAAATTGCCGGGACGAACGGATAACGAGATAAAGAACTACTGGAGGACTCATATGAGGAAGAAAGCTCAAGAAAAGAAGCGTCCTGTTTCCCCAACTTCCTCATTTTCCAACTGCAGCTCGTCATCTGTGACC…
AT3G46590.2	| Symbols: TRFL1, ATTRP2 | TRF-like 1 | chr3:17152775-17156227 FORWARD LENGTH=2319	GTGGTCGTGTTCTTCTTATAAGGGTTTTTGTTTATAATTTGGTAATCGAAAAAGAGAGATTTGATAAAATCCTTTGTGTTGAAGGAAAAAAAAATCATATAGGTAACGTTTGATACAAGTAAAAAAAAAAAATTTCCATCACTTTCTTGGGTAAAAAAAACATGGGTTAGAGGAAAAACTGGGGAAAAGATTTTAGATTAAGTGCGTAAAGAATTCTGATTCCTTCGTCTCCGATCTCTCATTTTTCTGGAGAAATTGTCAAAAATTTCAGATATCTATATTGTCTTGGAACTGAAGATTCATCGAAAGATTGGTGAGTTTTATTCGCTGCTTATCGCTTGTGGCAATCACATCATCTGTGTTATGCATCCAAGTAATGGTGTCACATAAAGTCTTAGA…
AT3G47600.1	| Symbols: MYB94, ATMYBCP70, ATMYB94 | myb domain protein 94 | chr3:17539338-17541230 REVERSE LENGTH=1486	CACCACTTGTACCTCTTTGTCTTAAGTACTCTTTAACCCTACAATTTCCTAAGCTCTCAAGCCACAAAAAACCACAAACCGTTCTTCACCAATATATATATCTGATCATCATCAAAGTCCTTCTCTCTGCTCATACCACAAACCGTTCCATTCTTCCCCTAATCACAAAGTGATATTTACATAGAGAAGATAGAGATGGGAAGACCACCATGCTGTGACAAGATTGGAGTGAAGAAAGGACCATGGACACCAGAGGAAGATATCATCTTGGTTTCTTACATCCAAGAACATGGTCCTGGAAACTGGAGATCTGTGCCTACTCACACAGGTTTGAGGAGATGTAGCAAAAGCTGTAGATTGAGGTGGACTAATTATCTTCGACCTGGGATCAAGCGTGGA…
AT3G50060.1	| Symbols: MYB77 | myb domain protein 77 | chr3:18557970-18559106 REVERSE LENGTH=1137	ACCTTCTTCTTCTTCTTCTTCTTCTCTACAACAAACAAACAAAAGATCTGTTTCAATGGCGGATCGTGTTAAAGGTCCATGGAGTCAAGAAGAAGATGAGCAGCTACGAAGGATGGTTGAGAAATACGGACCGAGGAATTGGTCTGCGATTAGCAAATCGATTCCAGGTCGATCTGGTAAATCGTGTAGATTACGTTGGTGTAATCAGTTATCTCCGGAGGTTGAGCATCGTCCTTTCTCGCCGGAGGAAGATGAGACTATTGTAACCGCCCGTGCTCAGTTTGGTAACAAGTGGGCGACGATTGCTCGTCTTCTTAACGGTCGTACGGATAACGCCGTTAAAAATCACTGGAACTCTACGCTTAAGAGGAAATGCAGCGGAGGTGTGGCGGTTACGAC…
AT3G55610.1	| Symbols: P5CS2 | delta 1-pyrroline-5-carboxylate synthase 2 | chr3:20624020-20629093 REVERSE LENGTH=2543	ATCTCTCCACACCGGATTATCCAATATTCTCCACGTCCGCTTCTTCCTTCAACTGAGTCCGACTAAGTTGACTCGTTCTCTCGTGTTTTCGATAGACACAAACTATGACGGAGATCGATCGTTCACGCGCGTTCGCCAAAGACGTTAAGCGTATCGTCGTCAAGGTTGGGACTGCAGTTGTTACTGGGAAAGGTGGAAGATTGGCTCTTGGACGTTTAGGAGCTATCTGTGAACAGCTTGCGGAGTTAAACTCAGATGGATTTGAGGTCATTTTGGTGTCATCTGGTGCCGTTGGTCTTGGTCGACAAAGGCTTCGATACAGACAATTAGTCAACAGCAGTTTTGCAGATTTACAGAAGCCACAAATGGAACTTGATGGGAAGGCTTGTGCTGGTGTTG…
AT3G55730.1	| Symbols: MYB109, AtMYB109 | myb domain protein 109 | chr3:20681904-20684053 REVERSE LENGTH=1500	TAGGAAAGCTGGTACAAACCAAATTTCATTTTTTTTCTTTTAATTAATTTTGGCCAAAAAGAAAAAAAAATCGAAACTTTTTTTGTGTAAATGGAAGGAGAAACTCATCAATCGGAGCCGTTACCTTTAGCATCTGGAGATTCCGATGAAGGGATCAGTGCTGCGATTGAGGCGGAGCTTGCTGAGTTAGCTGCTGGAGATTCAAGCGGCGGTGGTGGTTGCGGCGGCGGAGGAGGAGGGATTAGGAGTAAAGTCAAAGGACCTTGGTCTACGGAGGAAGACGCGGTTCTTACGAAGCTTGTGAGGAAACTAGGACCGAGGAATTGGAGTTTGATCGCTCGTGGAATCCCTGGTCGTTCTGGTAAATCTTGTCGATTGCGTTGGTGTAATCAGCTTGAC…
AT3G57870.1	| Symbols: AHUS5, EMB1637, SCE1, SCE1A, ATSCE1 | sumo conjugation enzyme 1 | chr3:21428496-21430200 REVERSE LENGTH=908	GATAGAGATTGGAGAGCGAGCGAGACAAATCAGAAGAGAGAGATTTAGATATTGTAGAGTGAGATTCTAAAGAGAGAGAGAGAGAGAGATATGGCTAGTGGAATCGCTCGTGGTCGTTTAGCTGAAGAGAGGAAATCGTGGAGGAAGAATCATCCTCATGGTTTTGTGGCAAAGCCGGAGACGGGGCAGGATGGAACTGTGAATCTAATGGTGTGGCATTGCACTATACCTGGTAAAGCTGGGACTGATTGGGAAGGTGGATTCTTTCCATTAACGATGCACTTCAGTGAGGATTATCCGAGCAAACCTCCGAAATGTAAATTTCCACAAGGGTTTTTCCACCCTAATGTCTATCCATCTGGAACTGTCTGTCTCTCTATCCTTAACGAGGATTATGGA…
AT3G61890.1	| Symbols: ATHB-12, ATHB12, HB-12 | homeobox 12 | chr3:22914154-22915325 REVERSE LENGTH=986	AGAAAGAAAGAAAAAAAAGAAACAAATAATTCCAAAACCTTCTCTCTTAATCAAAATCAAGAAACTTACAAGATCTGGTGAAAACCATGGAAGAAGGAGATTTTTTCAACTGCTGTTTCAGCGAGATTAGTAGTGGCATGACCATGAATAAGAAGAAGATGAAGAAGAGCAATAACCAAAAGAGGTTTAGCGAGGAACAGATCAAGTCACTTGAGCTTATATTTGAGTCTGAGACGAGGCTTGAGCCGAGGAAGAAGGTTCAGGTAGCTAGAGAGCTAGGGCTGCAACCAAGACAAGTGGCTATATGGTTTCAAAACAAGAGGGCTCGATGGAAAACTAAGCAACTTGAGAAAGAGTATAACACTCTTAGAGCCAATTACAACAATTTGGCTTCACAAT…
AT3G63210.1	| Symbols: MARD1 | Protein of unknown function (DUF581) | chr3:23353615-23355160 REVERSE LENGTH=1450	TAAAGAAGAGAGGAAAGAGATAAGTGAAAGCAACTTTTAATCTGATTTTTGCGAGTGAGGAGAGGATCATCATTTCATAGGAGTGAGAGACCCCATTAATACCAGAAGCAGTCAGAGTTTCTCAATAATTGTACCAAATTCTCTCTATTCTTCTTCTCTTTCATTTTAGATATTTTCTCTTACGCAGACTCATTGCTTTCCTCTCTCCATGGAAGCTACTGAGTTATGATCCTTACCCTCACCGGTCTTTAACTATGCTTAGAAACAAACCTAGAGCAGCCGTGACGACTAAGAAACAAACATCTCTGTTAATGGCTGATCAACCTCCACCTCCAAAGCCTAACACTTGCCACTGCTCACCATCTCTCTTTAGCTCTCCCAAGTTTAGGTTTTTCACTT…
AT4G01060.1	| Symbols: ETC3, CPL3 | CAPRICE-like MYB3 | chr4:460531-461074 FORWARD LENGTH=344	GACATGGATAACCATCGCAGGACTAAGCAACCCAAGACCAACTCCATCGTTACTTCTTCTTCTGAAGGAACAGAAGTGAGTAGTCTTGAGTGGGAAGTTGTGAACATGAGTCAAGAAGAAGAAGATTTGGTCTCTCGAATGCATAAGCTTGTCGGTGACAGGTGGGAACTGATAGCTGGGAGGATCCCAGGAAGAACCGCTGGAGAAATTGAGAGGTTTTGGGTCATGAAAAATTGAAAAGTGATCAATATATCTCTATAGTTTCACTGATTGTTTCGATTATATTCCGTTGTATTTTAAATTTACCAACTCTGTTATAAGAAGAAAACTTTCTTAAATCCCAA
AT4G09460.1	| Symbols: AtMYB6, MYB6 | myb domain protein 6 | chr4:5992966-5994258 FORWARD LENGTH=984	AACCCACAAATTGATCTCTTCTCTCTTCTCTTACACCATCTTCTTCATTCACCATGGGAAGATCTCCTTGTTGTGAAAAAGCTCACACAAACAAAGGAGCTTGGACTAAAGAAGAAGATCAACGTCTCGTAGATTATATCCGTAATCACGGTGAAGGTTGTTGGCGTTCTCTTCCTAAATCCGCTGGATTGTTGCGTTGTGGTAAAAGTTGTAGATTGAGATGGATTAATTACCTTCGTCCTGATCTTAAACGTGGTAATTTTACTGATGATGAAGATCAAATCATCATCAAACTCCATAGCTTACTCGGTAACAAATGGTCATTGATAGCTGGAAGATTACCAGGAAGAACAGATAACGAAATAAAGAATTATTGGAACACTCATATTAAGAGGAAGC…
AT4G18010.1	| Symbols: IP5PII, AT5PTASE2, 5PTASE2 | myo-inositol polyphosphate 5-phosphatase 2 | chr4:9991012-9994420 REVERSE LENGTH=2444	TTGGTTCTTTACGGGCAACGAAGGCTGTTAAATAACAGCCATAGCTTTTCTTCGAAACGAACCCAAAAAATAATATCAGAGAATTTTCATCATTACACCTTTTTTTTTCTTTTGCCTTTGCCTTTGCCTTCACACGTCTTCTTGTTTGTACTCTCCACTTTTTTTTTCTTTGTGTCCTTTCTTCTTGTTCTTGCTCTAGTTCGTGTCTCTTCTTTAACTCTCTGTCACTATTATAAATATCAAACTCTGACATTTTCTTCTGTTCAAATTCTCCTCGAAACTCCCCCAAAGAAACAAAATCTTTTTCTGAGATCTAAGAAGATGAAAACAAGACGTGGGAAACGTCCTGAGAGGTTTTGGCCATCAATTGTGATGAATAAATGGTTAAACAGAAAACCT…
AT4G22200.1	| Symbols: AKT2/3, AKT3, AKT2, KT2/3 | potassium transport 2/3 | chr4:11746513-11750698 REVERSE LENGTH=3169	TCTAGATGAATACTATACCGACGATGACTACACACACAAGGAAATATATATATCAGCTTTCTTTTCACCTAAAAGTGGTCCCGGTTTAGAATCTAATTCCTTTATCTCTCATTTTCTTCTGCTTCACATTCCCGCTAGTCAAATGTTAATAAGTGCACACAACGTTTTCTCGAAGCATTAGAATGTCCTCCTCTTAATTAATCTCCTTCTGATTAGATTCTCAATAGAGTTTAAATTTGTTAATGGAGAGATATATTGGGACCCTCAAGGCTTCTAATTATACCACGTTTGGCATAATTCTCTATCGTTTGGGGCCACATCTTTCACACTTCATTACCTTATCACCAAAACATAAAATCAATCAACTTTTTTTTGCCTTATTGATTGTGTTGGATCCCT…
AT4G34000.1	| Symbols: ABF3, DPBF5 | abscisic acid responsive elements-binding factor 3 | chr4:16295558-16298255 FORWARD LENGTH=1985	GGTTTGATGAATCGATTTTTGTTGTCTATTACTGATTGGTTTTCTTGTTCAGATTCACTGATTCGAAGAGAATCATGATTTTTTTTTCCCGCTGAATAATAAGCATATGATTGGGTGTTTTGGAGATTTGTTTACTGATTAAAAGGAGATTCCTTTCCATTTTCACCATTTGCTCTGTTTGACTTCATTGTGCTTATATTTCATTTAGATCTTTTGTTTGGGTTTAGCTTTGGAACTGATAAAAATCTGATTTTGTCTCACGGCTTTGGATTTGGTTCTTAAATTTTGGTAAATATCCAGAAGCTTGATCCTCCTAGTTGTACGAAAGCTTGAGTAATGGGGTCTAGATTAAACTTCAAGAGCTTTGTTGATGGTGTGAGTGAGCAGCAGCCAACGGTG…
AT4G37260.1	| Symbols: MYB73, ATMYB73 | myb domain protein 73 | chr4:17540490-17541799 FORWARD LENGTH=1310	AACCAAAAAGCTTTTCTTCCCAACACACACAAAAAAAAAAACTGTAACGACCAAAAAAAAAGAGGACGCGTTAGAAGAAAAAAAAAGAACAATCCGATAAAAAGATCCGGCGATGTCAAACCCGACCCGTAAGAATATGGAGAGGATTAAAGGTCCATGGAGTCCAGAAGAAGATGATCTGTTGCAGAGGCTTGTTCAGAAACATGGTCCGAGGAACTGGTCTTTGATTAGCAAATCAATCCCTGGACGTTCCGGCAAATCTTGTCGTCTCCGGTGGTGTAACCAGCTATCTCCGGAGGTAGAGCACCGTGCTTTTTCGCAGGAAGAAGACGAGACGATTATTCGAGCTCACGCTCGGTTTGGTAACAAGTGGGCTACGATCTCTCGTCTTCTCAATGG…
AT4G38620.1	| Symbols: ATMYB4, MYB4 | myb domain protein 4 | chr4:18053551-18054999 FORWARD LENGTH=1287	ATCATCTAGAAGCATTTGTGTATATATATATATGTGTGTATATTCCTCTCTAGCTTTAAGTCAAAACCCTATATAAACTATACACCAAAGCTTTGAACCTTCAACCAAACCCAAAATCCAAGTGCCCCACCAAATGCTTCAATCCTCTTCCACTACACAAAAAAACAACTTAATCCCTTTATACCCTTTTAGCCAAAACCCTCGCTAAAAGCCAATCCCTCAATATAAAATAACAAGTAGAATTGATCTGCCTATATATAAGATTTTGAGACGAAATAAGATCTAAACCACAAGAAAGAAAGTAAACATAAAAGTATGGGAAGGTCACCGTGCTGTGAGAAAGCTCACACAAACAAAGGAGCATGGACGAAAGAAGAGGACGAGAGGCTCGTCGCCTAC…
AT4G38630.1	| Symbols: RPN10, MCB1, ATMCB1, MBP1 | regulatory particle non-ATPase 10 | chr4:18057130-18059540 REVERSE LENGTH=1469	CTAAACTAAAATCTAAATCTTGCCTTCCTGACTTTCTCTCTACGACAGAATTTTTGAAGCTTCTCTCTGCTTATCGACACGATGGTTCTCGAGGCGACTATGATATGTATCGACAACTCCGAGTGGATGCGAAACGGAGATTACTCTCCGTCTAGGTTACAGGCGCAAACGGAAGCTGTTAATCTTCTTTGCGGAGCCAAAACCCAGTCGAATCCGGAGAATACGGTGGGGATTTTGACAATGGCTGGCAAAGGAGTTAGAGTATTGACTACTCCTACCTCTGATCTTGGCAAAATTCTGGCCTGTATGCACGGCCTTGATGTGGGAGGAGAGATCAACTTAACCGCAGCTATCCAGATCGCCCAGCTAGCTCTTAAGCATCGCCAAAACAAGAATCAA…
AT5G03740.1	| Symbols: HD2C, HDT3 | histone deacetylase 2C | chr5:981876-984200 FORWARD LENGTH=1242	CACATCAACACGCCCTAAAACCGCTCTCGAGAGACGAATCGCTCTCAGCTTCTTCTAGAACCTTCTCCTTCTCCTTCGACGCATCGTCGCCTTCAAGATCACACTACCTCGCACAACAATGGAGTTCTGGGGTGTTGAAGTTAAGAATGGCAAACCACTTCACCTAGATCCTGGGCTAGACAGGCTCGTGCACATCTCTCAGGTTGCTTTGGGAGAGAGTAAGAACAATGTAACCGAACCAATCCAGCTTTACGTGACTGTTGGATCGGATAAGCTTCTCATTGGAACGCTATCTCATGAGAAGTTTCCTCAGCTGTCTACGGAGATTGTCTTGGAAAGGAACTTTGCGCTGTCTCATACTTGGAAGAATGGGAGCGTTTTCTTCTCTGGTTACAAAGT…
AT5G05700.1	| Symbols: ATE1, DLS1, ATATE1 | arginine-tRNA protein transferase 1 | chr5:1712670-1715731 REVERSE LENGTH=2271	GAAAAAAAAAGTCAAATGTGAAAGAAGATTATGTCTTCTTCTCCAAACGGAAAGAGCTTAGCAAAATTCTTCTGAATGAATAATCGGCGATTATGTCTTTGAAAAACGATGCGAGTAGTAGCCACGACGGTGGAAGCAACAGAGAAAGCGTAATCGATGATCATGGCCGCCGTAAAAGCACTTGCGGCTACTGTAAATCCCCAGCTCGGTCCAGTATCTCTCACGGTTTATCAGCACAGACTCTTACCGTTTATGACTACCAAGCTCTTATTGACCGAGGCTGGAGAAGATCTGGTACTTATCTTTACAAACATGAGATGGATAAAACGTGTTGCCCTCCTTATACGATACGTTTGAAAGCAAGTGATTTTGTTCCTACTAAAGAGCAGCAGCGAGTTT…
AT5G23720.1	| Symbols: PHS1 | dual specificity protein phosphatase family protein | chr5:7998230-8002840 FORWARD LENGTH=3115	ACTTTCCTCTTCTCAGATACAAAGCTGACATTTGAAGAAAAAGACATTTCTAAAATTAAACAGAACCTAAGCTTTTGCAATGGCGGAACCTGAGAAGAAGCGAGATCAACCATTTTCTCAAGAAAAAGACGAAGAGAAAGATCTATACCTTGTTCACGACGAGCACGAGTCTCCTCTTCCTCTCACCGTCACTTCTCGTGTTTTGTACATGTTAGGAGATATAGCATCTGGTCCAGCTTATAGGTTTACTCAATGGTTGGATTTAGTTCGTAAACGAAGTGCTACTTACGGATCCTCTGGCTTCCCTCACCGCCTTCACCGCATCGATGATATGGTCACTAGTGCAGGAGAGAGGAATACTGATCCTAAAAGTCCACCAAGTAGGCAGAGTTCAGAGAT…
AT5G25370.1	| Symbols: PLDALPHA3 | phospholipase D alpha 3 | chr5:8804240-8807547 REVERSE LENGTH=2463	ATGACGGAGCAATTGCTGCTTCATGGAACTCTTGAAGTGAAGATTTATAGGATCGATAAGTTGCATCAACGTTCAAGATTCAATTTATGCGGCAAGGGGAACAAGGAGCCAACAGGTAAAAAGACTCAATCTCAAATCAAAAGACTAACGGACTCATGCACAAGTTTGTTTGGAGGACATCTATACGCAACTATTGACCTAGACAGGTCAAGAGTGGCTAGAACCATGATGAGACGTCATCCTAAATGGTTACAATCCTTCCACGTCTACACCGCACATTCAATCTCTAAAATCATATTCACAGTTAAAGAAGATGAACCGGTCAGTGCTAGTTTGATAGGGCGAGCTTATTTACCTGTAACAGAAGTCATCACCGGACAACCTATAGACCGATGGCTC…
AT5G37260.1	| Symbols: RVE2, CIR1 | Homeodomain-like superfamily protein | chr5:14751344-14753088 REVERSE LENGTH=980	ATAAACAACAACTCTCTCACCAATCTCAAAACAATTCTCTCTCTCTTTATTCTTCTTCTTCAGCTTCAGATTTCAGATCTTAAATCTTCAAGTCTTCTTCTTCTTCTTCTGCAACCATGGCTATGCAGGAACGTTGTGAGAGTTTATGTTCTGATGAACTTATATCTTCCTCAGATGCCTTTTACCTCAAGACAAGAAAGCCTTATACCATCACTAAACAAAGAGAGAAATGGACAGAAGCAGAGCATGAGAAGTTTGTAGAAGCATTGAAACTCTATGGCAGAGCTTGGAGACGAATCGAAGAACATGTTGGAACAAAAACTGCAGTTCAGATTCGAAGCCATGCGCAGAAGTTCTTTACTAAGGTTGCTCGCGATTTTGGTGTTAGCTCTGAGTCCA…
AT5G46050.1	| Symbols: ATPTR3, PTR3 | peptide transporter 3 | chr5:18675035-18679146 REVERSE LENGTH=1851	GACATTAAAAAAAAAACAGAAACTACCAAACAAATTAGAGAGAGAAAAGAAAGAAAGAAAGAAGGTAGAGAGGAAATGACAGTAGAAGAGGTAGGAGACGATTACACAAAAGATGGAACAGTTGATCTTCAAGGCAATCCTGTTCGAAGATCCATTAGAGGTCGTTGGAAAGCTTGCTCTTTCGTTGTTGTGTACGAGGTGTTTGAACGGATGGCTTATTACGGGATATCAAGCAACCTGTTTATTTACATGACAACCAAATTGCACCAAGGAACGGTCAAGTCGTCGAACAATGTGACCAATTGGGTTGGGACTAGTTGGCTCACTCCAATCTTGGGTGCTTACGTTGGAGACGCTCTTCTCGGTCGCTACATCACTTTCGTCATCTCTTGTGCTATC…
AT5G47390.1	| Symbols: | myb-like transcription factor family protein | chr5:19226790-19228858 FORWARD LENGTH=1621	AAATAAAAAAAAAAATCCGGCCAGATAAATCGAATTTATGTAATAAATCCGACCAGATAAACTGATATTATTGTCTTTCTTCCGCTCCTTTGTCTCTCTATCTCTTTCTCACAATTAGATTCTGTGCTTCTTCTGCGATCAACTAAGATCCGATCCGCGAGCGTTTCAGACTTCGATCAGATCCGATTAAGAGAAGCAAATCGGGTCGGGTATGACTCGTCGATGTTCTCACTGCAATCACAATGGCCACAACTCTCGGACTTGTCCCAATCGCGGCGTGAAGCTCTTTGGTGTTCGGCTCACCGAAGGTTCGATCCGGAAAAGTGCAAGTATGGGTAATCTTAGCCATTACACGGGTTCTGGATCGGGTGGGCATGGAACCGGGTCCAACACTCCGGG…
AT5G49620.2	| Symbols: MYB78 | myb domain protein 78 | chr5:20137396-20139529 REVERSE LENGTH=1206	TGGATACAAACAACATCATCCATTATCTCTCTAAACATAACTCCAAAAAGTGACTCTTTTCATTTCAGAACTCACTCAAAGACAAGTACAAAGCTAAGTCTTGATTTTTTTCTTTGAATATCTCTTTGTGGGTCACTCTTCATCAATGGGTGACAAAGGAAGGAGCTTAAAGATCAACAAGAACATGGAGGAATTCACGAAAGTGGAAGAAGAAATGGACGTAAGGAGAGGTCCATGGACAGTTGAGGAAGATTTAGAGCTCATCAATTACATTGCTAGTCATGGTGAAGGTCGATGGAACTCTCTCGCTCGTTGCGCCGAACTCAAAAGGACCGGAAAAAGCTGCAGACTTCGGTGGCTGAACTATCTCCGACCAGATGTGCGCCGTGGAAACATAAC…
AT5G61420.2	| Symbols: MYB28, HAG1 | myb domain protein 28 | chr5:24689151-24690797 REVERSE LENGTH=1427	CAATGTCAAGAAAGCCATGTTGCGTCGGAGAAGGCTTGAAGAAAGGAGCATGGACCACCGAGGAGGACAAGAAACTCATCTCTTACATCCACGACCACGGCGAGGGAGGCTGGCGCGACATTCCCCAAAAAGCTGGGTTGAAACGGTGTGGAAAGAGTTGTAGACTGCGATGGACCAACTACCTTAAACCTGAGATCAAAAGAGGCGAGTTTAGTTCAGAGGAAGAGCAGATTATCATCATGCTTCATGCTTCTCGTGGCAACAAGTGGTCGGTCATAGCGAGACATTTACCTAGAAGAACAGACAACGAGATCAAGAACTACTGGAACACGCATCTCAAAAAACGTTTGATGGAACAGGGTATTGATCCCGTGACTCACAAGCCACTGGCTTCTAGTT…
AT5G67300.1	| Symbols: ATMYBR1, ATMYB44, MYBR1, MYB44 | myb domain protein r1 | chr5:26854022-26856006 FORWARD LENGTH=1985	CTCGAACTTGTTTTTGGTTCATCTCTCAAAACCAAAATCACTAAAGAGGAGAAGATTGCTAAAGTTTGATAAAACATTCCAAAATCAATGGCTGATAGGATCAAAGGTCCATGGAGTCCTGAAGAAGACGAGCAGCTTCGTAGGCTTGTTGTTAAATACGGTCCAAGAAACTGGACAGTGATTAGCAAATCTATTCCCGGTAGATCGGGGAAATCGTGTCGTTTACGGTGGTGCAACCAGCTTTCGCCGCAAGTTGAGCATCGGCCGTTTTCGGCTGAGGAAGACGAGACGATCGCACGTGCTCACGCTCAGTTCGGTAATAAATGGGCGACGATTGCTCGTCTTCTCAACGGTCGTACGGACAACGCCGTGAAGAATCACTGGAACTCGACGCTCAAG…

## Sheet: BR
AT1G13260.1	| Symbols: RAV1, EDF4 | related to ABI3/VP1 1 | chr1:4542168-4543742 FORWARD LENGTH=1575	ATTTTTTGTTATTACCAAATAAAAAGTGAAACATAAAATAATAATATCAGAAGTGACACTTGCTGTTTCTTATTTCCCTCCCCCCAAGCTCTTTCTCCTTCTTTCTATATATATTATACACACACACGTATACATATACACAACATAATTCACAACACAACACAAACACATTTCTGTTTTCTCCATTGTTTCAAACCATAAAAAAAAACACAGATTAAATGGAATCGAGTAGCGTTGATGAGAGTACTACAAGTACAGGTTCCATCTGTGAAACCCCGGCGATAACTCCGGCGAAAAAGTCGTCGGTAGGTAACTTATACAGGATGGGAAGCGGATCAAGCGTTGTGTTAGATTCAGAGAACGGCGTAGAAGCTGAATCTAGGAAGCTTCCGTCGTCAA…
AT2G26710.1	| Symbols: BAS1, CYP734A1, CYP72B1 | Cytochrome P450 superfamily protein | chr2:11380492-11383612 FORWARD LENGTH=1970	AATCCAAAAAGAAACAAGATAAGAAGAAACCAAACTCGCAAAGAAACAAAAAGGAAAAAAAAAAAAAAAACGAATTAAAAAAAGAAGAAATAAATCCTCCTTTTTAACACCTCATTCCCTCTTTCTCCGGCACTCAAAAGAGACCAAAGAAGAAAACTTTAGCTCTCCTTTTTGTGTTTTCTCTCTTTTCTTTGTTGGTGTTCCGACAATGGAGGAAGAAAGTAGCAGCTGGTTCATTCCAAAGGTTCTTGTTCTGTCTGTAATCTTAAGTCTTGTAATAGTGAAGGGTATGTCTCTGTTATGGTGGAGACCAAGAAAGATTGAAGAACATTTCTCTAAACAAGGAATTCGAGGTCCTCCTTATCATTTCTTCATCGGAAATGTTAAAGAACTTGTTGG…
AT2G42580.1	| Symbols: TTL3, VIT | tetratricopetide-repeat thioredoxin-like 3 | chr2:17728715-17731718 FORWARD LENGTH=2473	CTTTCTCTCTCTTCTCTCTGAAGACAGTACTTGTTTCTGTCCGGCGTTAAAAGCTTCGGTGGTGGTCTCTTGACTTCTCTGAGAAGAAGAAAAGGAAGCTGAGTCTCATTTTAGATTCAGCTCACGAGGAAGTGACGACGATGTCTCATTCTAGAAGACTTTCGTTGGAACCTGCTATAGATTCAATCACTGGTCGATTTCGTGATTTACAGAGAAATGATGATGACGTCAACAAACCTGATTTTCGAGAACTCGATCTAGGTTCTCCTGTTTCTACCTTAATGCCACGTGGCTCTGCTTCTTCTTCCGCTGCTGCGACTCCTACTAGCAGCTCTGGCTCTTCTGGCTCTGCTTCTGGTAAACCGTCGGTGAGTTCTCAGATGGCTAAACGGTTAGATG…
AT2G44080.1	| Symbols: ARL | ARGOS-like | chr2:18237152-18238173 FORWARD LENGTH=924	ATTTTTATACCAATTCCTTTTATCAAAACCACTCCCACTTTATTTCTTCTTCTCTGGTTTTCTTACCAAAAGAAACTTTCTTCGTCTTCCTCTGTATTTAAGCTTTAACACCCTGTTTTTGGTTTCCAACGTTCAATCTTCATCTTCTTCTCGCTGAAGGTGTGTTTGGCTCTAACGGTTTAAAGCTTTCTTGAAACACCAATTGAATCTTTTCTCTCTACCGGCAAAAAAAAAAGATTAGTCCTTTTAGGTCTGGAAACGCCAAGATCACTCGTTCTAAACCTTAGATTTTGTCTGCATTTCGGGATAATCATTTCATCGTCAGGGTTCTTCAACCAAACTACATTTACAGAAGAAGAAGAAGAAGAAAAGTTCGTTACTTTTTATGCGTTTGGATAA…
AT3G50660.1	| Symbols: DWF4, CYP90B1, CLM, SNP2, SAV1, PSC1 | Cytochrome P450 superfamily protein | chr3:18814140-18817244 REVERSE LENGTH=1740	GAAGTCCGATTCCCAATCTTAAAGACAAAGCCATTAGAAAGAGAAAGTGAGTGAGAGAGAGAGAGAAACTAGCTCCATGTTCGAAACAGAGCATCATACTCTCTTACCTCTTCTTCTTCTCCCATCGCTTTTGTCTCTTCTTCTCTTCTTGATTCTCTTGAAGAGAAGAAATAGAAAAACCAGATTCAATCTACCTCCGGGTAAATCCGGTTGGCCATTTCTTGGTGAAACCATCGGTTATCTTAAACCGTACACCGCCACAACACTCGGTGACTTCATGCAACAACATGTCTCCAAGTATGGTAAGATATATAGATCGAACTTGTTTGGAGAACCAACGATCGTATCAGCTGATGCTGGACTTAATAGATTCATATTACAAAACGAAGGAAGGCTCTT…
AT3G61460.1	| Symbols: BRH1 | brassinosteroid-responsive RING-H2 | chr3:22741511-22742284 REVERSE LENGTH=774	AACTTTTTCAAAAAAAGGAAAAAAAACAGAGCTCACTCATTATTATCTCTCTAAAAACCCTAGCTTTCTCCATGGGCTTTCCCGTAGGTTACACAGAGGTTTTCTTACCGAAGCTTTTCGTACAAACGCTTTCGATTCTCGGATTCATCAGAACCATCGTCTTCTCTATCTTCCGCTTCTTGGGTCTCTCAGATTTTCTCGAAATGGATCAAACCTGGCCCGATTACACATCGTACCCGACCCGAATACCCGAAACCCGCTCACCTTTCTCCGCACTCCTAATTAGAGAGATCCTACCGGTTATCAAATTCGAAGAGTTAACGAATTCCGGCGAAGATCTACCGGAAAACTGCGCCGTTTGTCTATACGAATTCGAAGGAGAACAAGAGATCCGGTGGC…
AT4G18710.1	| Symbols: BIN2, DWF12, UCU1, ATSK21, SK21 | Protein kinase superfamily protein | chr4:10296273-10299362 FORWARD LENGTH=1793	AAAGAAAGAGAAAGAGAAGAGCTGGATTCACATGGTCTTGTTCTTTCTCTCTCCTTCTTTTCTCATCTTGCGGCTTCCCTTTCTCTCTCTATCGCCACAATGATCATTACCAACCAAACTGATTGAAACTCATTTGTTCTCTCTCTCTCAAATCCACTCTCTCTCTTTCTTTTCTCTTCTCCTCTCTGTGTCTCTATCGCCATGGCTGATGATAAGGAGATGCCTGCTGCTGTAGTTGATGGACATGATCAAGTCACTGGTCATATTATTTCCACCACAATCGGTGGCAAAAATGGTGAACCAAAACAGACAATTAGTTACATGGCGGAGCGAGTTGTTGGTACAGGCTCGTTCGGGATCGTTTTCCAAGCAAAATGTTTGGAGACTGGAGAAACCGTG…
AT4G30610.1	| Symbols: BRS1, SCPL24 | alpha/beta-Hydrolases superfamily protein | chr4:14944129-14948605 FORWARD LENGTH=1702	ATATACTATATGACCTAATTAATTACACACACACACACAAAAACCCATTGAAGAAAAAAAAAGCGTGGAGAGTGTGTGAGAGGACACGAAATGGCAAGAACCCATTTCATTTTCCTTCTTCTTGTAGCTCTTTTATCGACAACATTTCCATCATCATCATCTTCAAGAGAGCAAGAGAAGGACAGAATCAAAGCACTTCCAGGCCAACCAAAAGTGGCATTCTCACAATACTCAGGCTATGTCAATGTTAACCAGTCTCATGGTCGTGCCCTCTTCTATTGGCTTACTGAGTCATCTTCTCCTTCTCCCCACACCAAGCCCCTTCTTCTTTGGCTCAATGGAGGACCGGGCTGCTCGTCGATTGCTTATGGAGCTTCAGAGGAAATTGGACCGTTTCGT…
AT4G34160.1	| Symbols: CYCD3;1, CYCD3 | CYCLIN D3;1 | chr4:16357639-16359555 FORWARD LENGTH=1646	ATCACTCTCCGAAACCCACTTCCAGCTTTTTCCTCTCTCTTTCTCTCTCTAGTCTCTCTTTTGTAGCTCTCCCCTGCTAAGCTAACCACTGCACGTTTCCATAGAGAGGAAAGATGAGTCTCTCTCCGAGAGATTTTCTCTCTATCATCTTATCTTCTTCCGTGTAATGCTCTGAGCCAAAACCCAATAACTAAATCAACAACAATATAGAAGAGAAGAGAAAGATCTTATCTTTCTTCTCATTCTTGAGTTTAGTCCCCCACAATGGCGATTCGGAAGGAGGAAGAAAGTAGAGAAGAACAGAGCAATTCGTTTCTTCTTGATGCTCTCTACTGCGAAGAAGAGAAATGGGACGATGAAGGAGAAGAAGTTGAAGAAAACTCTTCCTTGTCTTCTTCT…
AT4G35230.1	| Symbols: BSK1 | BR-signaling kinase 1 | chr4:16755112-16758091 REVERSE LENGTH=1802	AAGGAGCGAAAGAGAAACACTTTCCGACTTGGGTAAGGAAAAAGAGTTTGATGGGTTGTTGTCAATCCTTGTTTTCCGGCGATAACCCACTTGGGAAAGATGGAGTTCAGCCGCAACCACTATCTCAAAACAATCACGGCGGAGCTACGACGGCTGATAACGGCGGAAGCGGCGGAGCTAGTGGTGTAGGCGGCGGAGGAGGAGGAGGAGGAATCCCATCTTTCTCTGAGTTCTCTTTCGCTGACCTTAAAGCAGCTACAAACAACTTTAGCTCAGACAACATCGTATCAGAAAGTGGTGAGAAAGCCCCAAATCTTGTCTACAAAGGCCGACTTCAGAACCGTCGTTGGATCGCTGTCAAGAAGTTTACTAAGATGGCTTGGCCTGAGCCTAAACAAT…
AT4G39400.1	| Symbols: BRI1, CBB2, DWF2, BIN1, ATBRI1 | Leucine-rich receptor-like protein kinase family protein | chr4:18324661-18328826 FORWARD LENGTH=4166	GTCTTTTGACTCTCTTCTCTCTCTCCTCTCTTTCTGCTTTCCTCAATCTCTCTCTTTCTATCTCTAGAGCTTCCACTTCCTCTCTAATGGTGGAACCAAAACCCTAGATTCCCCCTTTCATCTTCTCTACTTCCCACACTTTTCTCTCTCACAAACTCTTGAGAAATGAAGACTTTTTCAAGCTTCTTTCTCTCTGTAACAACTCTCTTCTTCTTCTCCTTCTTTTCTCTTTCATTTCAAGCTTCACCATCTCAGTCTTTATACAGAGAAATCCATCAGCTTATAAGCTTCAAAGACGTTCTTCCTGACAAGAATCTTCTCCCAGACTGGTCTTCCAACAAAAACCCGTGTACTTTCGATGGCGTTACTTGCAGAGACGACAAAGTTACTTCGATTGAT…
AT5G08130.5	| Symbols: BIM1 | basic helix-loop-helix (bHLH) DNA-binding superfamily protein | chr5:2606200-2610250 REVERSE LENGTH=2553	ACATGAGATTCTTAATTAATCATACATATCTTACCATTTTAATTAGTTAACTGATTTCCTTTTGATTGCATTTACTTCGACGCATGATAGTAGTCGGCGTAATTTCAACAGTACCTTGACACGCCAAAAGCTTCACGTAATTTGCTGTCGAAGAAGATCTATCGATTCCACGAATTTGGTGACTTCTGCCGATTCTCCCGTTTGAATTCTGTGGAATTCGCTGAGAAAAGTTGCGGCGGAGGCTGATTTAGGTTAAATCGAGCAGAATTTGACCAAATTCGAGGATTTTTATCGGTAAAAAGATACAGAGAAAGCATAATTCAGCAACTTCAGAGCTCAATTCCGCTTCTTCAACCATCGAAAACCACAATATCTCTTGAATCAGCTGCTACAAGTCGC…
AT5G54380.1	| Symbols: THE1 | protein kinase family protein | chr5:22077092-22079880 REVERSE LENGTH=2789	ATGGTGTTCACAAAATCATTACTTGTTCTTCTTTGGTTCCTCTCTTGTTACACTACTACTACTTCATCAGCTTTGTTTAATCCGCCAGACAATTACTTGATCTCTTGTGGCTCATCACAAAACATAACTTTCCAAAACAGAATCTTTGTTCCAGATTCACTCCACTCTTCTCTTGTACTCAAAATCGGAAACTCTTCTGTTGCAACATCAACTACTTCCAACAATTCAACCAATTCCATCTACCAAACCGCTCGTGTTTTCTCCAGTTTAGCTTCTTACAGATTCAAAATCACTTCTTTAGGTCGACATTGGATCCGTCTTCATTTCTCACCTATCAACAACTCTACTTGGAACTTAACCTCTGCTTCAATCACTGTCGTAACAGAAGACTTCGTGCTC…
AT5G65430.3	| Symbols: GRF8 | general regulatory factor 8 | chr5:26148382-26150476 REVERSE LENGTH=1252	ACGTGGGTTTCACGCTGTTAATCCTTATTTCAACTAACGACGTCGTTTATCAGAGTGTGTTAATCACGCGCGAGTGAAGAGAATTTCCTTTTACAGCTCATTATGACTCGGCTTTGAAGCTTTTTATTCTTCTTCTCAATTTCTTTTTTTCTTCCAGAAATTTCCTCCGATTTCAAAATTTTCCGGTGAAATCGAAAAAAAAAGCGAGATCTTCTTCTCTAATGGCGACGACCTTAAGCAGAGATCAATATGTCTACATGGCGAAGCTCGCCGAGCAAGCCGAGCGTTACGAAGAGATGGTTCAATTCATGGAACAGCTCGTAAGTGGAGCTACACCGGCCGGTGAGCTGACCGTAGAAGAGAGGAATCTTCTCTCGGTCGCGTATAAGAACGTGATTG…

## Sheet: ethylen
AT1G32230.1	| Symbols: RCD1, CEO, CEO1, ATP8, AtRCD1 | WWE protein-protein interaction domain protein family | chr1:11612118-11616218 FORWARD LENGTH=2582	AAGCAAATTTTTGGTTAGAGAAAGAGGAAAAAAACTCAGGAACCGCCGACTTAAGAATTTCTTCTTCATCATCTCTCCAATATCGCCGATTATATATAAATGACTCTTCGATTCTGTTTCTTCTTCGTCGTCATCGCCGGCTTAGGGTTTTCTCTATAAGCAAATCTTATCTTCTCCTTTTCCTCCGTTTTTTCTGGTCAGCTTTTGCTTTTAGATTACCCTTGTTGCCTGCGATCGATCTGAAAAAAGAGGAACTTTATCTTGCTGACGGCTGTTATAAAAAGACGTGGCATTTCTTCTCTGATTGTGTTTATTTTTATGACGGAGAAGATGAACACACTTGTAATCTATCAGACTCTAACTGTTACTGTTGGTGTTTTCTAATGCTGTCGGCAAGAC…
AT1G53170.1	| Symbols: ATERF-8, ATERF8, ERF8 | ethylene response factor 8 | chr1:19821337-19822252 REVERSE LENGTH=916	AAACCATCTCTCAAAATGGCTTTGACTGTTCACAAGAAAGCTCCCCAAAAGGAGCGTTGCTTTACTCTCCTATAAAAAGAAGCTCTTCTACTTCTTCTCGTTACCACAAAACTCTTTCACCGATCTTCTCGTTCCATTCTTCTTCCTAATTACACCATGCCCAACATCACCATGGGTTTGAAACCCGACCCGGTTGCTCCAACGAACCCGACTCATCATGAGAGTAATGCTGCCAAAGAGATTCGTTACAGAGGCGTTAGGAAACGTCCATGGGGAAGATACGCCGCTGAGATCCGAGATCCGGTTAAGAAAACTCGAGTCTGGCTCGGTACGTTCGACACCGCTCAGCAGGCGGCGCGTGCTTACGACGCAGCCGCGCGTGACTTTCGTGGTGTTAAG…
AT1G64060.1	| Symbols: ATRBOH F, ATRBOHF, RBOHAP108, RBOHF, RBOH F | respiratory burst oxidase protein F | chr1:23769774-23776931 FORWARD LENGTH=3941	ATGCATAAACTAGAATGACCAACAAAGATACTCTCAAAGTCTCACTTGTCTAAAAAACAGATAAAAATCATTTCCAATTTTGAGAAAAGGAAAAAAAACAACTCCAATAATACTTTTTGATTTTCTTTTCGTTGCATTAAAATAAATGTGGCAAAAATCCAATAATATTACTATTATAAGTTAAAAAAACTCAAAAAAAAAAAAAAGTATATTCCGTCAACTTTTTCTCAGTCCGGTTCAATCATCTCCATCATCGTTGATCTCTCTCTCTCCGTCAACGTTCTCTCTATAAAGCAGAGAGTTTCACAGCGCGTGAAAAATGGCTTTTCCCACTTAGCCACAACGACGCGTTTCAATTCTCCATCTCTCCCTCTCTCTCTCTCTTTCTTCAAAGATTCC…
AT1G66340.1	| Symbols: ETR1, EIN1, ETR, AtETR1 | Signal transduction histidine kinase, hybrid-type, ethylene sensor | chr1:24734162-24737756 FORWARD LENGTH=2774	GTTAAACCCAACCAATTTTGACTTGAAAAAAAGCTTCAACGCTCCCCTTTTCTCCTTCTCCGTCGCTCTCCGCCGCGTCCCAAATCCCCAATTCCTCCTCTTCTCCGATCAATTCTTCCCAAGTGTGTGTATGTGTGAGAGAGGAACTATAGTGTAAAAAATTCATAATGGAAGTCTGCAATTGTATTGAACCGCAATGGCCAGCGGATGAATTGTTAATGAAATACCAATACATCTCCGATTTCTTCATTGCGATTGCGTATTTTTCGATTCCTCTTGAGTTGATTTACTTTGTGAAGAAATCAGCCGTGTTTCCGTATAGATGGGTACTTGTTCAGTTTGGTGCTTTTATCGTTCTTTGTGGAGCAACTCATCTTATTAACTTATGGACTTTCACTA…
AT2G19560.1	| Symbols: EER5 | proteasome family protein | chr2:8465768-8469116 REVERSE LENGTH=1445	CGTGTCTCTCTCAAAGAATAAGGAAGACGCAGACGAAGAAGGTGACAATGGCGTACGTTAGTATGGGTGAAGCTCACCGGAGAATCACTGAATACCTAAACCGATTCTGCGACGCCGTTTCGTACCAAGACTCTTCTACACTTTGCCGTCTCCTCTCTTTCTCTTCCAATTCTCCACCTCTTCTCTCACTCGCCGACGCACTCAACGTCTTCCAGGATTCTAGCAGTTTGATTAGACAGTCTGATAGATTCTCTGAATATGGCGAGATTCTGGCTCATGTGTTTCGTTCTCTACAAAGTTACCGAGTTGGGAATCTAGTCGAAGCATACCTTGCTTTCGATAAGTTTGCCAATGCATTTGTTCAGGAGTTTCGTAATTGGGAATCTGCTTGGGCATTGG…
AT2G25490.1	| Symbols: EBF1, FBL6 | EIN3-binding F box protein 1 | chr2:10847375-10850532 REVERSE LENGTH=2787	GATCATTTCGTTTTCCTGTTTTTTTTCTCCTTCCTCTCCTCTCTCTCTCTCTGGTTTTTTTTTGCCCTATCCATAGGGTTTTCTTCGCTCTCTATCTCCTCGATCTTCATGTGCATCTCTCTCTTTGGTATAATCGGAGCTAATTCGTTCGTTTTCTTCTTCATCTTCGTCGGATCTCTCTTTTTTGCTCTTTCCCACGGGTTTTCGCTTGAGAAATCAAGCGTTTTCGTTTTTCCTGGGAGTTTTGAGCTCAAATCATGTCTCAGATCTTTAGTTTTGCCGGTGAAAATGATTTTTACCGTCGTGGCGCAATATACCCAAACCCAAAGGATGCTAGTCTTTTGTTATCGCTTGGTAGTTTCGCTGATGTTTATTTCCCTCCAAGCAAGAGATCACGTG…
AT3G15210.1	| Symbols: ATERF-4, ERF4, RAP2.5, ATERF4 | ethylene responsive element binding factor 4 | chr3:5121422-5122562 FORWARD LENGTH=1141	TTCAATTATCTATCACACCACCACTCTCTCTCTAATCTATCTATCCGAGAATGGCCAAGATGGGCTTGAAACCCGACCCGGCTACTACTAACCAGACCCACAATAATGCCAAGGAGATTCGTTACAGAGGCGTTAGGAAGCGTCCTTGGGGCCGTTATGCCGCCGAGATCCGAGATCCGGGCAAGAAAACCCGCGTCTGGCTTGGCACTTTCGATACGGCTGAAGAGGCGGCGCGTGCTTACGATACGGCGGCGCGTGATTTTCGTGGTGCTAAGGCTAAGACCAATTTCCCAACTTTTCTCGAGCTGAGTGACCAGAAGGTCCCTACCGGTTTCGCGCGTAGCCCTAGCCAGAGCAGCACGCTCGACTGTGCTTCTCCTCCGACGTTAGTTGTGCCTT…
AT3G20310.1	| Symbols: ATERF-7, ATERF7, ERF7 | ethylene response factor 7 | chr3:7084806-7086805 REVERSE LENGTH=2000	ATCTTCTTCCTCATCTTTCTTCTCTCTTCAACATTTTCTTCTCTTCTTCACACAAACACACACAGATCTCTTCTTCATCACATTACTTCTGGCTTTACATCTTTTTTCTTCTCCATGAGGAAAGGGAGAGGCTCTTCCGTCGTTGGACCCGCCCTTCCAGTAACCGCCGGTGGATCTGTGAAGGAGCCGAGGTATAGAGGCGTTAGGAAGAGACCTTGGGGTCGATTCGCAGCTGAGATCCGTGATCCATTAAAAAAATCTCGTGTCTGGCTCGGTACTTTCGATTCCGCCGTAGATGCTGCACGCGCTTACGATACCGCCGCACGTAACCTCCGTGGTCCAAAGGCCAAGACCAATTTCCCGATCGATTGTTCTCCTTCTTCTCCTCTCCAACCTCTC…
AT3G23150.1	| Symbols: ETR2 | Signal transduction histidine kinase, hybrid-type, ethylene sensor | chr3:8254663-8257735 FORWARD LENGTH=2893	ATACATACACTTCTCTTTTTATCCTCCATCGGCGGCTTATGGCGGTTTTCCGGCACTAATCATCTCCGGCATATATAAATAAACGTACTTCACGTTTTTTTATATAACTTCAAAGTAGTTTCAGATTTGTCTCTATCTCTTCACTTTTAAGTCTTCTGGTTTTGTCATCACCAGCTTTTTTTGTTCTGTCTCTGTCTTTCTCTTTGTGTATTTTTATTCTCGTCATCGTTGTTCTTCTATGAGAGGAAGATCGGAATGTCGAAGAGAATTAGAAGATTCTCGTACATCACTTCGTTGGAATTTCACAGGTCGATGAGAGATCTGAGAACTGTTTCATTTTGATCCAAACTCATCTCTTTCAGAGTATAATGGACTAAGCATTTTTTTTCTCCGAAGATG…
AT5G03730.2	| Symbols: CTR1, SIS1, AtCTR1 | Protein kinase superfamily protein | chr5:974498-979849 REVERSE LENGTH=2974	AGAGAGAGAGAGAGAGAGAGAGAGAGAGAGAGACTTTTTTAAAAAGTACAAAAAAAAAATGAAAAACTAGAGAGAGAAACAAGTGGCTAGCTAGCTCGCCAAACTTCTTCAACAATGGCGGTTTCCTAGGGTTTGATGTTTATATGATCGGGAAACTCTCTCATCTAGATCGCGATAACTCTCTTTTCCATGGAAATGCCCGGTAGAAGATCTAATTACACTTTGCTTAGTCAATTTTCTGACGATCAGGTGTCAGTTTCCGTCACCGGAGCTCCTCCGCCTCACTATGATTCCTTGTCGAGCGAAAACAGGAGCAACCATAACAGCGGGAACACCGGGAAAGCTAAGGCGGAGAGAGGCGGATTTGATTGGGATCCTAGCGGTGGTGGTGGTGGTGAT…
AT5G07580.1	| Symbols: | Integrase-type DNA-binding superfamily protein | chr5:2399504-2400601 FORWARD LENGTH=1098	GTATTAATTGATCACAGACTCATGACCCCATCTCTAAAACCACTAAGAGAGCGACAAAACCATAGCTTTTTTTTTGTGTCCCTACCCCATCCATGGCTGCTAAAATCTTGTGATTACCTTCTTGTCTCCTTCCTCTTCTCTTTCCCTCTTTTATATAAGAACCAAAACATCCACAGCTTTTGTTCCATCATCACTTGCAGATTCTTTCTCTCTTTCGTAAAAATGGCGAGTTTTGAGGAAAGCTCTGATTTGGAAGCTATACAGAGCCATCTCTTAGAAGACTTGTTGGTTTGTGATGGTTTCATGGGAGATTTTGACTTCGATGCTTCTTTTGTCTCAGGACTTTGGTGTATAGAACCACACGTTCCTAAACAAGAACCTGATTCTCCAGTTCTTGAT…
AT5G25190.1	| Symbols: | Integrase-type DNA-binding superfamily protein | chr5:8706790-8707748 REVERSE LENGTH=856	TCCTTCACTCTCATCATTCTTTCTTCTTTCAAAACATTTCCACAAACACACCAAACTCACCTGAAACCCTATTTCCATTTACCATTCACACTAATGGCACGACCACAACAACGCTTTCGAGGCGTTAGACAGAGGCATTGGGGCTCTTGGGTCTCCGAAATTCGTCACCCTCTCTTGAAAACAAGAATCTGGCTAGGGACGTTTGAGACAGCGGAGGATGCAGCAAGGGCCTACGACGAGGCGGCTAGGCTAATGTGTGGCCCGAGAGCTCGTACTAATTTCCCATACAACCCTAATGCCATTCCTACTTCCTCTTCCAAGCTTCTATCAGCAACTCTTACCGCTAAACTCCACAAATGCTACATGGCTTCTCTTCAAATGACCAAGCAAACGCAAACA…
AT5G25350.1	| Symbols: EBF2 | EIN3-binding F box protein 2 | chr5:8794252-8797020 REVERSE LENGTH=2600	TTCTCAATATCACAAACATTTCTTCTGTAAAAATCTTCTCTTTTTGCCCTAATCTTCTAGGGTTCTTCTTCTTTTCATGAATCTTAGTCTTCGATCTCTTCAAATCTTCGTCTTTCTTCTTCAAATCTTCTTCGAATTATGTCTGGAATCTTCAGATTTAGTGGTGATGAAGATTGTTTACTTGGGGGATCGATGTATCTATCACCAGGGAGCTGTCCCGGTGTATATTACCCAGCGCGTAAGAGGTTACGTGTTGCTGCGACGTCGTTTTACAGCGGTTTTGAGGAGAAGCAAACTTCAATCGATGTATTGCCTGAAGAGTGTTTATTTGAGATTCTAAGACGTTTACCTTCTGGACAAGAGAGGAGTGCTTGCGCTTGTGTTTCCAAGCATTGGCTT…
AT5G44210.1	| Symbols: ERF9, ATERF9, ATERF-9 | erf domain protein 9 | chr5:17806472-17807534 FORWARD LENGTH=1063	GTAGTCATGTAGATTAATGAAGGAGCGTGAGATCAAGCAATCAAATTACGCAAAGTCACGCCGCAGTAACGGGACGTTAAGGCAAAAAGCCGTCACAAAAACATTAAAACCTCTCACATTGTCTGTTTTTTGGGCGGCGCTTTTCAGTCAAACCCTCGTTGACCGTCTCTTTCTCTTTCTCTAAACCAAAAACCTTTTCCTTTATAAATTAAACCAAAAACAACGTCACTTCTCTATCTAAACGAGAATATATCTCTTCTTTTATAAGCAATGGCTCCAAGACAGGCGAACGGTAGAAGCATTGCCGTGAGTGAAGGCGGCGGAGGGAAGACGATGACGATGACGACGATGCGGAAGGAAGTGCACTTTAGAGGTGTGAGGAAGCGTCCATGGGGTAGA…
AT5G47220.1	| Symbols: ATERF2, ATERF-2, ERF2 | ethylene responsive element binding factor 2 | chr5:19171862-19172823 REVERSE LENGTH=962	AAAAAAGTTCAGATATTTGATAAATCAATCAACAAAACAAAAAAAACTCTATAGTTAGTTTCTCTGAAAATGTACGGACAGTGCAATATAGAATCCGACTACGCTTTGTTGGAGTCGATAACACGTCACTTGCTAGGAGGAGGAGGAGAGAACGAGCTGCGACTCAATGAGTCAACACCGAGTTCGTGTTTCACAGAGAGTTGGGGAGGTTTGCCATTGAAAGAGAATGATTCAGAGGACATGTTGGTGTACGGACTCCTCAAAGATGCCTTCCATTTTGACACGTCATCATCGGACTTGAGCTGTCTTTTTGATTTTCCGGCGGTTAAAGTCGAGCCAACTGAGAACTTTACGGCGATGGAGGAGAAACCAAAGAAAGCGATACCGGTTACGGAGACG…
AT5G47230.1	| Symbols: ERF5, ATERF-5, ATERF5 | ethylene responsive element binding factor 5 | chr5:19179939-19181129 FORWARD LENGTH=1191	AATAAGTCCATTTCACGACAAAGTCACCAATGCTTCTTTTACATGTATATATACTTCTTTCCACTCCCTCTTCTCTACTCAAATCAAATCTTCTTCCTTCTCTGTTTTCTTAAGCTTTTTGAAAATTTTATCAATGGCGACTCCTAACGAAGTATCTGCACTTTGGTTCATCGAGAAACATCTACTCGACGAGGCTTCTCCTGTGGCTACAGATCCATGGATGAAGCACGAATCATCATCAGCAACAGAATCTAGCTCTGACTCTTCTTCTATCATCTTCGGATCATCGTCCTCTTCTTTCGCCCCAATTGATTTCTCTGAATCCGTATGCAAACCTGAAATCATCGATCTCGATACTCCCAGATCTATGGAATTTCTATCGATTCCATTTGAATTTGA…

## Sheet: cytokinine
AT1G03850.1	| Symbols: | Glutaredoxin family protein | chr1:976097-977761 REVERSE LENGTH=887	AAACGAACCCAACTACACAAGTCTCTCTCTCTTTTCCCATTTCTCCCTCTCTCTCTTTGTCTCTCTATCATCAATTATGCAAAAAGCAATTCGACCATACGAGTCACCGTGGACGAAGACCGTGCCGGGCAATAGCATTTTCCTTTTAAAGAATGAAGATAAACCATCATCATCATCATCATCATTATCATGGTTAACATCAGGATCACCAAAGCCAACATCTATAAGCAATAAGAGATCAAGCAACCTAGTTGTGATGGAGAATGCTGTGGTGGTGTTTGCAAGGAGAGGCTGTTGTTTGGGACACGTGGCAAAACGGCTGCTACTGACACATGGCGTGAATCCAGTGGTGGTTGAGATTGGTGAAGAAGACAACAACAACTACGACAATATCGTAAG…
AT1G10470.1	| Symbols: ARR4, MEE7, ATRR1, IBC7 | response regulator 4 | chr1:3442327-3443957 REVERSE LENGTH=1275	TTTTCAAAATAAAAATTGAAAAAACCAAAAAGACACACTCATAAAAGATTTATTTTAGAGAACAAAAAAATCAGAAATATAAAAAACTGTCTTAAGGAAGAGAAAGGAACAAAAGAAAACAGATGTGAGCTCTTCTTCTTCGTCTTCTTCTCTCTATTTTATTCTCATCCTCTCCTCACAGTTACTATAAGCTCGTCTATGGCCAGAGACGGTGGTGTTTCTTGTTTACGAAGGTCGGAGATGATGAGCGTCGGTGGTATCGGAGGAATTGAATCTGCGCCGTTGGATTTAGATGAAGTTCATGTCTTAGCCGTTGATGACAGTCTCGTTGATCGTATTGTCATCGAGAGATTGCTTCGTATTACTTCCTGCAAAGTTACGGCGGTAGATAGTGGATGG…
AT1G27320.1	| Symbols: AHK3, HK3 | histidine kinase 3 | chr1:9487780-9492572 FORWARD LENGTH=3562	ATGAGTCTGTTCCATGTGCTAGGGTTTGGTGTCAAGATTGGGCATCTCTTCTGGATGCTATGCTGCTGGTTTGTTTCTTGGTTCGTTGATAATGGGATCGAGGACAAGTCTGGTCTTTTAGTTGGCTCTGTCGGTGATCTTGAGAAGACTAAGATGACTACGTTGAAGAAGAAGAACAAGATGTGGTTCTGGAATAAGATCTCTAGCAGCGGACTCAAGATCCCGAGTTTCTCTTATCAGTTTCTTGGCTCTGTTAAATTCAACAAGGCGTGGTGGAGGAAGCTTGTGGTGGTTTGGGTTGTCTTCTGGGTCTTGGTCTCTATTTGGACGTTTTGGTACTTTAGCTCGCAAGCTATGGAGAAGAGGAAAGAGACGCTAGCTAGTATGTGTGATGAGAGA…
AT1G31880.1	| Symbols: NLM9, BRX | DZC (Disease resistance/zinc finger/chromosome condensation-like region) domain containing protein | chr1:11445490-11450189 FORWARD LENGTH=1574	GTCTAGTTAAAACTCTCGGAGCTCCTTTCAGTTCTCGGGTCACCCAATAACCCGACTTCTCGACCCGGTTTCGTCTCTGTTCTCATTTTTTCCAAATTTCTCTTCCGGAAAATGAAGATTTCTATGGGTTTTTGAGTTTGGAGATTTTCTCAGTGAAGTTTATTACATAATCAGATTCGAAGAAGAAGACATTTCAGCCATTGATGGTCTATTTATAGACGTAGACTCAGAACTAACCCCACTCGTGCCGGCTTCCTAAATAGACCAAAGCCTTCAAGAGGAAAATAAAGCAGAAGCTAGCTATCTAGTATCTCAATAATCTCAGATCATATCGCTTCATTTCTCAGATATCGAAACACAAAGGTCTGAAAAGGCAGAGAACAACTCAAAAAAGAGACC…
AT1G48270.1	| Symbols: GCR1 | G-protein-coupled receptor 1 | chr1:17827953-17830420 REVERSE LENGTH=1464	AAATCATTGGGCTGGGCCTAAAGAAGTGCACTACGAGGAGTCCGGTTCAAAAGACACGACTTGACCCGACCGATCCGACCCGGGTAAGAGGTTAGCCCACCACGCAACGTCCGTCGGGGAAGATACCACGCGACGGAAACGACGAACACGAACAGCGGAAATCGTCAATTCAATCTCTCAGATCAGTTTTGGAATCACATATAACAATGTCGGCGGTTCTCACAGCCGGCGGAGGCTTAACTGCCGGGGATCGCAGCATTATTACGGCGATTAACACCGGCGCTTCGAGTCTCTCATTCGTCGGCTCAGCCTTCATCGTTCTCTGCTACTGCCTCTTCAAAGAACTTCGAAAATTCTCTTTCAAGCTCGTCTTCTACCTTGCTCTCTCTGATATGCTTT…
AT1G67710.1	| Symbols: ARR11 | response regulator 11 | chr1:25376751-25379144 REVERSE LENGTH=2048	CTCGTTTTCAAATTAAAAACAGAGAGAAATTTGGAAATTCCAGTACGACGGGAGATAAAACCTAACATACGCCATGGTGACCGTTATCTAAACTACGCCAAAATATTTGAAGTGTCGTCGTTTCATAATAAAACGCAAACAAAAACCCACTCCCACTTTCTCCTTTCCAAAAAAAGAACTCTCGCCACTTTCTCTGCTCTTTTTCTTTCTCTCTCTCTTTCTTGTTTTCGCCGGCGATCATGGAGAAAAGCGGCTTCTCTCCCGTCGGTCTAAGGGTTCTTGTCGTAGACGATGATCCAACTTGGCTCAAGATTCTCGAGAAAATGCTCAAGAAGTGTTCTTACGAAGTAACGACCTGTGGATTAGCTAGAGAGGCTTTGAGGTTGCTGAGGGAGCGTA…
AT1G78240.1	| Symbols: TSD2, QUA2, OSU1 | S-adenosyl-L-methionine-dependent methyltransferases superfamily protein | chr1:29432829-29436484 REVERSE LENGTH=2760	ACCAAAGCCAACGGAAGTGTTTCTTAATTCATTTTTTGTTTGTTTTGGTTTAAATAATTCAGTGTCTCACGAGCTGTGTCGAGATTGGATCCATACAAAATCTGCACGACGCCTGCTTCTTCACTCTCTCCCACTGTTCCAGCTTCAACTCTCTTGATATACAGAGAGAGATAGAGATAAAGAGAGAGAGAGTGAGAGTGATAGCTCTCGGAGAAATTGAAGAAGACACAATCTGATTAGTATTCTCCAATATTCCATCAACTTTTTGCTGAGGGAAATCTCCAGATTTATAATCGTTTGTATATATATATATACAGAGCAGCGTAGAAAAGGATCTTAGATTTATAGCAGCAACAAAAAAATGTCAATGCCACTACAACGTGGCATCTCTGGAGTACG…
AT2G18300.3	| Symbols: | basic helix-loop-helix (bHLH) DNA-binding superfamily protein | chr2:7952442-7954739 REVERSE LENGTH=1492	GTAGGGGACCTTATGTGTGTGGGTCAATGTTGTTTTCTATTTAAAGCTAAGAAGAATGATTTCAATGGATTAGTTTCTCCCAACTCTTTCATCTTTTTTAAGCAACCACCCAAAAACAATATTACATAACCTAAATCTCTACTTCTTCATACATTTATAGCAAATCCTCTTTTGCTTTAAACCCACCAAATAACTCAGAGCTTTTTTGCATTTTTTCCCATTCTCTATTTTGTTTTGTACTTTTGGTCTCACTTTAAAAGATCATAAGTTGAAAGATTTCTGCAGAGAACAATATGTTGGAAGGTCTTGTCTCTCAAGAAAGCTTGTCCTTAAACTCTATGGACATGTCTGTACTTGAAAGGCTTAAATGGGTACAACAGCAACAACAGCAACTGCAAC…
AT2G40670.2	| Symbols: RR16 | response regulator 16 | chr2:16970230-16971234 FORWARD LENGTH=640	ACTTGACATTTAAGGAACAAAGGAGATCATGAACAGTTCAGGAGGTTCTTGTTCGTCTTTAATGGATGTGGTGGCTTATGATCATCATCTTCATCATGGTCATGATGAAGAGCTTCATGTTTTAGCTGTAGATGATAATCTTATTGACCGTAAACTCGTTGAGAGGTTGCTCAAGATCTCTTGTTGCAAAGTGACAACAGCAGAGAATGCGCTTAGAGCATTGGAGTATTTGGGTTTGGGAGATCAAAATCAGCATATTGATGCATTGACCTGTAACGTTATGAAGGTGAGTCTAATCATCACCGATTACTGTATGCCTGGAATGACAGGTTTTGAGCTACTCAAGAAAGTGAAGCAGGAGTCATCAAATCTGAGAGAGGTTCCTGTTGTGATAATGTC…
AT2G47430.1	| Symbols: CKI1 | Signal transduction histidine kinase | chr2:19459045-19464087 REVERSE LENGTH=3677	AATTATTCACTCAAATTCACAAAGGGTTTCGACTTTGCTCCGAGGAAGAAGATAATATGAAAAGAGCTTTTTAGGGTTTATCATTCTCCTTGACTTTGCAAAACGTGAAATCAGCTTCTTCCTTGGAGGACTAATCAAGACAGAAATCTGTTCCTCTAAAAACGATCGCCGTTCTAGTTCACTCAAATGATGGTGAAAGTTACAAAGCTTGTGGCTTCACGTCCAATTGTGGTCTTTTGCGTCCTGGCATTCCTGGTGGTTGTTTTCGAGTGCATTTGGATCTCAAATTGGCGAACAACAACGGAGAACCTAGTCAAAGAGGTCGCTTCATTTACCGAAGATCTCCGGACAAGTCTAGTTTCGGAGATTGAAAACATCGGAAAATTTACATATGCCAAG…
AT3G10520.1	| Symbols: AHB2, GLB2, ARATH GLB2, NSHB2, ATGLB2, HB2 | haemoglobin 2 | chr3:3276226-3277860 REVERSE LENGTH=862	ATTGAATACCATATATATATAGATACACAGACATATAAACACACAAATATTCGTGTTTTTTTCAAACTGTGAGAGAAAAAGAAAGAGAGAAAGAGATGGGAGAGATTGGGTTTACAGAGAAGCAAGAAGCTTTGGTGAAGGAATCGTGGGAGATACTGAAACAAGACATCCCCAAATACAGCCTTCACTTCTTCTCACAGATACTGGAGATAGCACCAGCAGCAAAAGGCTTGTTCTCTTTCCTAAGAGACTCAGATGAAGTCCCTCACAACAATCCTAAACTCAAAGCTCATGCTGTTAAAGTCTTCAAGATGACATGTGAAACAGCTATACAGCTGAGGGAGGAAGGAAAGGTGGTAGTGGCTGACACAACCCTCCAATATTTAGGCTCAATTCATC…
AT3G57040.1	| Symbols: ARR9, ATRR4 | response regulator 9 | chr3:21109614-21111432 FORWARD LENGTH=1354	AAAAATCCTGCAAAAGATTTGTTTTCATTATTTTATTTTATTTAGGAAACTTTGTCTTTTTTCCTTCCTCTGCGCTGTCTTCTTCAAAAAACAAAATATTTTGTTTTTTGTTCTATTAGTAACTTTGCTTTCTCCACAATTCAAAGCTAATTTAGTTCTATTCATTTTTCCCTCTCTCTTTTGCAAAGATTTGGTAGAAGAAGAAAAATAAAAAGAGTTATAATCAATCAGATCTTGTTTTAAGTGCAGACTCTTTATTTCTCTTCCTCACCTAAGCTTCAGCATCGTAAATTTAAAACTAAAATCGCATCAAATCCCGGAGATAGGAAAGAAAATAATTGATTGTTTCTAGTGAAGAACAAAAAAAAAAAAGTCGAAGACTTTACATCTGGGTTCATC…
AT4G16780.1	| Symbols: ATHB-2, HAT4, ATHB2, HB-2 | homeobox protein 2 | chr4:9449114-9450743 FORWARD LENGTH=1171	TGCCCCCAGCTAGTCACATACTCATGATTGCAAAATCTCTCTCTCTCTCTGCCTCTCTATATATTAACCTTTCTTCTTCCTTTACTTTCTCATCTTCTATCTCTCAAAAGAAAAGCAGACAACTTTATTTGCAAAAACAGAGTTTTTTTTTCTTATCTTGAGAAAGTTCAACAGAAGATGATGTTCGAGAAAGACGATCTGGGTCTAAGCTTAGGCTTGAATTTTCCAAAGAAACAGATCAATCTCAAATCAAATCCATCTGTTTCTGTTACTCCTTCTTCTTCTTCTTTTGGATTATTCAGAAGATCTTCATGGAACGAGAGTTTTACTTCTTCAGTTCCAAACTCAGATTCGTCACAAAAAGAAACAAGAACTTTCATCCGAGGAATCGACGTGAAC…
AT4G34160.1	| Symbols: CYCD3;1, CYCD3 | CYCLIN D3;1 | chr4:16357639-16359555 FORWARD LENGTH=1646	ATCACTCTCCGAAACCCACTTCCAGCTTTTTCCTCTCTCTTTCTCTCTCTAGTCTCTCTTTTGTAGCTCTCCCCTGCTAAGCTAACCACTGCACGTTTCCATAGAGAGGAAAGATGAGTCTCTCTCCGAGAGATTTTCTCTCTATCATCTTATCTTCTTCCGTGTAATGCTCTGAGCCAAAACCCAATAACTAAATCAACAACAATATAGAAGAGAAGAGAAAGATCTTATCTTTCTTCTCATTCTTGAGTTTAGTCCCCCACAATGGCGATTCGGAAGGAGGAAGAAAGTAGAGAAGAACAGAGCAATTCGTTTCTTCTTGATGCTCTCTACTGCGAAGAAGAGAAATGGGACGATGAAGGAGAAGAAGTTGAAGAAAACTCTTCCTTGTCTTCTTCT…
AT4G37790.1	| Symbols: HAT22 | Homeobox-leucine zipper protein family | chr4:17768042-17769606 FORWARD LENGTH=1370	CACCCATCAAAAATTAAAAATAAAAATTAAAAAGACAAAATAAAAACTCTCTTCCCCTTCTTAAGAAGAAGCCATCTTGGTTTCATTTCGTCCCATAATCTTCCAAACTTCACCAGAAGAAATTCTTAACAAACAATTTTCTTCATAATATTAATTCTCAAGATCTTAAAGATTATATTAATACGAAGAGAAAATTCAAATGGGTCTTGATGATTCATGCAACACAGGTCTTGTTCTTGGTTTAGGCCTCTCACCAACGCCTAATAATTACAATCATGCCATCAAGAAATCTTCCTCCACTGTGGACCATCGTTTCATCAGGCTCGATCCGTCGTTGACTCTAAGCCTATCCGGTGAGAGCTACAAGATCAAGACTGGTGCCGGCGCCGGCGACCAAAT…
AT4G38630.1	| Symbols: RPN10, MCB1, ATMCB1, MBP1 | regulatory particle non-ATPase 10 | chr4:18057130-18059540 REVERSE LENGTH=1469	CTAAACTAAAATCTAAATCTTGCCTTCCTGACTTTCTCTCTACGACAGAATTTTTGAAGCTTCTCTCTGCTTATCGACACGATGGTTCTCGAGGCGACTATGATATGTATCGACAACTCCGAGTGGATGCGAAACGGAGATTACTCTCCGTCTAGGTTACAGGCGCAAACGGAAGCTGTTAATCTTCTTTGCGGAGCCAAAACCCAGTCGAATCCGGAGAATACGGTGGGGATTTTGACAATGGCTGGCAAAGGAGTTAGAGTATTGACTACTCCTACCTCTGATCTTGGCAAAATTCTGGCCTGTATGCACGGCCTTGATGTGGGAGGAGAGATCAACTTAACCGCAGCTATCCAGATCGCCCAGCTAGCTCTTAAGCATCGCCAAAACAAGAATCAA…
AT5G25220.1	| Symbols: KNAT3 | KNOTTED1-like homeobox gene 3 | chr5:8736074-8738584 FORWARD LENGTH=1899	GGTGATAATTGAAACATATGAAACAATCGTCGTCATAGAAGCAGCAGAGATTCACCTTCTTTCTTTATCTTTCCCTCTCAGAAACAGGAAACAAAATTCAAAAAGAACAAAAAAAAAAAGGTCAAACCAAAACGATGGCGTTTCATCACAATCATCTCTCACAAGACCTCTCCTTCAATCATTTCACCGACCAACACCAACCTCCACCTCCGCAACCGCCTCCTCCTCCTCCGCAACAGCAACAACATTTCCAAGAAGCACCGCCTCCTAATTGGTTAAACACAGCGCTTCTTCGTTCCTCAGATAACAACAATAACTTCCTCAACCTCCACACAGCCACCGCTAACACCACAACCGCAAGCAGCTCCGATTCTCCTTCCTCCGCCGCCGCCGCCGCCG…
AT5G65800.1	| Symbols: ACS5, CIN5, ETO2, ATACS5 | ACC synthase 5 | chr5:26330746-26332812 REVERSE LENGTH=1877	ACATCTCACTCTTCACCAACTTAAACCCTAATTCAAGATCTCTTCTTTTCGTTCTCTCCTTCACCCACATTAGTCTTCTCTACGACCAAAATCTCTTGACTTTAAAAACAGAGAATGAAACAGCTTTCGACAAAAGTGACAAGCAATGGTCATGGACAAGACTCATCCTACTTCTTGGGATGGGAAGAGTACGAGAAGAATCCTTATGATGAGATCAAGAACCCTAATGGGATGATCCAGATGGGTCTAGCCGAAAACCAGCTATGTTTCGATCTAATCGAGTCATGGTTAACTAAGAACCCAGACGCGGCAAGTCTCAAGAGGAACGGTCAATCCATTTTCAGAGAGCTTGCTCTATTTCAAGACTATCATGGCATGCCTGAATTCAAAAAAGCTATG…

## Sheet: GA
AT1G06180.1	| Symbols: ATMYB13, ATMYBLFGN, MYB13 | myb domain protein 13 | chr1:1889408-1891158 FORWARD LENGTH=912	TCCAACATTTGGCTTCCTTTGCTTTCACGAATAGAAACCTTAGCTTCTTCCATTTCTTCTTTCTCTCCTCGTTTAAATTAGTTTTTGACAAGGAAGAAAAAGATGGGGAGAAGACCATGCTGTGAGAAGATAGGATTGAAGAAAGGGCCATGGAGTGCTGAAGAAGATCGAATCTTGATCAATTATATTAGTCTCCATGGCCATCCCAATTGGAGAGCTCTCCCTAAACTAGCCGGGCTACTTCGGTGCGGAAAAAGTTGCAGGCTTCGTTGGATTAATTATTTGAGACCAGACATCAAACGTGGCAATTTCACTCCTCATGAAGAAGATACTATCATCAGCTTACATCAACTCTTAGGCAACAGATGGTCTGCGATAGCTGCAAAATTGCCTGGACGA…
AT1G09530.1	| Symbols: PIF3, POC1, PAP3 | phytochrome interacting factor 3 | chr1:3076582-3079539 FORWARD LENGTH=1957	AGTTACAGACGATTTGGTCCCCTCTCTTCTCTCTCTGCGTCCGTCTTGTGCGTCGATTTGTCTCCATCTCCTTCTCTCTCCGCCTACTTTCTCAGGACTACTCCAATTCGCCGACTTTTTCTCCTCTGTTCTCTGCATTTGGATTGATGCCACTTTAATACTTTGAGGATCAAGACTTCGTAAAAGATTGTTTCTGTAAAACGCAACACCATGCCTCTGTTTGAGCTTTTCAGGCTCACCAAAGCTAAGCTTGAATCTGCTCAAGACAGGAACCCTTCTCCACCTGTAGATGAAGTTGTGGAGCTGGTGTGGGAAAATGGTCAGATATCAACTCAAAGTCAGTCAAGTAGATCGAGGAACATTCCTCCACCACAAGCAAACTCTTCTAGAGCTAGAGAG…
AT1G14920.1	| Symbols: GAI, RGA2 | GRAS family transcription factor family protein | chr1:5149226-5151354 FORWARD LENGTH=2129	ATAACCTTCCTCTCTATTTTTACAATTTATTTTGTTATTAGAAGTGGTAGTGGAGTGAAAAAACAAATCCTAAGCAGTCCTAACCGATCCCCGAAGCTAAAGATTCTTCACCTTCCCAAATAAAGCAAAACCTAGATCCGACATTGAAGGAAAAACCTTTTAGATCCATCTCTGAAAAAAAACCAACCATGAAGAGAGATCATCATCATCATCATCATCAAGATAAGAAGACTATGATGATGAATGAAGAAGACGACGGTAACGGCATGGATGAGCTTCTAGCTGTTCTTGGTTACAAGGTTAGGTCATCCGAAATGGCTGATGTTGCTCAGAAACTCGAGCAGCTTGAAGTTATGATGTCTAATGTTCAAGAAGACGATCTTTCTCAACTCGCTACTG…
AT1G15550.1	| Symbols: GA4, ATGA3OX1, GA3OX1 | gibberellin 3-oxidase 1 | chr1:5344478-5346166 REVERSE LENGTH=1256	ATCACCAAACACCACACTTCTCATAAGAAAAAAAACACAAACATCTATCAAATTTACAAAGTTTTAAAACTAATTAAAAAAGAGCAAGATGCCTGCTATGTTAACAGATGTGTTTAGAGGCCATCCCATTCACCTCCCACACTCTCACATACCTGACTTCACATCTCTCCGGGAGCTCCCGGATTCTTACAAGTGGACCCCTAAAGACGATCTCCTCTTCTCCGCTGCTCCTTCTCCTCCGGCCACCGGTGAAAACATCCCTCTCATCGACCTCGACCACCCGGACGCGACTAACCAAATCGGTCATGCATGTAGAACTTGGGGTGCCTTCCAAATCTCAAACCACGGCGTGCCTTTGGGACTTCTCCAAGACATTGAGTTTCTCACCGGTAGTCTCTT…
AT1G66340.1	| Symbols: ETR1, EIN1, ETR, AtETR1 | Signal transduction histidine kinase, hybrid-type, ethylene sensor | chr1:24734162-24737756 FORWARD LENGTH=2774	GTTAAACCCAACCAATTTTGACTTGAAAAAAAGCTTCAACGCTCCCCTTTTCTCCTTCTCCGTCGCTCTCCGCCGCGTCCCAAATCCCCAATTCCTCCTCTTCTCCGATCAATTCTTCCCAAGTGTGTGTATGTGTGAGAGAGGAACTATAGTGTAAAAAATTCATAATGGAAGTCTGCAATTGTATTGAACCGCAATGGCCAGCGGATGAATTGTTAATGAAATACCAATACATCTCCGATTTCTTCATTGCGATTGCGTATTTTTCGATTCCTCTTGAGTTGATTTACTTTGTGAAGAAATCAGCCGTGTTTCCGTATAGATGGGTACTTGTTCAGTTTGGTGCTTTTATCGTTCTTTGTGGAGCAACTCATCTTATTAACTTATGGACTTTCACTA…
AT1G66350.1	| Symbols: RGL1, RGL | RGA-like 1 | chr1:24748195-24750043 FORWARD LENGTH=1849	ATATCATTATTTAAAAATAGAATTTTATTTTTCTTTCTTCTTCTTCAATTATTATGACACTCCCGTGTTCCTAATCTTTTCTCTTATTCTTCTCTTTCTTCTCATCTTACAAAATCTTGCAAATCAATTTTAATGAAGAGAGAGCACAACCACCGTGAATCATCCGCCGGAGAAGGTGGGAGTTCATCAATGACGACGGTGATTAAAGAAGAAGCTGCCGGAGTTGACGAGCTTTTGGTTGTTTTAGGTTACAAAGTTCGATCATCCGACATGGCTGACGTGGCACACAAGCTTGAACAGTTAGAGATGGTTCTTGGTGATGGAATCTCGAATCTTTCTGATGAAACTGTTCATTACAATCCTTCTGATCTCTCTGGTTGGGTCGAAAGCATGCTCTCG…
AT1G69530.3	| Symbols: ATEXPA1, EXP1, AT-EXP1, ATEXP1, ATHEXP ALPHA 1.2, EXPA1 | expansin A1 | chr1:26141836-26143496 FORWARD LENGTH=1322	CCAATTCTAAACCAAACAACAGATTCTCATAATCATCTCTTCTTTTTTCCTCTTTACGAAAAGAAGAAAGATCAAACCTTCCAAGTAATCATTTTCTTTCTCTCTCTCACACACACACATTCACTAGTTTTAGCTTCACAAAATGTGATCTAACTTCATTTACCTATATGCAGGTTTACACAAAAAGAAAAAAGAACGATGGCTCTTGTCACCTTCTTGTTTATTGCTACCCTTGGAGCAATGACGTCACATGTCAATGGTTACGCCGGAGGAGGTTGGGTCAACGCACACGCCACATTCTACGGTGGTGGTGATGCTTCCGGCACAATGGGAGGTGCTTGTGGATACGGAAACCTATATAGCCAAGGCTATGGAACCAACACGGCGGCGCTAAGCACG…
AT2G01570.1	| Symbols: RGA1, RGA | GRAS family transcription factor family protein | chr2:255249-257550 REVERSE LENGTH=2302	ATGAATGATGATTGAAGTGGTAGTAGCAGTGAAAAACAAAAGCAATCCAATCCCAAACCCATTTGCTCTTAAGATTCTTCACATAGAGAAGTCACATGTTCCTTCTTCTTCTTCCTTCATCATCCCCAAACACACACAAACTAAAAAAAAGGCAAAACCCTAGATCCAAGATCAGACCTAATCTAATCGAAACTCATAGCTGAAAAATGAAGAGAGATCATCACCAATTCCAAGGTCGATTGTCCAACCACGGGACTTCTTCTTCATCATCATCAATCTCTAAAGATAAGATGATGATGGTGAAAAAAGAAGAAGACGGTGGAGGTAACATGGACGACGAGCTTCTCGCTGTTTTAGGTTACAAAGTTAGGTCATCGGAGATGGCGGAGGTTGCTTTGA…
AT2G04240.1	| Symbols: XERICO | RING/U-box superfamily protein | chr2:1461630-1462934 REVERSE LENGTH=849	AAAACCAACTCTCTCTACACACTTTTTCAGATTCCATCATCACTTGTTCTTTTCACACCCAATAAAAACTTGCATCTTTCTTCTAAATTGTTGATGATCGCTTCTCATATTTGACCCTAGAGACAACATCATTTCTACCGACAAAGATTTGATATCGAATCCAACAAGTGAAAGATGGGTCTATCAAGTCTTCCTGGTCCATCAGAAGGAATGTTATGTGTGATATTAGTTAATACAGCATTATCGATCTCCATTGTCAAAGGCATTGTAAGATCATTCCTTGGCATAGTAGGAATCAGTCTCTCGCCGTCTTCATCCTCGCCTTCTTCGGTGACGGTATCTTCAGAGAATTCATCAACTTCAGAGTCATTTGATTTCCGGGTCTGCCAACCAGAGAGT…
AT2G16720.1	| Symbols: MYB7, ATMYB7, ATY49 | myb domain protein 7 | chr2:7255529-7256580 REVERSE LENGTH=980	AAGCATCATCATCATCAGAAGAAGAGAGTCATGGGAAGATCTCCTTGCTGCGAGAAAGAACACATGAACAAAGGTGCTTGGACTAAAGAAGAAGATGAGAGACTAGTCTCTTACATCAAGTCTCACGGTGAAGGTTGTTGGCGATCTCTTCCTAGAGCCGCTGGTCTCCTTCGCTGCGGTAAAAGCTGCCGTCTTCGGTGGATTAACTATCTCCGACCTGATCTCAAAAGAGGAAACTTTACACATGATGAAGATGAACTTATCATCAAGCTTCATAGCCTCCTAGGCAACAAGTGGTCTTTGATTGCGGCGAGATTACCTGGAAGAACAGATAACGAGATCAAGAACTACTGGAACACACATATAAAGAGGAAGCTTTTGAGCAAAGGGATTGATCCA…
AT2G20180.2	| Symbols: PIL5 | phytochrome interacting factor 3-like 5 | chr2:8704024-8706547 REVERSE LENGTH=1867	GAGAGAGATATGCATCATTTTGTCCCTGACTTCGATACCGATGATGATTATGTCAACAACCATAATTCTTCTTTGAATCATCTTCCTAGAAAATCCATTACTACTATGGGTGAAGATGATGATCTTATGGAGCTTTTATGGCAGAACGGTCAAGTTGTTGTTCAAAACCAGAGACTTCACACCAAGAAACCTTCTTCTTCTCCACCGAAGCTTCTTCCTTCTATGGATCCTCAGCAGCAACCTTCTTCAGATCAGAATCTTTTTATTCAAGAAGATGAAATGACTTCTTGGCTTCATTATCCTCTCCGTGACGATGATTTCTGCTCAGATCTTCTCTTCTCCGCCGCACCTACTGCGACGGCTACCGCGACGGTGAGTCAAGTCACCGCCGCGAGACCG…
AT2G36830.1	| Symbols: GAMMA-TIP, TIP1;1, GAMMA-TIP1 | gamma tonoplast intrinsic protein | chr2:15445425-15446574 FORWARD LENGTH=1059	AAAAATCATCAAATCCATCTCCCACTCTTCTAGCATCTTGAAGCTTAAATCTCAGCCGTCCGATCATGCCGATCAGAAACATCGCCATTGGCCGTCCAGATGAAGCCACCCGTCCCGATGCCTTAAAGGCGGCGTTGGCTGAGTTCATTTCAACTTTGATCTTTGTCGTCGCCGGTTCAGGCTCTGGCATGGCTTTCAACAAGCTCACTGAAAACGGAGCCACCACTCCTTCTGGTCTCGTAGCTGCTGCAGTGGCTCATGCCTTTGGACTCTTCGTCGCTGTCTCAGTTGGTGCCAACATCTCTGGTGGACACGTTAACCCTGCCGTCACTTTCGGTGCTTTCATTGGTGGTAACATCACTCTCCTCCGTGGTATCCTCTACTGGATTGCTCAGCTTC…
AT2G45900.1	| Symbols: | Phosphatidylinositol N-acetyglucosaminlytransferase subunit P-related | chr2:18886069-18888674 REVERSE LENGTH=2163	ATGGAGAAAGAGATTTGTAGAAGACATCTTTCAAGAGAAGGGCTAGGATGTGTTTGGGTGTTTATGAGCATGTTTGATTTTAGACATGGTGGATCTAACCAGAAGCTTTTGATGGATAAGAAACGTCGAAGCAAGAGAATCATCATAGGTAATAATGGAGTGTTTGAGACTAAGGTTGAGAAGCAGCTTACTTGTGACTGTGACTGTGATGAGGAGAGTGAAGCTGAAATGCAGAGTGTCAAGAAACTCATAGAAGCTGAGATTGATGAGAAGACTACGCAAAAGTGTGAGGCGAGAAACCGAAAGAGGAGAAGTAGGACCTGCAGCAAAATCAGTGAAGATATCAATGTTTTGATTGCTGGTGATGATGATGATGATCATGCAGAGAAATCAGATAAT…
AT3G05120.1	| Symbols: ATGID1A, GID1A | alpha/beta-Hydrolases superfamily protein | chr3:1430471-1432778 FORWARD LENGTH=1740	GTTTTTAATCACTCAACCATTAAACCCCATTTTGATCTCTAGTTTTTTAAAAGCAGGAGATTTTCCTTTTCCCAGAAAAGAAATTTCCCAAATCAAAGTTTCGAGCTTTCACTTCTCGACTTGCAAATTCTCGTCCTTTTTACTGAATTCGATCTGGGTTTTTGTTTTTGATTAGTAAAATAACAAAAAAAAAAAAAAGGATTTATCAGAAATGGCTGCGAGCGATGAAGTTAATCTTATTGAGAGCAGAACAGTGGTTCCTCTCAATACATGGGTTTTAATATCCAACTTCAAAGTAGCCTACAATATCCTTCGTCGCCCTGATGGAACCTTTAACCGACACTTAGCTGAGTATCTAGACCGTAAAGTCACTGCAAACGCCAATCCGGTTGATGGGGT…
AT3G46130.1	| Symbols: ATMYB48, ATMYB48-3, MYB48 | myb domain protein 48 | chr3:16945433-16946376 FORWARD LENGTH=771	ATGATGCAAGAGGAGGGAAACCGAAAAGGTCCATGGACAGAACAGGAAGACATACTTCTGGTAAATTTTGTTCACTTATTTGGAGATCGACGATGGGATTTTATAGCAAAAGTATCAGGTTTGAACAGAACAGGAAAGAGTTGCAGGCTAAGATGGGTTAATTACCTACATCCTGGTCTCAAACGTGGCAAGATGACGCCTCAAGAAGAGCGCCTCGTCCTTGAGCTTCACGCTAAGTGGGGAAACAGGTGGTCGAAAATAGCCCGAAAATTGCCGGGACGAACGGATAACGAGATAAAGAACTACTGGAGGACTCATATGAGGAAGAAAGCTCAAGAAAAGAAGCGTCCTGTTTCCCCAACTTCCTCATTTTCCAACTGCAGCTCGTCATCTGTGACC…
AT3G46590.2	| Symbols: TRFL1, ATTRP2 | TRF-like 1 | chr3:17152775-17156227 FORWARD LENGTH=2319	GTGGTCGTGTTCTTCTTATAAGGGTTTTTGTTTATAATTTGGTAATCGAAAAAGAGAGATTTGATAAAATCCTTTGTGTTGAAGGAAAAAAAAATCATATAGGTAACGTTTGATACAAGTAAAAAAAAAAAATTTCCATCACTTTCTTGGGTAAAAAAAACATGGGTTAGAGGAAAAACTGGGGAAAAGATTTTAGATTAAGTGCGTAAAGAATTCTGATTCCTTCGTCTCCGATCTCTCATTTTTCTGGAGAAATTGTCAAAAATTTCAGATATCTATATTGTCTTGGAACTGAAGATTCATCGAAAGATTGGTGAGTTTTATTCGCTGCTTATCGCTTGTGGCAATCACATCATCTGTGTTATGCATCCAAGTAATGGTGTCACATAAAGTCTTAGA…
AT3G50060.1	| Symbols: MYB77 | myb domain protein 77 | chr3:18557970-18559106 REVERSE LENGTH=1137	ACCTTCTTCTTCTTCTTCTTCTTCTCTACAACAAACAAACAAAAGATCTGTTTCAATGGCGGATCGTGTTAAAGGTCCATGGAGTCAAGAAGAAGATGAGCAGCTACGAAGGATGGTTGAGAAATACGGACCGAGGAATTGGTCTGCGATTAGCAAATCGATTCCAGGTCGATCTGGTAAATCGTGTAGATTACGTTGGTGTAATCAGTTATCTCCGGAGGTTGAGCATCGTCCTTTCTCGCCGGAGGAAGATGAGACTATTGTAACCGCCCGTGCTCAGTTTGGTAACAAGTGGGCGACGATTGCTCGTCTTCTTAACGGTCGTACGGATAACGCCGTTAAAAATCACTGGAACTCTACGCTTAAGAGGAAATGCAGCGGAGGTGTGGCGGTTACGAC…
AT3G55730.1	| Symbols: MYB109, AtMYB109 | myb domain protein 109 | chr3:20681904-20684053 REVERSE LENGTH=1500	TAGGAAAGCTGGTACAAACCAAATTTCATTTTTTTTCTTTTAATTAATTTTGGCCAAAAAGAAAAAAAAATCGAAACTTTTTTTGTGTAAATGGAAGGAGAAACTCATCAATCGGAGCCGTTACCTTTAGCATCTGGAGATTCCGATGAAGGGATCAGTGCTGCGATTGAGGCGGAGCTTGCTGAGTTAGCTGCTGGAGATTCAAGCGGCGGTGGTGGTTGCGGCGGCGGAGGAGGAGGGATTAGGAGTAAAGTCAAAGGACCTTGGTCTACGGAGGAAGACGCGGTTCTTACGAAGCTTGTGAGGAAACTAGGACCGAGGAATTGGAGTTTGATCGCTCGTGGAATCCCTGGTCGTTCTGGTAAATCTTGTCGATTGCGTTGGTGTAATCAGCTTGAC…
AT3G63010.1	| Symbols: ATGID1B, GID1B | alpha/beta-Hydrolases superfamily protein | chr3:23289425-23291486 FORWARD LENGTH=1857	ATTTCATAATAATCTCTCTCTCTCTCTCTCACCTTTGACTCTCTCTCTCTCTCGTTTCTCTGTACTTGTTTGCCTTGCTATCTTCTTTTCTTTCTCCAGCTCTCTCTCTTTTATATCTTCTTTTCTGGGTTTCTTTCAAATCCTCTTCTTCCATCTCCACTGCTTCCTAATTCCCCGGAATTCTTCACAACCCATAAAGGGAAGAGAGAGTTATTCACTGGTATGAGTTCGTCGTTTCATTGAGATTATACACAAAACAAGATTATAACTTTTTTGCTGGGTTTTGGAGACTATGGCTGGTGGTAACGAAGTCAACCTTAACGAATGCAAGAGAATTGTCCCACTCAACACATGGGTCCTCATTTCCAATTTCAAGCTTGCTTACAAAGTCCTCCGTCG…
AT4G09460.1	| Symbols: AtMYB6, MYB6 | myb domain protein 6 | chr4:5992966-5994258 FORWARD LENGTH=984	AACCCACAAATTGATCTCTTCTCTCTTCTCTTACACCATCTTCTTCATTCACCATGGGAAGATCTCCTTGTTGTGAAAAAGCTCACACAAACAAAGGAGCTTGGACTAAAGAAGAAGATCAACGTCTCGTAGATTATATCCGTAATCACGGTGAAGGTTGTTGGCGTTCTCTTCCTAAATCCGCTGGATTGTTGCGTTGTGGTAAAAGTTGTAGATTGAGATGGATTAATTACCTTCGTCCTGATCTTAAACGTGGTAATTTTACTGATGATGAAGATCAAATCATCATCAAACTCCATAGCTTACTCGGTAACAAATGGTCATTGATAGCTGGAAGATTACCAGGAAGAACAGATAACGAAATAAAGAATTATTGGAACACTCATATTAAGAGGAAGC…
AT4G19700.1	| Symbols: RING | SBP (S-ribonuclease binding protein) family protein | chr4:10713561-10714707 REVERSE LENGTH=1059	ACCAGTCGCCACAACTCCTCCCTCTTCTCTCTCTCTTTGTTTCAGAATCTCTAGGAGCTTTTTTCAACAACAATGGCTGTTCAAGCTCATCACATGAACATTTTCTCTCAGTTTATATCACCAAACAGAGATTGTGTTAAATTTCAAGAAAACATGAACCACGGCGAGTTTGAGTTTACCGGCGGTGAAGTTCCGTTAATAACCGGAGAATCTTTCGCCGTTGAGCCTTTAGCTGCGAAAGCCAACTTCAACAAAGCAGAAAGTGGTCTCAGTTACAATTTCACTGTTCCTCCTCTGTCTACAAAACGCCAGCGAGATTTTCAATTCTCAGACTCAAACGCTCCGGTTAAACGGAGGTCCGTAGCGTTTGACTCATCATCACCGTCGTTGATAAACGTT…
AT4G37260.1	| Symbols: MYB73, ATMYB73 | myb domain protein 73 | chr4:17540490-17541799 FORWARD LENGTH=1310	AACCAAAAAGCTTTTCTTCCCAACACACACAAAAAAAAAAACTGTAACGACCAAAAAAAAAGAGGACGCGTTAGAAGAAAAAAAAAGAACAATCCGATAAAAAGATCCGGCGATGTCAAACCCGACCCGTAAGAATATGGAGAGGATTAAAGGTCCATGGAGTCCAGAAGAAGATGATCTGTTGCAGAGGCTTGTTCAGAAACATGGTCCGAGGAACTGGTCTTTGATTAGCAAATCAATCCCTGGACGTTCCGGCAAATCTTGTCGTCTCCGGTGGTGTAACCAGCTATCTCCGGAGGTAGAGCACCGTGCTTTTTCGCAGGAAGAAGACGAGACGATTATTCGAGCTCACGCTCGGTTTGGTAACAAGTGGGCTACGATCTCTCGTCTTCTCAATGG…
AT4G38620.1	| Symbols: ATMYB4, MYB4 | myb domain protein 4 | chr4:18053551-18054999 FORWARD LENGTH=1287	ATCATCTAGAAGCATTTGTGTATATATATATATGTGTGTATATTCCTCTCTAGCTTTAAGTCAAAACCCTATATAAACTATACACCAAAGCTTTGAACCTTCAACCAAACCCAAAATCCAAGTGCCCCACCAAATGCTTCAATCCTCTTCCACTACACAAAAAAACAACTTAATCCCTTTATACCCTTTTAGCCAAAACCCTCGCTAAAAGCCAATCCCTCAATATAAAATAACAAGTAGAATTGATCTGCCTATATATAAGATTTTGAGACGAAATAAGATCTAAACCACAAGAAAGAAAGTAAACATAAAAGTATGGGAAGGTCACCGTGCTGTGAGAAAGCTCACACAAACAAAGGAGCATGGACGAAAGAAGAGGACGAGAGGCTCGTCGCCTAC…
AT5G24860.1	| Symbols: FPF1, ATFPF1 | flowering promoting factor 1 | chr5:8541778-8542449 FORWARD LENGTH=672	AAATCATTCAAGAAACCAAAACTAAGGAGAGGAAGAAGAAGATCATGTCAGGCGTGTGGGTCTTCAAGAACGGAGTGATAAGACTTGTGGAGAACCCTAACCAGTCAGGATCCGACACACAGAACCGAAGGAAAGTGATGGTCTATTTACCGACAGGAGAAGTGGTCTCATCTTACTCGACGCTCGAGCAGATCCTCCAGAGTCTTGGATGGGAGAGATACTTTGGCGGCGGCGACACAGATCTCCTCCAATTCCACAAACGCTCCTCCATTGATCTCATTTCCCTGCCTAGAGATTTCACCAAATTCAACTCCGTTTACATGTACGATATCGTCGTCAAGAACCCTAATTACTTCCATGTCCGAGACTCCCATTGATTCTTCTTTTGTGTGTTGGTGT…
AT5G27320.1	| Symbols: ATGID1C, GID1C | alpha/beta-Hydrolases superfamily protein | chr5:9629087-9631210 FORWARD LENGTH=1666	ACGTTTAAAAGCAGGTTTCTTTCTATTTCCAGATAAAAAAACTTTACTCATCGAGACTCGTTTAGTGATTCGAAATTTCCCTTCTCGGCTCAAATCTTCGATCTGGGCTTTCGTGTCTTTTTGCGTTTTGATTGGTAATAAAAAGAAGCTTTTTAAAAACTTTTTCCATGGCTGGAAGTGAAGAAGTTAATCTTATTGAGAGCAAGACAGTGGTTCCTCTCAATACATGGGTTCTAATATCCAACTTTAAGCTAGCTTACAATCTCCTGCGTCGCCCTGACGGAACTTTTAACCGTCATCTCGCAGAGTTTCTAGACCGGAAAGTCCCTGCAAATGCCAACCCTGTTAATGGGGTCTTCTCTTTTGATGTGATCATCGATCGCCAAACTAATTTGCTTA…
AT5G37260.1	| Symbols: RVE2, CIR1 | Homeodomain-like superfamily protein | chr5:14751344-14753088 REVERSE LENGTH=980	ATAAACAACAACTCTCTCACCAATCTCAAAACAATTCTCTCTCTCTTTATTCTTCTTCTTCAGCTTCAGATTTCAGATCTTAAATCTTCAAGTCTTCTTCTTCTTCTTCTGCAACCATGGCTATGCAGGAACGTTGTGAGAGTTTATGTTCTGATGAACTTATATCTTCCTCAGATGCCTTTTACCTCAAGACAAGAAAGCCTTATACCATCACTAAACAAAGAGAGAAATGGACAGAAGCAGAGCATGAGAAGTTTGTAGAAGCATTGAAACTCTATGGCAGAGCTTGGAGACGAATCGAAGAACATGTTGGAACAAAAACTGCAGTTCAGATTCGAAGCCATGCGCAGAAGTTCTTTACTAAGGTTGCTCGCGATTTTGGTGTTAGCTCTGAGTCCA…
AT5G47390.1	| Symbols: | myb-like transcription factor family protein | chr5:19226790-19228858 FORWARD LENGTH=1621	AAATAAAAAAAAAAATCCGGCCAGATAAATCGAATTTATGTAATAAATCCGACCAGATAAACTGATATTATTGTCTTTCTTCCGCTCCTTTGTCTCTCTATCTCTTTCTCACAATTAGATTCTGTGCTTCTTCTGCGATCAACTAAGATCCGATCCGCGAGCGTTTCAGACTTCGATCAGATCCGATTAAGAGAAGCAAATCGGGTCGGGTATGACTCGTCGATGTTCTCACTGCAATCACAATGGCCACAACTCTCGGACTTGTCCCAATCGCGGCGTGAAGCTCTTTGGTGTTCGGCTCACCGAAGGTTCGATCCGGAAAAGTGCAAGTATGGGTAATCTTAGCCATTACACGGGTTCTGGATCGGGTGGGCATGGAACCGGGTCCAACACTCCGGG…
AT5G52830.1	| Symbols: WRKY27, ATWRKY27 | WRKY DNA-binding protein 27 | chr5:21410852-21412340 FORWARD LENGTH=1313	CTCTCGGACACTGCCCCAATCTCTCTCTCTCTTTCGACAAAGAAAAAGTCAGCGCCGTCCTTTACGCCATAGTTTGTCTCCTCCTCTCTCTCCTCCTCTCACCAACATAATCAAAGAAGCTTTCCTCACGAATTCAAGATCGCCATGTCCTCCGAGGATTGGGATCTCTTCGCCGTCGTCAGAAGCTGCAGCTCTTCTGTTTCCACCACCAATTCTTGTGCTGGTCATGAAGACGACATAGGAAACTGTAAACAACAACAAGATCCTCCTCCTCCTCCTCTGTTTCAAGCTTCTTCTTCTTGCAACGAGTTACAAGATTCTTGCAAACCATTTTTACCCGTTACTACTACTACTACTACTACTTGGTCTCCTCCTCCTCTACTTCCTCCTCCTAAAGCC…
AT5G61420.2	| Symbols: MYB28, HAG1 | myb domain protein 28 | chr5:24689151-24690797 REVERSE LENGTH=1427	CAATGTCAAGAAAGCCATGTTGCGTCGGAGAAGGCTTGAAGAAAGGAGCATGGACCACCGAGGAGGACAAGAAACTCATCTCTTACATCCACGACCACGGCGAGGGAGGCTGGCGCGACATTCCCCAAAAAGCTGGGTTGAAACGGTGTGGAAAGAGTTGTAGACTGCGATGGACCAACTACCTTAAACCTGAGATCAAAAGAGGCGAGTTTAGTTCAGAGGAAGAGCAGATTATCATCATGCTTCATGCTTCTCGTGGCAACAAGTGGTCGGTCATAGCGAGACATTTACCTAGAAGAACAGACAACGAGATCAAGAACTACTGGAACACGCATCTCAAAAAACGTTTGATGGAACAGGGTATTGATCCCGTGACTCACAAGCCACTGGCTTCTAGTT…
AT5G65790.1	| Symbols: ATMYB68, MYB68 | myb domain protein 68 | chr5:26322948-26324578 FORWARD LENGTH=1405	ATTCTCTTCATCATCAACATAAGAGAGAGAGAAGAAAAAAAGAATTACAATTAATAAGAACAAGATCAAGAATCAAGAATCAAGAAAATGGGAAGAGCACCGTGTTGTGATAAGGCCAACGTGAAGAAAGGGCCTTGGTCTCCTGAGGAAGACGCCAAACTCAAAGATTACATCGAGAATAGTGGCACAGGAGGCAACTGGATTGCTTTGCCTCAGAAAATTGGTTTAAGGAGATGTGGGAAGAGTTGCAGGCTAAGGTGGCTCAACTATTTGAGACCAAACATCAAACATGGTGGCTTCTCCGAGGAAGAAGACAACATCATTTGTAACCTCTATGTTACTATTGGTAGCAGGTGGTCTATAATTGCTGCACAATTGCCGGGAAGAACCGACAACGAT…
AT5G66350.1	| Symbols: SHI | Lateral root primordium (LRP) protein-related | chr5:26504467-26506569 REVERSE LENGTH=1669	AGAGAATTTAATAAGAGAGGAAGAGTATTAAGGTGATGGCGGCGTTGCAGAGCGCGAGACAGAGAAAGAAACCTCTCTGAGATACATCTCTCTCTCTCTCTCTATCCCCTCTTAAATACACTCCATACCGACAAACCAACTTTTTTCTCAGTACTAAAAGAAACCTCTATTCGATTTCTAAACAAACCCTAGATATAGACTACTCTACATTCTTCCATTAAGTTAATCTCTTTCGTCTTCTTCTTCTTCATCCTCTCATAATTAAAGATCTCTATCAAGAGAGAGATCTTTTATTGTCTTCTTCTGTTAAAATCTTTTGATAGATCTTCACTCTCTGAAAGTCAAGATCTTAGTCTAGGCAAGTAAATATGTGGTAAAGCAAAGCCCTTCTTGAAATTG…
AT5G67300.1	| Symbols: ATMYBR1, ATMYB44, MYBR1, MYB44 | myb domain protein r1 | chr5:26854022-26856006 FORWARD LENGTH=1985	CTCGAACTTGTTTTTGGTTCATCTCTCAAAACCAAAATCACTAAAGAGGAGAAGATTGCTAAAGTTTGATAAAACATTCCAAAATCAATGGCTGATAGGATCAAAGGTCCATGGAGTCCTGAAGAAGACGAGCAGCTTCGTAGGCTTGTTGTTAAATACGGTCCAAGAAACTGGACAGTGATTAGCAAATCTATTCCCGGTAGATCGGGGAAATCGTGTCGTTTACGGTGGTGCAACCAGCTTTCGCCGCAAGTTGAGCATCGGCCGTTTTCGGCTGAGGAAGACGAGACGATCGCACGTGCTCACGCTCAGTTCGGTAATAAATGGGCGACGATTGCTCGTCTTCTCAACGGTCGTACGGACAACGCCGTGAAGAATCACTGGAACTCGACGCTCAAG…

## Sheet: system-organ dev
AT1G01030.1	| Symbols: NGA3 | AP2/B3-like transcriptional factor family protein | chr1:11649-13714 REVERSE LENGTH=1905	ATATCATTCATGGGCCCCTACGCATTACTCGGTACCAATCTCGCTCTCTCTCTCTAAGTCTTGAAACTCTATCAAGAATCTCAAGCCACCATTTTTTCTTCATCTTCATAAAGAGAAAGAGAGAGATCCTCTTGTTTGGCAAGAACCCAATTTGAGTTCTAAGTCCTGATTTGCTTAGCTCTTTTCTTTCCTTGATTTCATTCTATATAAAGTCAACGGAAAGATATACATATATAGTTTTCTTCCGATTCTAGGGTTTTCATATTTCCTCTAAATTTTCATGGTCAAAGAAGAAAATCTAAGAAACAATCGAACCAGCAAGAGAAAGAAGACTTCAATATCAACATCTCTCTCTCCCTCTCTCTCTCTTATATTATAAGATCTCGAGTTGAGTCATCA…
AT1G10130.1	| Symbols: ECA3, ATECA3 | endoplasmic reticulum-type calcium-transporting ATPase 3 | chr1:3310930-3322213 FORWARD LENGTH=3478	AGAAGCCTACCCGCTAATTCATGTAAAGTGTATCTCAGCACTTGACTTTCAGTCTCAGCGATCGGAGACGGAGAAGCTCATGGAAGCTGCTGGCGTTACAAGTTCTCATCTTCTCTAGTCTTTTACATTTCACCTCCCTTTCGTCGGCGACCCAAATCCACGTTTTGGGAATTCCTCCCTAAAAATCAGAAACCCTTGGCTTTTCCAACATGGAAGACGCCTACGCCAGATCTGTCTCAGAGGTGCTTGATTTCTTTGGGGTAGACCCAACAAAGGGTCTTTCTGATTCTCAGGTTGTTCATCATTCCAGGCTTTATGGCAGGAATGTACTGCCTGAAGAGAAAAGAACGCCATTCTGGAAACTGGTTCTGAAACAGTTTGATGATTTACTTGTCAAGA…
AT1G13245.1	| Symbols: RTFL17, DVL4 | ROTUNDIFOLIA like 17 | chr1:4525486-4526064 REVERSE LENGTH=579	TTTTCATTAATCCTTCAATACATCTCTCAAACCCTAAGAGAAGAAAAATTTGCTTTGTTTTTGCCAAATTCAATCGATATATCAAAGATGAAGATGGGAGGTTCAAAGAGAAGAGTATCGAGCAAAGGACTTGGAGCTGTTCTTAAAGAACAAAGAGCTAAGCTATACATCATTCGAAGATGTGTCGTCATGCTTCTTTGTTGGCACGATTGATCCTCAATCTGTCTTCAGATTTCATCCTCATCAATCTTTATGTATAAAAGGCTTTCGTGTGTTGGAGGGAGAAGAGTCGTGATGTTTGGAGCTTAACCGGCCTGGCGGATCGGGTTTGATTCTACGCGAGATTGTGGATGAATCGGTTAAGAGTTTGACTTGTTTTTGATTAGACCTCTCTATATC…
AT1G13260.1	| Symbols: RAV1, EDF4 | related to ABI3/VP1 1 | chr1:4542168-4543742 FORWARD LENGTH=1575	ATTTTTTGTTATTACCAAATAAAAAGTGAAACATAAAATAATAATATCAGAAGTGACACTTGCTGTTTCTTATTTCCCTCCCCCCAAGCTCTTTCTCCTTCTTTCTATATATATTATACACACACACGTATACATATACACAACATAATTCACAACACAACACAAACACATTTCTGTTTTCTCCATTGTTTCAAACCATAAAAAAAAACACAGATTAAATGGAATCGAGTAGCGTTGATGAGAGTACTACAAGTACAGGTTCCATCTGTGAAACCCCGGCGATAACTCCGGCGAAAAAGTCGTCGGTAGGTAACTTATACAGGATGGGAAGCGGATCAAGCGTTGTGTTAGATTCAGAGAACGGCGTAGAAGCTGAATCTAGGAAGCTTCCGTCGTCAA…
AT1G13950.1	| Symbols: EIF-5A, ELF5A-1, ATELF5A-1, EIF5A | eukaryotic elongation factor 5A-1 | chr1:4773576-4774867 FORWARD LENGTH=731	CTGTTACCAAAAAATCTGTACCGCAAAATCCTCGTCGAAGCTCGCTGCTGCAACCATGTCCGACGAGGAGCATCACTTTGAGTCCAGTGACGCCGGAGCGTCCAAAACCTACCCTCAACAAGCTGGAACCATCCGTAAGAATGGTTACATCGTCATCAAAAATCGTCCCTGCAAGGTTGTTGAGGTTTCAACCTCGAAGACTGGCAAGCATGGTCATGCTAAATGTCATTTTGTAGCTATTGATATCTTCACCAGCAAGAAACTCGAAGATATTGTTCCTTCTTCCCACAATTGTGATGTTCCTCATGTCAACCGTACTGATTATCAGCTGATTGACATTTCTGAAGATGGATATGTCAGTTTGTTGACTGATAACGGTAGTACCAAGGATGACCTTAA…
AT1G15750.1	| Symbols: WSIP1, TPL | Transducin family protein / WD-40 repeat family protein | chr1:5414817-5420630 REVERSE LENGTH=3829	ACATCTTCCAATTCCAGGAAGACCTAAATTTCCTCTTTTTTTTGCCGTTATCTGCAGAGATGCGAAGTTTCTGGATAATTATTCAGATATAGATCTGGTGATAGTTTGGTTAGTTGTTGTGCATCTGAGTTAGAAAAAAGTCTTTTAAGGAAGTGAGAGAAAACATGTCTTCTCTTAGTAGAGAGCTCGTTTTCTTGATCTTACAGTTTCTCGATGAAGAGAAGTTTAAAGAGACTGTTCACAAGCTTGAACAAGAATCTGGGTTTTTCTTCAATATGAAGTATTTTGAGGATGAGGTTCACAATGGAAATTGGGATGAGGTTGAGAAGTATCTCTCTGGTTTCACTAAAGTAGATGATAATAGATACTCTATGAAGATATTCTTCGAGATAAGAAAGC…
AT1G19300.1	| Symbols: GATL1, PARVUS, GLZ1, ATGATL1 | Nucleotide-diphospho-sugar transferases superfamily protein | chr1:6671137-6672653 REVERSE LENGTH=1517	AAGCAAAACCATTTTTTTAATTTTCCTCTCTCTTACACACACACATGATAAAAAGTGTTTAGAGACAGCTCTTCTCTTCTTGTTCTCAGTTTGAGAGAAACAAAACCTTCCAATACAACCAGAGAGTCGACGAAGAAGAAAGAAACCATGTCCCAACATCTTCTTCTTCTCATTCTCCTCTCGCTACTTCTTCTTCATAAACCCATTTCCGCCACTACAATTATTCAAAAATTCAAAGAAGCCCCACAGTTTTACAATTCTGCAGATTGCCCCTTAATCGATGACTCCGAGTCCGACGATGACGTGGTCGCCAAACCAATCTTCTGCTCACGTCGAGCTGTCCACGTGGCGATGACACTCGACGCCGCCTACATTCGTGGCTCAGTCGCCGCTGTTCTC…
AT1G23320.1	| Symbols: TAR1 | tryptophan aminotransferase related 1 | chr1:8273423-8275350 REVERSE LENGTH=1167	ATGATGGTTGGGTGTGAAAACTCGAAGAAATCAGACAGTGGTTCGAACGAAGACAAGAGCTTGTCCGATGACATCATCAATCTTGATCAAGGAGATCCTACGGCGTTTCAAGAGTATTGGATGAAGAAAAAGGACAGGTGTACGGTGGTGATACCAGCATGGGATCTGATGAGTTACTTCAGCGACACGAAGAACGTGTGTTGGTTCCTAGAGCCAGAGCTTGAGAAGGCGATCAAGGCGTTGCATGGTGCAATCGGTAACGCAGCGACCGAGGAACGCTACATCGTGGTGGGGACTGGCTCTTCACAGCTTTGTCAGGCCGCTTTGTTTGCACTTTCATCGCTCTCTGAGGTCAAACCTGTCAGCATCGTCGCAGCGGTTCCTTATTACTCCACATAC…
AT1G24260.2	| Symbols: SEP3, AGL9 | K-box region and MADS-box transcription factor family protein | chr1:8593642-8596098 REVERSE LENGTH=1140	ATTTCAAGTAATGAAGCTGACATGTTTATATGTACTTTGAGAGAAGTGTTGTGAGATTTGTACAAATGTATATGTACACTTTAAAAAGCAATATAAGATAGATAAAAAAAATATAAAGAAAAAAAGAAAGAAAGAAAGAAAGAAAGAGAGAGGCTCATATATATATAGAATTGCTTGCAAGGAAAGAGAGAGAGAGAGATTGAGATATCTTTTGGGAGAGGAGAAAGAAAAAGAAAATGGGAAGAGGGAGAGTAGAATTGAAGAGGATAGAGAACAAGATCAATAGGCAAGTGACGTTTGCAAAGAGAAGGAATGGTCTTTTGAAGAAAGCATACGAGCTTTCAGTTCTATGTGATGCAGAAGTTGCTCTCATCATCTTCTCAAATAGAGGAAAGCTGT…
AT1G27320.1	| Symbols: AHK3, HK3 | histidine kinase 3 | chr1:9487780-9492572 FORWARD LENGTH=3562	ATGAGTCTGTTCCATGTGCTAGGGTTTGGTGTCAAGATTGGGCATCTCTTCTGGATGCTATGCTGCTGGTTTGTTTCTTGGTTCGTTGATAATGGGATCGAGGACAAGTCTGGTCTTTTAGTTGGCTCTGTCGGTGATCTTGAGAAGACTAAGATGACTACGTTGAAGAAGAAGAACAAGATGTGGTTCTGGAATAAGATCTCTAGCAGCGGACTCAAGATCCCGAGTTTCTCTTATCAGTTTCTTGGCTCTGTTAAATTCAACAAGGCGTGGTGGAGGAAGCTTGTGGTGGTTTGGGTTGTCTTCTGGGTCTTGGTCTCTATTTGGACGTTTTGGTACTTTAGCTCGCAAGCTATGGAGAAGAGGAAAGAGACGCTAGCTAGTATGTGTGATGAGAGA…
AT1G30825.1	| Symbols: ARPC2A, DIS2 | Arp2/3 complex, 34 kD subunit p34-Arc | chr1:10960941-10963182 FORWARD LENGTH=1305	GTTATCGAAGAAACGTTCAAGCTGTGACAGAGAATCTCGGTCGTCTTCGTTTGTCTCCGACGAGCTCTCTTTCTTCTCCGATTAGATCCCGTGAGAAGAACTCAAAGGCTCTAGGGTTTCTCTGTGATTCAGTTAACTCCTTTAGATATCGTAAGAAAGTAATCGATGATACTATTGCAGTCACATTCAAGGTTTCTTCTTCAAACGCTATTGACGCGAGCTCAAAATCTTGATAAAGCAGTGGAGCTAGATTATCAATGGATTGAATTTGATGATGTTCGTTACCATGTTCAGGTGACAATGAAGAATCCAAATCTGTTGTTGCTTTCGGTTTCGTTACCAAATCCACCACCTGAAGCAATGTCCTTTGATGGACTTCCTTTAGGAGCTATAGAAGCT…
AT1G31880.1	| Symbols: NLM9, BRX | DZC (Disease resistance/zinc finger/chromosome condensation-like region) domain containing protein | chr1:11445490-11450189 FORWARD LENGTH=1574	GTCTAGTTAAAACTCTCGGAGCTCCTTTCAGTTCTCGGGTCACCCAATAACCCGACTTCTCGACCCGGTTTCGTCTCTGTTCTCATTTTTTCCAAATTTCTCTTCCGGAAAATGAAGATTTCTATGGGTTTTTGAGTTTGGAGATTTTCTCAGTGAAGTTTATTACATAATCAGATTCGAAGAAGAAGACATTTCAGCCATTGATGGTCTATTTATAGACGTAGACTCAGAACTAACCCCACTCGTGCCGGCTTCCTAAATAGACCAAAGCCTTCAAGAGGAAAATAAAGCAGAAGCTAGCTATCTAGTATCTCAATAATCTCAGATCATATCGCTTCATTTCTCAGATATCGAAACACAAAGGTCTGAAAAGGCAGAGAACAACTCAAAAAAGAGACC…
AT1G32230.1	| Symbols: RCD1, CEO, CEO1, ATP8, AtRCD1 | WWE protein-protein interaction domain protein family | chr1:11612118-11616218 FORWARD LENGTH=2582	AAGCAAATTTTTGGTTAGAGAAAGAGGAAAAAAACTCAGGAACCGCCGACTTAAGAATTTCTTCTTCATCATCTCTCCAATATCGCCGATTATATATAAATGACTCTTCGATTCTGTTTCTTCTTCGTCGTCATCGCCGGCTTAGGGTTTTCTCTATAAGCAAATCTTATCTTCTCCTTTTCCTCCGTTTTTTCTGGTCAGCTTTTGCTTTTAGATTACCCTTGTTGCCTGCGATCGATCTGAAAAAAGAGGAACTTTATCTTGCTGACGGCTGTTATAAAAAGACGTGGCATTTCTTCTCTGATTGTGTTTATTTTTATGACGGAGAAGATGAACACACTTGTAATCTATCAGACTCTAACTGTTACTGTTGGTGTTTTCTAATGCTGTCGGCAAGAC…
AT1G32240.1	| Symbols: KAN2 | Homeodomain-like superfamily protein | chr1:11625700-11630626 REVERSE LENGTH=1620	TTGATTTTCTCTCTCCCTCTATATCTCTCAAAAATCTTTGCAAAATCTTCTTAACCTCAAACAATATAAACAACATTCTCAACAAAACCCAGAAATCTCTTCCTCAAATCCTCAATACCCTTTTCTATTTTCCTCCCTATACCCTTAATAAAAAAGGATATCTTTCTCTTTTTATCTTCTTTGTCCTAATTCAAGAAAACAAGAACTAGGGTTCATCATCTGTGGAAACCGACTGAAGAATCTCTTCAAGAAGAAGTTAAAGGTCTCTTTCATGGAGCTGTTTCCTGCTCAGCCCGATTTATCCTTACAAATAAGTCCACCAAACAGTAAACCATCATCGACATGGCAGAGAAGAAGATCAACAACAGATCAAGAAGATCATGAAGAACTCGATTTAGG…
AT1G47200.1	| Symbols: WPP2 | WPP domain protein 2 | chr1:17298031-17298817 REVERSE LENGTH=787	GTCTAAACTCTAAACTCTAAAGACTTTGTCATTTCGTGAACCGTCGTCATAACTGATCCTTCCAAAGAATCTCCAAAATCCCTAAACTTCGAAAATGGCAGAAACCGCCGAGACAATCAACACCACGATCTCATCGCCGCCACCGGAATCCGAAAGCTCCACCACTATTTCTGCAATGACAGATCCAACATCTCAAGAAGCAGCCTCAAAAGACACAGATCTGACGAAAGAAGCCGAATCAGAGAAGAAACCAGGAGGAATCTCTCTCCGAATCTGGCCACCGACTCAGAAAACTCGCGACGCCGTTCTGAATCGCCTGATCGAGACCTTATCCACCGAATCAATCCTCTCTAAGAGATACGGTACTCTTAAATCTGACGATGCAACCACCGTCGCGAA…
AT1G56010.2	| Symbols: NAC1, ANAC022 | NAC domain containing protein 1 | chr1:20946571-20949281 REVERSE LENGTH=1393	ATTACTACTTAAACCAAGGGTCTTCCTCCTCGGACACACCCAAATGATCCCAATAATTATTCTTCTCTTTATCTCTCTTTTCCTCTTAACCATCCACTAATCAAACACTAAAACCTAGAAAAAAAAAGGATCAAATCATGGAGACGGAAGAAGAGATGAAGGAAAGTAGTATAAGCATGGTGGAGGCAAAGTTGCCTCCGGGATTCAGATTTCACCCGAAGGACGATGAGCTTGTCTGCGATTACTTGATGAGACGATCGCTTCACAATAATCATCGACCACCTCTTGTCCTGATCCAAGTCGATCTCAACAAGTGTGAGCCTTGGGACATCCCAAAAATGGCATGCGTGGGAGGGAAGGATTGGTATTTCTACAGCCAAAGAGACCGAAAATACGCGA…
AT1G59640.2	| Symbols: ZCW32, BPE, BPEp | BIG PETAL P | chr1:21909180-21911201 REVERSE LENGTH=1658	AACAAGAACACAGTAACGCAATCACAGACTCCACAGTCCAAGGAGTTTTGCATACTCACCAAGCCACAATCATTTCTCTCTTCTCTATCTCTCTGGTTTTGAATCGGCGACGACTGAGTCAACTCGGTGTTGTTACTGGTTTCGTCGTATGTGTTGTAACTGATTAAGTTGATGGATCCGAGTGGGATGATGAACGAAGGAGGACCGTTTAATCTAGCGGAGATCTGGCAGTTTCCGTTGAACGGAGTTTCAACCGCCGGAGATTCTTCTAGAAGAAGCTTCGTTGGACCGAATCAGTTCGGTGATGCTGATCTAACCACAGCTGCTAACGGTGATCCAGCGCGTATGAGTCACGCGTTGTCTCAGGCGGTTATTGAAGGTATCTCCGGCGCTTGGAAA…
AT1G62360.1	| Symbols: STM, BUM1, SHL, WAM1, BUM, WAM | KNOX/ELK homeobox transcription factor | chr1:23058582-23061722 REVERSE LENGTH=1363	ATGGAGAGTGGTTCCAACAGCACTTCTTGTCCAATGGCTTTTGCCGGGGATAATAGTGATGGTCCGATGTGTCCTATGATGATGATGATGCCGCCCATCATGACATCACATCAACATCATGGTCATGATCATCAACATCAACAACAAGAACATGATGGTTATGCATATCAGTCACACCACCAACAAAGTAGTTCCCTTTTTCTTCAATCACTAGCTCCTCCCCAAGGAACTAAGAACAAAGTTGCTTCTTCTTCTTCTCCTTCCTCTTGTGCTCCTGCCTATTCTCTAATGGAGATCCATCATAACGAAATCGTTGCAGGAGGAATCAACCCTTGCTCCTCTTCCTCTTCTTCAGCCTCTGTCAAGGCCAAGATCATGGCTCATCCTCACTACCACCGC…
AT1G62990.1	| Symbols: KNAT7, IXR11 | KNOTTED-like homeobox of Arabidopsis thaliana 7 | chr1:23337365-23340688 FORWARD LENGTH=1319	CTCTCTCTCTCTCTTTTTCTAATCATACGAACACAATCTGCTTCAAGAATTAGGGTTTTGATCAGACACAAAAAGTATCTCTCTCCGGTCTTGTGTCAAGGTTATGCAAGAAGCGGCACTAGGTATGATGGGAGCCACCGTAGGCGGAGACGGAGACACCGCGGTCGTGGCGGAGCAGAATAGACAGTTGAAAGGTGAGATAGCGACACATCCGATGTATGAGCAATTATTAGCCGCACACGTGGCGTGTTTAAGAGTAGCTACTCCAATAGATCAACTTCCGATCATTGAAGCTCAGCTTTCTCAATCTCATCATCTTCTCCGTTCTTACGCTTCCACGGCCGTTGGATACCATCATGATCGTCACGAGCTCGATAATTTCTTGGCACAATATGTAAT…
AT1G65470.1	| Symbols: FAS1, NFB2 | chromatin assembly factor-1 (FASCIATA1) (FAS1) | chr1:24319748-24324040 REVERSE LENGTH=2767	AAGAACTCTGAGAAAAAAAAAATCCAAAATCAAAATCACGAAAGGAACAACAAATCTCCACTCAGCTCGTGTTTCTCGCAATCGATTTCTTAGATTCTAGATCTTGTTTCAATTTTCCTGGGTTTATAGATTCCCGAATTTTTCTAGTTTTTTTTTTTGCGATGGACGAAGTTTCGACGGTGAATGAAAATGAGAATCGGAAGACGATGATAGAGCCAAAGAAGCTGAATAAGCGGAAGAGAGAACCCACGGCGATTGAGAATCTAACATCTGAGGAGAAAGAATCTCAGATCTCGTCGTTGAATCTAGAGATGAAAGGGCTTTTTGATTATTTCAGAGAAGTTATGGATAAGAGTAAGAGAACAGATCTGTTTTCTGGATTTAGTGAATGTTCCTCAT…
AT1G65620.1	| Symbols: AS2 | Lateral organ boundaries (LOB) domain family protein | chr1:24398925-24400969 FORWARD LENGTH=1381	AATTCCCTCTAGTACCAAATCCTATTACTATTGAAGGTATACTCTATAGTTATTTATTTAGTTAAGTATATATATTAAAAATAAATAACATTAATTAGTACTAGTCTTATCATATTTATTAGCTCATTTTCTTATAAAATACTAATATAATAGGAAATTTAAGCACAAGATGAGCTTTGCCCATCGAGAGCCTCAAAACCCAAAAGTCTCTTCTTCTTCACGAGATCCAATCTTTTGCTTTTTAGTAATTAATTACATCTTCTTCCTTCTCTTCTCTCTTCTTCTTCCCTCTCTCATACCTACCTATAAGCAACACAAAGAACACCATTGATCCCATCTGTTTTGTTCCCTATATTTCGTTAATCCATCCATACGCATTCCAACTACACGCTTTTTGTA…
AT1G68480.1	| Symbols: JAG | C2H2 and C2HC zinc fingers superfamily protein | chr1:25684314-25686165 REVERSE LENGTH=1224	TTAGTTTCCACACGCAGAGAGAGAAACAAAGAGAGAGATGGGAGGGAGGGTTTGTGGCAGATAAACTGATAGAAAACTTTCGAACCTCTCTTCTTTAACTTTTACTACTCTCTATTCGTTTTTCTCTTCCTTTTGTGGTGCCGCCTCCAACTGAAAGTCTTCTAATATATATTCTCAATTATTCTAGCTCTCCGGGAGAAGTCTTATCTCACGCCAATCTCTCATTTCCCACTATGAGGCATGAGGAGAATTACTTAGACCTCAACAATCTTCCAGATGATTTTTCTAAAGATGGCAATAAGCAAGCCCTCGAGGAAGGTTCTTCCTCTGGTCAAAGAAAGAAGAAAGGGAGTAAAGAAGGGAAAGATGAGAGTGGGAAAGTGTACGAATGTCGATTTT…
AT1G68765.1	| Symbols: IDA | Putative membrane lipoprotein | chr1:25829952-25830487 REVERSE LENGTH=536	ATTATTCATTTCATTCATAAGACCCTTCATTCATTTACTCAAAGAAGTGGAAGTGAAAAAATTAGAAAAAGAGAAGAAAAAAAACATTGACTACCAAATGGCTCCGTGTCGTACGATGATGGTTCTGCTCTGTTTTGTTCTGTTTCTCGCGGCGAGTAGTTCTTGTGTAGCGGCTGCAAGAATTGGAGCCACCATGGAGATGAAGAAGAATATAAAGAGATTAACGTTTAAAAACAGCCATATTTTTGGTTACTTACCTAAAGGCGTTCCCATTCCTCCTTCTGCTCCTTCTAAGAGACACAACTCTTTTGTTAACTCTCTTCCTCATTGATTTCATTTTATTTTATTCATTGTATTCTTTTAGGTTTGGTTTTGTAGATTAGATCAACATAGGGTATT…
AT1G69120.1	| Symbols: AP1, AGL7 | K-box region and MADS-box transcription factor family protein | chr1:25982330-25986313 REVERSE LENGTH=1228	CCTAAAACCACTCTTACCCAAATCTCTCCATAAATAAAGATCCCGAGACTCAAACACAAGTCTTTTTATAAAGGAAAGAAAGAAAAACTTTCCTAATTGGTTCATACCAAAGTCTGAGCTCTTCTTTATATCTCTCTTGTAGTTTCTTATTGGGGGTCTTTGTTTTGTTTGGTTCTTTTAGAGTAAGAAGTTTCTTAAAAAAGGATCAAAAATGGGAAGGGGTAGGGTTCAATTGAAGAGGATAGAGAACAAGATCAATAGACAAGTGACATTCTCGAAAAGAAGAGCTGGTCTTTTGAAGAAAGCTCATGAGATCTCTGTTCTCTGTGATGCTGAAGTTGCTCTTGTTGTCTTCTCCCATAAGGGAAAACTCTTCGAATACTCCACTGATTCTTGTAT…
AT1G69560.1	| Symbols: MYB105, LOF2, ATMYB105 | myb domain protein 105 | chr1:26157755-26159094 FORWARD LENGTH=1181	ATGGAGATGGTGCATGCTGACGTGGCGTCTCTCTCCATAACACCTTGCTTCCCGTCTTCTTTGTCTTCGTCCTCACATCATCACTATAACCAACAACAACATTGTATCATGTCGGAAGATCAACACCATTCGATGGATCAGACCACTTCATCGGACTACTTCTCTTTAAATATCGACAATGCTCAACATCTCCGTAGCTACTACACAAGTCATAGAGAAGAAGACATGAACCCTAATCTAAGTGATTACAGTAATTGCAACAAGAAAGACACAACAGTCTATAGAAGCTGTGGACACTCGTCAAAAGCTTCGGTGTCTAGAGGACATTGGAGACCAGCTGAAGATACTAAGCTCAAAGAACTAGTCGCCGTCTACGGTCCACAAAACTGGAACCTCATA…
AT1G69780.1	| Symbols: ATHB13 | Homeobox-leucine zipper protein family | chr1:26258939-26260751 FORWARD LENGTH=1398	ACCAGAAGTGGTATAGTCTAGGCCGATACATTTCACTATCTCTCTCTCTTTTGTTTTTCCTCTTCTTCTTTTTTTCCATTTGATTTCAAACTCTCACACAAAGAGCTTCAGATTTATAAGACCATGATAATGGCTTTAAGACAAAGATTGGCAAGAAGAAAAAACTAAAGAGAAACGACCAAAATCTCAAGCAAACAGTACTAACTTCTGTTGCAAAACAGAAGAAGATGTCTTGTAATAATGGAATGTCTTTTTTCCCTTCAAATTTCATGATCCAAACCTCTTACGAAGATGATCATCCTCATCAATCTCCATCTCTTGCTCCTCTTCTTCCTTCTTGCTCTCTACCTCAAGATCTCCATGGATTTGCTTCGTTTCTAGGTAAGAGATCTCCAATGG…
AT1G70560.1	| Symbols: WEI8, TAA1, SAV3 | tryptophan aminotransferase of Arabidopsis 1 | chr1:26604855-26607503 FORWARD LENGTH=1399	ATTAAACACTATACAAACGACCAAACCAAGAAGAAGAAGATGGTGAAACTGGAGAACTCGAGGAAACCCGAAAAAATTTCGAACAAGAACATCCCCATGTCCGATTTCGTGGTCAATCTGGATCATGGTGATCCAACGGCGTACGAAGAATACTGGAGGAAGATGGGTGACAGGTGTACGGTGACGATACGTGGTTGTGATCTCATGAGTTACTTCAGCGACATGACGAACTTGTGTTGGTTCCTTGAGCCAGAGCTTGAAGATGCGATCAAGGACTTGCACGGTGTTGTTGGTAACGCTGCGACGGAGGATCGGTACATAGTGGTTGGGACCGGTTCGACGCAGCTTTGTCAAGCCGCCGTCCACGCACTCTCTTCACTAGCCAGGAGTCAACCTGTC…
AT1G70940.1	| Symbols: PIN3, ATPIN3 | Auxin efflux carrier family protein | chr1:26743054-26746395 FORWARD LENGTH=2563	ATATCCTCAAAAACCAAACTTGCTCACTCCACACACACACTGCTCCCAAGTCCTCTCACTTCTTCTTCTTCCTCCGACACCGTTGCTTAACGGTTTTCCATTTTTGTCCCTTCAAGATGATCTCATGGCACGACCTCTACACGGTCCTCACCGCCGTGATTCCTCTCTACGTGGCCATGATCCTCGCTTACGGCTCTGTCCGGTGGTGGAAAATCTTCTCACCCGACCAATGCTCCGGAATCAACCGTTTTGTCGCCATCTTCGCCGTCCCTCTCCTCTCTTTTCACTTCATCTCCACCAACAATCCTTACGCAATGAATCTCCGGTTCATCGCCGCCGACACTCTCCAAAAAATCATCATGTTGTCACTTTTAGTCCTATGGGCTAATTTCACTCGCT…
AT1G71692.1	| Symbols: AGL12, XAL1 | AGAMOUS-like 12 | chr1:26952645-26955127 REVERSE LENGTH=1082	GTAATAACTTCACAGTTGTCTCCGAAGAAACAGAGAAACCAAAGAGTTAAGTGGGGAACCTCGAAGCTAGTTCAAACTAGTGGGAGGTTGTTTCACGTTTCAACTTTCAAGTCATAAAACCAAATCCAACTCTAAACGTAAACCCAAACGTCAAATCATCAGATAGAAGGAAATATTCTGATTGAGAGATGGCTCGTGGAAAGATTCAGCTTAAGAGGATTGAGAACCCGGTTCACAGACAAGTGACTTTTTGCAAGAGGAGAACTGGTCTTCTCAAGAAGGCTAAGGAGCTCTCTGTGCTCTGTGATGCCGAGATCGGTGTTGTGATCTTCTCTCCTCAGGGCAAGCTCTTTGAGCTCGCTACTAAAGGAACAATGGAGGGAATGATTGATAAGTACA…
AT1G71696.2	| Symbols: SOL1 | carboxypeptidase D, putative | chr1:26966887-26970572 FORWARD LENGTH=1793	CCTTTCACCTATCCCAACAATGGTGGAAATCAGAAATCCCGGTATTGCTTTAACGAATCAATCAGCAAGGAAGTGAGAACGAGAAGGAGAGATCTGTGTTTCATTAGAGATGAGCAAGCTCAGATTCTTCCAAAGTCTCCTAATTTCGACTGTGATCTGCTTTTTCCTCCCGTCGATCAACGCTAGAGGCGGCCACTCCGACCATATCCACCCAGGTGATGGGAATTATAGTTTTCATGGTATTGTGAGGCACTTATTTGCTCAAGAAGAGCCTACACCGAGTTTGGAATTAACTCGAGGATATATGACTAATGATGATCTTGAGAAAGCAATGAAGGATTTCACCAAGAGATGTAGTAAGATTTCGAGATTATACAGCATCGGAAAGAGTGTCAATGG…
AT1G73590.1	| Symbols: PIN1, ATPIN1 | Auxin efflux carrier family protein | chr1:27659673-27663178 FORWARD LENGTH=2270	AACACTCACTTTACTCTTTTTTCCCTCTTCACCACTTCTCTCTCAAACTAAAGACAAAAGCTCTTCTCTCTTCCCTCTCTCTTCTCCGGCGAACAAAAGATGATTACGGCGGCGGACTTCTACCACGTTATGACGGCTATGGTTCCGTTATACGTAGCTATGATCCTCGCTTACGGCTCTGTCAAATGGTGGAAAATCTTCACACCAGACCAATGCTCCGGCATAAACCGTTTCGTCGCTCTCTTCGCCGTTCCTCTCCTCTCTTTCCACTTCATCGCCGCTAACAACCCTTACGCCATGAACCTCCGTTTCCTCGCCGCAGATTCTCTCCAGAAAGTCATTGTCCTCTCTCTCCTCTTCCTCTGGTGCAAACTCAGCCGCAACGGTTCTTTAGATTGG…
AT1G74720.1	| Symbols: QKY | C2 calcium/lipid-binding plant phosphoribosyltransferase family protein | chr1:28075074-28078830 FORWARD LENGTH=3757	ATTACCGTAATCTCTGTCACAAACAACAAAACCTTCTCTCTCTCACTATCTTAATGAGAGAAGAAGACATTCTCGAGAAATGAGAAGACTACCACTACGATGAACACGACGCCGTTTCACTCGGATCCTCCGCCGTCGAGGATCCAGCGTAAGCTCGTTGTCGAAGTTGTTGAAGCTCGTAATATTCTCCCTAAAGATGGTCAAGGAAGCTCTAGCGCTTACGTCGTTGTCGATTTCGATGCTCAGAAGAAACGAACCTCCACTAAGTTCCGTGACCTAAACCCTATTTGGAACGAGATGCTTGATTTCGCCGTCTCCGATCCCAAAAACATGGATTACGACGAGCTCGATATCGAGGTTTATAACGATAAAAGATTTGGTAACGGAGGTGGCCGGAAG…
AT1G76420.1	| Symbols: CUC3, NAC368, ANAC031 | NAC (No Apical Meristem) domain transcriptional regulator superfamily protein | chr1:28672029-28673934 REVERSE LENGTH=1104	ACTTCCCATCACCTTTTGTATCATTGCTATCTTTGTTCTTCCTTCTGGTGTCTCTTCAGTGTAACAAAAAGTCTCTTTTTCAGTTATATTAAGTAAAAGATGATGCTTGCGGTGGAAGATGTGTTAAGCGAACTCGCCGGAGAAGAAAGGAACGAGAGAGGATTGCCACCTGGCTTCCGGTTTCACCCGACGGACGAAGAGCTCATTACCTTCTACTTAGCTTCCAAAATCTTCCATGGTGGTCTCTCCGGCATTCACATTTCCGAAGTTGATCTCAACCGCTGTGAACCTTGGGAGCTACCAGAAATGGCGAAGATGGGAGAGAGAGAGTGGTACTTTTATAGTCTAAGGGACAGGAAATATCCGACAGGTTTGAGGACTAACAGAGCAACTACTGCT…
AT1G78240.1	| Symbols: TSD2, QUA2, OSU1 | S-adenosyl-L-methionine-dependent methyltransferases superfamily protein | chr1:29432829-29436484 REVERSE LENGTH=2760	ACCAAAGCCAACGGAAGTGTTTCTTAATTCATTTTTTGTTTGTTTTGGTTTAAATAATTCAGTGTCTCACGAGCTGTGTCGAGATTGGATCCATACAAAATCTGCACGACGCCTGCTTCTTCACTCTCTCCCACTGTTCCAGCTTCAACTCTCTTGATATACAGAGAGAGATAGAGATAAAGAGAGAGAGAGTGAGAGTGATAGCTCTCGGAGAAATTGAAGAAGACACAATCTGATTAGTATTCTCCAATATTCCATCAACTTTTTGCTGAGGGAAATCTCCAGATTTATAATCGTTTGTATATATATATATACAGAGCAGCGTAGAAAAGGATCTTAGATTTATAGCAGCAACAAAAAAATGTCAATGCCACTACAACGTGGCATCTCTGGAGTACG…
AT1G79700.2	| Symbols: | Integrase-type DNA-binding superfamily protein | chr1:29990336-29993724 REVERSE LENGTH=1112	CTCTCATTTTCATAATTCCATTTTCAGGATTGTCTCTCAATCTTTTATTCTTCTCATTCACCGGTAATGGCAAAAGTCTCTGGGAGGAGCAAGAAAACAATCGTTGACGATGAAATCAGCGATAAAACAGCGTCTGCGTCTGAGTCTGCGTCCATTGCCTTAACATCCAAACGCAAACGTAAGTCGCCGCCTCGAAACGCTCCTCTTCAACGCAGCTCCCCTTACAGAGGCGTCACAAGGCATAGATGGACTGGGAGATACGAAGCGCATTTGTGGGATAAGAACAGCTGGAACGATACACAGACCAAGAAAGGACGTCAAGTTTATCTAGGGGCTTACGACGAAGAAGAAGCAGCAGCACGTGCCTACGACTTAGCAGCATTGAAGTACTGGGGACGA…
AT1G79840.2	| Symbols: GL2 | HD-ZIP IV family of homeobox-leucine zipper protein with lipid-binding START domain | chr1:30036956-30041440 FORWARD LENGTH=2895	TTTATATCATTCCAACATAATTCATATTAAAGTTAGTAGCTGAAATTGGAAGGCTGATATATTTTCCATAATTCAAATTTGAATTTTGCTCATCATATATATATGTATATATTAAAAATCGAATATTAAGAAGAAAAATGAAGTCGATCGATGGCTGCCAATGCTGTAGCTGGCCATGTTTTAAACTACTCAATTCAAAGAAGCTAGCTAGGGACAGGATTTGTATGTCAATGGCCGTCGACATGTCTTCCAAACAACCCACCAAAGACTTTTTCTCCTCTCCAGCCCTCTCTCTATCTCTCGCTGGGATATTCCGGAATGCATCCTCCGGCAGCACCAACCCTGAGGAGGATTTCCTGGGCAGAAGAGTAGTTGACGATGAGGATCGCACTGTGGAGA…
AT1G80080.1	| Symbols: TMM, AtRLP17 | Leucine-rich repeat (LRR) family protein | chr1:30128005-30129591 REVERSE LENGTH=1587	GCATTCACACAACAACAACAACTAAGAAATGGCACGATATGAATTCTTCCGCCAAATATTCATTGTCTTGTCTATAGTTTCTCCGTTGGTCAGATCTTTCACTGTGATCACCTCCGACTCGACGGCCCCATCTGCTCTGATCGACGGCCCACAAACTGGATTCACGATGACCAATGACGGCGCTCGCACGGAGCCTGACGAGCAAGACGCCGTCTACGACATTATGCGTGCGACCGGCAACGACTGGGCTGCCGCGATTCCAGACGTTTGCCGAGGGAGATGGCACGGGATCGAGTGTATGCCGGACCAGGATAACGTCTACCACGTGGTCTCTCTGTCGTTCGGAGCGCTCTCAGACGACACGGCGTTTCCGACTTGTGATCCACAACGCTCTTACGT…
AT1G80490.2	| Symbols: TPR1 | TOPLESS-related 1 | chr1:30260903-30267038 REVERSE LENGTH=3787	CCATTAGTTTTTTTCTTACTTTCTGGTCGAGAGAGGAGAGTCCAAAAAACCCAAATCCTTGGCCTCTTTCAATATCAGGAGAGAGAAACTGAAGCTCTGGCCTTTGTTTCTGAAATCGATCGTCTTCTTCTTCTTCATGGTTATCATCGTCGCCATTATATTGATATGCAGATCTGGTGGGTTTTTCTGCATCTGACTTGATAGCTTTATCGGACTGAGTGGCAAAATCAATCATGTCTTCTCTGAGCAGAGAGCTCGTCTTCTTGATCTTACAGTTTTTAGATGAAGAGAAGTTTAAAGAGACTGTTCATAAGCTTGAACAAGAATCTGGGTTTTTCTTCAATATGAAGTATTTTGAGGATGAGGTGCACAATGGTAACTGGGATGAGGTTGAGAAGT…
AT2G01420.2	| Symbols: PIN4 | Auxin efflux carrier family protein | chr2:180105-183328 REVERSE LENGTH=2353	AAATCATTACTGTACTTTTCTCTCTTAACGGTTTCTTTATTATTCTTCCCATTCTACCCCTCTTCTTCCTTCTAATTCCCCCTCAAATGCCACTGTCTTCTCACTAAACTCCAAAACCCACCGGAAAAAATGATTACGTGGCACGACTTGTACACCGTCCTCACCGCCGTGGTACCACTTTACGTAGCTATGATTCTCGCCTACGGATCCGTACAGTGGTGGAAGATATTCTCACCAGACCAGTGCTCCGGCATCAACCGCTTCGTCGCTATCTTCGCCGTCCCTCTCCTCTCCTTCCACTTCATCTCCACCAACGATCCTTACGCCATGAATTTCCGCTTCGTCGCCGCCGACACGCTTCAAAAAATCATCATGCTCGTCTTACTTGCTCTATGGGCT…
AT2G01850.1	| Symbols: EXGT-A3, XTH27, ATXTH27 | endoxyloglucan transferase A3 | chr2:385199-387344 FORWARD LENGTH=1383	GACCCAAAAAGACAGATGGAAACCATATTCACTCTCTCTTCTTCATTAGCCTTTCGTCTCCTTCTTCTCTTCTCTATCTCTCTTTAGCTTCTCTACGCAAGCTTATTATCTCTTTCTCTTAAAGCTTTTTCTATATACAAACAGAAGCGTTTGATACTGTAAAAAAGATTTAGAAATGGAGACTCTGAGTCGTTTATTGGTTTTCATGTCTCTGTTTTCCGGTTTAGTTTCTGGATTTGCTCTGCAAAATCTTCCAATCACATCTTTTGAAGAAAGTTACACTCAACTTTTTGGTGACAAGAACTTATTTGTTCATCAAGATGGCAAATCTGTCCGGTTAACGCTCGATGAAAGAACCGGTTCCGGTTTTGTTTCAAATGATTATTACTTGCATGGATT…
AT2G04160.1	| Symbols: AIR3 | Subtilisin-like serine endopeptidase family protein | chr2:1401268-1407745 REVERSE LENGTH=2552	AAAGTGAAAGTCCAACAAAGATACAAAGAAGAAGAGAGAAGAAGAAGAAGAATGAAGCTAACACATAACTTCTCGTTTCTTCTTCTTCTTCTTCTTGTTCACATGAGCTCGAAACACATTCTTGCTTCTAAAGATTCGTCTTCATATGTGGTGTACTTCGGAGCTCACTCTCATGTCGGAGAGATAACAGAAGATGCCATGGATCGAGTCAAAGAAACTCACTACGACTTTCTTGGTTCCTTCACTGGAAGCCGTGAGAGAGCCACAGACGCCATTTTCTACTCATACACAAAGCACATCAACGGATTCGCTGCTCATCTAGACCACGACCTTGCTTATGAAATCTCCAAACACCCTGAAGTTGTGTCTGTCTTCCCAAACAAAGCTTTAAAGCTTCAC…
AT2G15790.1	| Symbols: SQN, CYP40 | peptidyl-prolyl cis-trans isomerase / cyclophilin-40 (CYP40) / rotamase | chr2:6877774-6880898 REVERSE LENGTH=1513	TTTGTCTCTTCCTCTGATTCTTTCTCTCTCTCTCTCTCTCTCTCTCTCTCTCTCTCTCTCTCTCTCTCTCTCTCTCTCTCTCTCTCTCTCTCTCTCTCTCTGTCTCGTCTTTGTTTCGGTTTCAAGAAAGCAAGAGGAAGAAGAAGAAGAAGAAGATGGGTAGGTCAAAGTGTTTCATGGACATTAGCATTGGAGGTGAGCTTGAAGGAAGGATTGTTATTGAGCTTTACGATGATGTTGTTCCCAAAACCGCTGAGAATTTTCGATTACTCTGTACCGGTGAGAAGGGTTTAGGTCCAAATACTGGTGTACCTCTCCATTACAAGGGGAATCGATTTCATCGTGTTATCAAGGGGTTTATGATACAAGGTGGGGATATATCAGCTAATGATGGTACTG…
AT2G18290.1	| Symbols: APC10 | anaphase promoting complex 10 | chr2:7948306-7950329 REVERSE LENGTH=1028	GGTGAAACTATTCTAATTCCAAGTGTTTGTCACTTTTATTCAGAAAGTAAAGTAATTGCCGTTTCTGTTTTAACAAAACAAGTATCAGGCCGTTCCAAGCGTTCACTAACGACACGACGTTTGTTTATGAACCAAAAAGACGAATTTTTCAAAACCTCGTCGGAGAGGTTTAGGCTTAAAGAAACAAATTGTTGGAATCTCAATTCTCGAATCTGACATCTCGGAGAAGAGATATGGCGACAGAGTCATCGGAATCGGAAGAAGAAGGAAAGATTAGTGGAGGAAACTATAAGCTAATCATAGACGACGATCTAAGAGAGATGGGTAAAAACGCAGCTTGGAGCGTTAGCTCTTGTAAGCCCGGCAATGGCGTCACCACTCTCCGCGACGACAATCTCG…
AT2G19560.1	| Symbols: EER5 | proteasome family protein | chr2:8465768-8469116 REVERSE LENGTH=1445	CGTGTCTCTCTCAAAGAATAAGGAAGACGCAGACGAAGAAGGTGACAATGGCGTACGTTAGTATGGGTGAAGCTCACCGGAGAATCACTGAATACCTAAACCGATTCTGCGACGCCGTTTCGTACCAAGACTCTTCTACACTTTGCCGTCTCCTCTCTTTCTCTTCCAATTCTCCACCTCTTCTCTCACTCGCCGACGCACTCAACGTCTTCCAGGATTCTAGCAGTTTGATTAGACAGTCTGATAGATTCTCTGAATATGGCGAGATTCTGGCTCATGTGTTTCGTTCTCTACAAAGTTACCGAGTTGGGAATCTAGTCGAAGCATACCTTGCTTTCGATAAGTTTGCCAATGCATTTGTTCAGGAGTTTCGTAATTGGGAATCTGCTTGGGCATTGG…
AT2G22540.1	| Symbols: SVP, AGL22 | K-box region and MADS-box transcription factor family protein | chr2:9579874-9583893 FORWARD LENGTH=1556	CTCATCCTTCACCAATCAAAACCTTCTCATGTCTTCTTCTCTCCTCGACCTTTGAGGTGGAAAATTAAATATATTCCCTTAGCTTTTTTTCTCCTTTAGTTTTCTTCTTCTTCTTGAGTTTTTTTTCTTTTGATCCTCTCTAATTTCCTTGTTGATTCATCGACTAGATCTAATTCTTCTCACAAAAGACTGAGTGTGTTCTTTCTTTCAAATCTTTCAAAAACTAGGGTTTTTACTGTCTTGAAATCATATTTATTCTTCTAAATTTAGCAAAAAGAACACGATTTACTTTCCATTTCAGTCGTCTTGTCACTCTCTCTCTCTTCTTTAAAGTCTCCCTTTTTAGCAAAAATTCTCTCTCTCACAAAATTTATTTCCTCTGGCTTCTTCTTCCTCCTC…
AT2G23430.1	| Symbols: ICK1, KRP1 | Cyclin-dependent kinase inhibitor family protein | chr2:9976746-9978021 REVERSE LENGTH=950	AAATTCATCATCTTTCTTTCTTCTTCTTCCTCATCCTCTCAATCATATCTCTCTCTCTCACAGAGATTGTGACTTCACGCACACGTAACCTAAATCGAAGATGGTGAGAAAATATAGAAAAGCTAAAGGAATTGTAGAAGCTGGAGTTTCGTCAACGTATATGCAGCTACGGAGCCGGAGAATTGTTTATGTTAGATCGGAAAAATCAAGCTCTGTCTCCGTCGTCGGTGATAATGGAGTTTCGTCGTCTTGTAGTGGAAGCAATGAATATAAGAAGAAAGAATTAATACATCTGGAGGAGGAAGATAAAGATGGTGACACTGAAACGTCGACGTATCGACGGGGTACGAAGAGGAAGCTTTTTGAAAATCTGAGAGAGGAGGAGAAAGAAGAATTAAG…
AT2G23760.1	| Symbols: BLH4, SAW2 | BEL1-like homeodomain 4 | chr2:10107709-10112823 REVERSE LENGTH=2213	GTATGTGTTATATAAGATTCTCTGTGTATGTCTGAATCCTTACAGGATCCAAGAGCTTTGGAAAAAAGATATAATGAATAACAAGATATGGGTTTAGCTACTACAACTTCTTCTATGTCACAAGATTATCATCATCACCAAGGAATCTTTTCCTTCTCTAATGGATTCCACCGATCATCATCAACCACTCATCAAGAGGAAGTAGATGAATCCGCCGTCGTCTCCGGTGCTCAAATTCCGGTTTATGAAACCGCCGGAATGTTGTCTGAAATGTTTGCTTACCCTGGCGGAGGTGGCGGCGGTTCCGGTGGAGAGATTCTTGATCAGTCTACTAAACAGTTGCTAGAGCAACAAAACCGTCACAACAACAACAATAACTCAACTCTTCATATGTTATTA…
AT2G26700.1	| Symbols: PID2 | AGC (cAMP-dependent, cGMP-dependent and protein kinase C) kinase family protein | chr2:11368596-11371099 FORWARD LENGTH=1743	CCCTTGAGACGTATCTAATGGCTAATTCTAGTATCTTTTACAAAGATAATGAGTCCGATTATGAGAGCTCCACCGTCGGACCAGACTCGAGCCGCCGTACGAGTTGGCTGAGCAGCTCTTTCACGGCTAGCCCTAGTTGTAGCTCCATATCTCATCTAAGTAACCATGGTCTCAACAGCTATAACCAATCAAAGCCTCACAAAGCCAACCAAGTCGCATGGGAAGCTATGGCCAGGCTCCGTCGGTGCTGCGGCCGTGCGGTAGGGTTAGAACATTTTCGGCTTTTAAAGAGGTTGGGAAGTGGTGACATCGGAAGTGTGTACCTCTGCCAAATACGTGGAAGTCCCGAGACGGCGTTTTATGCTATGAAAGTTGTGGATAAGGAAGCTGTTGCGGTGA…
AT2G28290.1	| Symbols: SYD, CHR3 | P-loop containing nucleoside triphosphate hydrolases superfamily protein | chr2:12056213-12073083 FORWARD LENGTH=10972	CTTCTTCACTTGTCAGCTCTCAACGTTTCTCACCTGAAATTTCACTTCTGCTTCGTCTTCTCGAGCCGGATCTCTAATTTGGAATTCTTATGTGATGGTGTAATTTAAGTTAAGATGACGTCTTCTTCGCATAATATTGAGTTGGAAGCAGCTAAGTTTCTGCATAAACTTATTCAAGATTCTAAAGATGAACCTGCAAAGCTAGCAACTAAACTTTATGTGATATTGCAGCACATGAAAACCAGTGGAAAGGAAAACACAATGCCCTATCAAGTCATATCTAGGGCCATGGACACTGTAGTCAATCAACACGGTCTTGACATTGAAGCTTTGAAGTCCTCGTGTCTTCCTCATCCTGGTGGTACCCAAACGGAAGATTCTGGGTCTGCACATTTGGCT…
AT2G28350.1	| Symbols: ARF10 | auxin response factor 10 | chr2:12114331-12116848 FORWARD LENGTH=2265	ATGGAGCAAGAGAAAAGCTTGGATCCACAACTATGGCATGCTTGTGCAGGATCAATGGTTCAAATCCCTTCACTGAATTCAACGGTTTTTTACTTCGCTCAAGGCCACACAGAGCACGCTCACGCGCCTCCTGATTTTCACGCGCCGCGCGTTCCACCTCTTATCCTCTGTCGTGTCGTCTCCGTGAAGTTCCTCGCCGACGCTGAAACAGACGAAGTTTTTGCTAAAATTACGCTTTTGCCACTTCCGGGAAACGACTTGGATCTAGAAAACGACGCCGTTTTGGGTCTAACTCCTCCTTCTTCTGACGGTAACGGTAACGGTAAAGAGAAACCGGCGTCTTTCGCTAAAACGTTAACGCAGTCTGACGCTAATAACGGCGGTGGTTTCTCCGTTCCA…
AT2G28890.1	| Symbols: PLL4 | poltergeist like 4 | chr2:12405596-12408235 REVERSE LENGTH=2341	AAAAAAATCATTTTCCTTGCACACAAGTCAACTCTCTCTCTCTCACATCTTCTTCTTCAACCTCTGTCTCTTCATTTCTCTCTACCATGGATCAACAATCTCTAATCTAAAAACACTTTCGTTGTATCTAAACTCTCCATCTCCAAAAGAAAAACTTTTTTTCTTCTTCTCAGATGGGTAACGGAATCGGGAAGCTAAGTAAATGTTTGACCGGAGGTGCTGGTCGGAACAAAAAACCCGAGTTATCAATTCTCGAACCAGATCCTTTAGACGAAGGGTTAGGACACTCTTTCTGTTACGTCAGACCAGACCCGACACGAGTTTCGTCTTCAAAAGTTCACTCAGAAGAAGAAACGACGACGTTCCGTACAATCTCCGGCGCTTCCGTTAGTGCTAACA…
AT2G29125.1	| Symbols: RTFL2, DVL13 | ROTUNDIFOLIA like 2 | chr2:12523342-12524109 FORWARD LENGTH=768	ACTCTCTCTACTCCTCTCTCTCTCTCTCTGAATCACTATCTCTTCTGCGAGTTCAATCACCACAAACTCACAATCAAATACAACAGAAACACACTTAAGACCCATTCATCTGGATCTGAACACATTATTGATGGAGGAGAAGTGGAAGCTGTCGAAGAAAGACACAACAGCTTCTTCTTCCTCCTCTAAGTCAAAGTTTTCTAGAAGCTTCTCAACGAGTGCTTCCTCCACAAAGTCTCCAATATTCGTAAGGAGTTCCTCTACTAAATGCTCTGTTCCTTCTTCCTCCTCGTCCTCTTCTTCTTCCTCTTCAATCTCAAGAAGCTTCTCAAGAAAAGAGAGAAGATCTTCTTCTTCATCATCTTCTTCTATCACTCAGAAATATAGCAGCTTGGCTAA…
AT2G31070.1	| Symbols: TCP10 | TCP domain protein 10 | chr2:13220478-13222609 REVERSE LENGTH=2017	AACTTCTGCTATCCTTTCCACCAACAATCTAATAGTATACTCTCTCTCTTTTTTTTCCTCTTCTTCTTCTTGTCCTTCGATTTTAGACCAACTAAACATATCAATATATTAAAGTAGCATCTCTCTCTCTCTCTCTCTCTCTCTCTCGCTCTTTTATTTTTAATATCAATTTTGTTGTCCAAATTCTCATCTCTTTGGGAAAACCCTAGACTAAAGATTCCAATCTCTTTTCTTCTAAATATTTCTTCATTTTTTCCCTTTTTTGATTTGGGTATGTTGGGTCATTGAATCTTGTGACTGCCATGGCAGATCTTTTGGGGATCTGCATAGAAGAGTTGCTTCTTGTAGCAGCTTTCAGGTAGCTGTGTCCAGCCTGCATCAGATGTTATTAACTCACTA…
AT2G34650.1	| Symbols: PID, ABR | Protein kinase superfamily protein | chr2:14589760-14591788 REVERSE LENGTH=1722	AAAACTCCAACACTTCTCCTTCTTCCATCTCTCTCAAACTTCTGAAAATCTTCTTCTTCTTCTCAATCATAAACCCTAAATCTTCATCTCTTCAGATCAGAAACTAATGTCCATTCAAAGACACCCTGTCCTGTTTCATCTCTGTCATTAGTCTTCTGTTTTCAGATTCCAATTTTTTTTCTTGAATTATCCTCTTAGCCATTTCTTGATTTAACTTCGATTTTCCCGGCGATGTTACGAGAATCAGACGGTGAGATGAGTTTAGGAACAACAAACTCACCGATAAGCAGCGGAACAGAGAGTTGCAGCAGTTTCAGCCGGTTATCATTCGACGCGCCGCCGTCAACTATCCCCGAAGAAGAAAGCTTCCTTTCTCTCAAACCTCACCGATCCTCAGAT…
AT2G34680.1	| Symbols: AIR9 | Outer arm dynein light chain 1 protein | chr2:14616622-14629129 REVERSE LENGTH=5739	CGCCAACATCTCTCTCTCCAGCTATTTTCCCTCAATTTTTAATCGTCGTTTTCACTTTTGTTCGATTCCATTCAAAAAAGCTTCAATCAGTGAGCTGCGTTTTTTATTCTCTGCTTCATCCAGATCTACATTTCTCTGTTTCAGCCTCTATTGCTCTGTTTAACAAGTTCTCAACGGCCGGAATCGTCGCCGGGATTCTCGCCACCGGAGTTATTGTGAAACGGTGAAAATGGGTTTTTGATTTTACTGGTTACTTCATTGTTCAGTGCATTTGGATTGATTTCACTATGGAGGAAGTAGCAGCTAAGGTTGAGGAAGAAACTGTGGAAACCAATGTAGATGCAGTGAAAGAGGACAATGCAACTATAGCTAATGAAAGCAGAAGCCCAGAGAGTGTTT…
AT2G34710.1	| Symbols: PHB, ATHB14, ATHB-14, PHB-1D | Homeobox-leucine zipper family protein / lipid-binding START domain-containing protein | chr2:14639323-14644273 REVERSE LENGTH=3064	CTCCTTCCTCTCCTCTCTCGCCATTGCCCTCTGGCGTTTTCTGTCTTGAGCTAAAGAAATAACAAATAAACCGAAAAAAATAAAAATAGAAACTTTTTTTTTTGTTTATTTGTTCTTTCTCCAAAACTCCTTTTTTTTCTCACCATTATCTCATGAACGTGAGTGGAGGCTCTCTGAGTAGAGAGAGCCTACCCTTGAAAATAACCTAGGGATTTCTCCAATTTTCAAGCTTTACCCATTCAAAAGAATCGTCCTTTTTTCCTATTTCTGACTTTGAGCTATGATGATGGTCCATTCGATGAGCAGAGATATGATGAACAGAGAGTCGCCGGATAAAGGGTTAGATTCCGGCAAGTATGTGAGGTACACGCCGGAGCAAGTGGAAGCTCTCGAGAGAGT…
AT2G34720.1	| Symbols: NF-YA4 | nuclear factor Y, subunit A4 | chr2:14649767-14651627 REVERSE LENGTH=958	AACAATTTTCTGAGGGTAAGATCCAGAGATTGATTGAATCAGCTTACTATTTTATATAATTCAGTTTGTTGTTCCTCAGACTTGTAACTAGGACAGTCTTCTCATGAATCATGACTTCTTCAGTACATGAGCTCTCTGATAACAATGAAAGTCATGCGAAGAAAGAACGTCCAGATTCCCAAACCCGACCACAGGTTCCTTCAGGACGAAGTTCGGAATCTATTGATACAAACTCTGTCTACTCAGAGCCCATGGCACATGGATTATACCCGTATCCAGATCCTTACTACAGAAGCGTCTTTGCACAGCAAGCGTATCTTCCACATCCCTATCCTGGGGTCCAATTGCAGTTAATGGGAATGCAGCAGCCAGGAGTTCCATTGCAATGTGATGCAGTCG…
AT2G38120.1	| Symbols: AUX1, WAV5, PIR1, MAP1 | Transmembrane amino acid transporter family protein | chr2:15972993-15977180 FORWARD LENGTH=2135	GAAGCATCTTATAGTATTTTTAGCTTCATTCCTTCTTTTGCTCTGATCAAAGTCTTCTCCTTCCCTTCTCTCTCTCTTTCCTCCTCTGCACATTTCTGGGTTCTTCTCTTCTTATGCTCTGTTTCTTTTAAGACACAGAAGAAACAGTACAGAGTTGAGATTTTCTTAAACAAAAGTGAAAAGAGAAGAAACAAGTGACAGCTCAAACGGACAAAAACCACTCTTGGGTCTTTCTTGCTTCTGATTCTTTCTCTTCTCTAATAGAAGAAAACATCTAGAAGCTAAAAAAATGTCGGAAGGAGTAGAAGCGATAGTAGCAAATGACAACGGAACAGATCAGGTAAACGGAAACCGTACCGGGAAAGATAACGAAGAACACGACGGCTCCACCGGTTCTAA…
AT2G39175.1	| Symbols: MIR160A, MIR160, FOC | MIR160/MIR160A; miRNA | chr2:16340282-16340360 FORWARD LENGTH=79	TGCCTGGCTCCCTGTATGCCATATGCTGAGCCCATCGAGTATCGATGACCTCCGTGGATGGCGTATGAGGAGCCATGCA
AT2G39705.1	| Symbols: RTFL8, DVL11 | ROTUNDIFOLIA like 8 | chr2:16556856-16557577 FORWARD LENGTH=722	GCTGACTCAAATCTCCAAACTCCTAGAAAATCTCCAAATTCCCAAGTTTGTTTCTTTAATCTCTCTATTCCTCACAAACTCATCAATTTCCAACGAACCCACAAGATCAAATATTTATCCTTTTTTCCTCGTTGAGATCGATCACACACACACAAATCTGAAATCTGAGATCTTTAACATCAATGGCGTCATCGTCTAGCCTGACTCGATCGGGAAGCGTCCACCTAGACGAGAAGTGGAAACTGTCAAAGAAAGACGGCGGCGCGTCGAGGATCACGCGCTCTTCATCGACCTCATCTTCTTCCTTCAACGGCAAGAAACAGGGGAGATGTGCTTTTACGAGAAAGTGTGCAAGATTGGTTAAAGAACAGAGAGCTCGTTTCTACATCATGCGTCGAT…
AT2G41370.1	| Symbols: BOP2 | Ankyrin repeat family protein / BTB/POZ domain-containing protein | chr2:17237745-17240440 REVERSE LENGTH=1987	CTTTCAGAGAGGAGGAGCAAGAAAGAAGCTTCAAAAGAACAAAGCTTAAGCTTTTTCCCCCGGAAAATTTGTTCCCCTTTTTCGAAAAACTAATAATTCGTAACTTCATAGCCAACAAGATCAATAAAAGGAGGCAACTTATTTCTTTCATTCTCTCTTGTAAAGAGTACTTGCTAAACCCTAGCTTTTGTTCTATAGAGAATCCAAGAACCAATCAATTTTTTATTTTATAAAAAGATGAGCAATCTTGAAGAATCTTTGAGATCTCTATCGTTGGATTTCCTGAACCTACTAATCAACGGTCAAGCTTTCTCCGACGTGACTTTCAGCGTTGAAGGTCGTTTAGTCCACGCTCACCGTTGTATCCTCGCCGCACGGAGTCTTTTCTTCCGCAAATTC…
AT2G42620.1	| Symbols: MAX2, ORE9, PPS | RNI-like superfamily protein | chr2:17756140-17758468 FORWARD LENGTH=2329	ATCTCCTCTCTTGTAGATTTGCCGCTTCTCATGGCTTCCACTACTCTCTCCGACCTCCCTGACGTCATCTTATCCACCATTTCCTCTCTCGTATCCGATTCCCGAGCTCGCAACTCTCTCTCCCTCGTCTCTCACAAATTCCTCGCTCTCGAACGATCCACTCGCTCTCACCTCACTATCCGTGGCAACGCTCGTGATCTCTCCCTCGTCCCCGACTGTTTCCGATCAATCTCACATCTCGATCTCTCTTTCCTCTCCCCATGGGGTCACACTCTTCTCGCTTCTCTCCCAATCGATCACCAGAACCTTCTCGCTCTCCGTCTCAAATTCTGTTTCCCTTTCGTCGAGTCTCTAAACGTCTACACACGATCTCCGAGCTCTCTCGAGCTTCTACTTCCT…
AT2G44810.1	| Symbols: DAD1 | alpha/beta-Hydrolases superfamily protein | chr2:18479053-18480197 FORWARD LENGTH=1145	CCCACTGGTTCGAGTATCCCGGTTAAGCTTGGCCGGAGATGGATGGAGTATCAGGGGCTTCAAAATTGGGACGGTCTTTTAGACCCATTGGACGACAATCTCCGGCGAGAGATTCTCCGGTACGGTCAATTTGTCGAATCGGCTTATCAAGCATTTGATTTCGATCCTTCCTCTCCAACCTACGGGACATGCCGGTTTCCGAGGAGCACGTTGTTAGAGCGATCCGGTTTACCCAACTCCGGTTATCGACTAACGAAGAACCTTCGTGCCACGTCAGGTATTAACTTGCCACGTTGGATTGAGAAAGCGCCAAGCTGGATGGCTACACAATCTAGCTGGATTGGTTACGTGGCAGTTTGCCAGGACAAAGAAGAGATCTCGCGGCTTGGGCGTAGAGAC…
AT2G45420.1	| Symbols: LBD18 | LOB domain-containing protein 18 | chr2:18718348-18720729 FORWARD LENGTH=1326	GAAAAAGAGAAAATAGAGAGAGATCGTTTTTTTTTTGTTAGCTTTGTCGTCGCTTGGCTTTAAAGACTTTCTTCTCTATACTCTCCTCTTACCAAACCCTAATTCTCCTCTCTTGATTCCCGTTTCTCAAATCTTCCTCTCATCTTCAAACAATACCAAACATAATCTCCATATTTTTACTCAACAAGTTTAAAACCCTAACGCAAGAGTGGGGAGATAGAGTAACAACTCGTTAATTGGGGGGTGGCCGGTCATGAGCGGTGGTGGGAACACAATCACTGCCGTGGGAGGCGGAGGTGGTGGTTGTGGTGGAGGAGGCAGCAGTGGGGGAGGAGGAAGTAGTGGCGGTGGTGGTGGTGGGCCATGTGGTGCTTGTAAGTTTCTAAGGAGGAAGTGTGT…
AT2G45450.1	| Symbols: ZPR1 | protein binding | chr2:18733275-18734127 REVERSE LENGTH=753	AATCATGATTCTTCTTTTGCCATCATTACCTTCTAAAGGAGCCTTCTCTCTCCTCTCTTTAAACGAATAATGCAAAGGGAACACAAAACTCACAACAAACTTTCTTTCATCTATATAACGCCTCTCTATATCTCACCCATTAATCAAACACGTCTCACTTATCTCTCTTCTTCATTTCTTCTCTCTTCAAGCTCCAAGATGTGTTTAAGTTCTTCAGAAACATTTTCAGACACACCCACGAGATTAGTTTTATACCTCAAAACACAAAGTCACGTTCGTATCCCTCGTCTCTCCAGGAGGAGACGGATGTGGCGGGAAGAGAAAAAGATGGAGATGATCAATCTAAAGCTTTACGTGGAGAATCAAAACATCATAAGAGAGAACGAGAAACTTAAGAAG…
AT2G46225.2	| Symbols: ABIL1 | ABI-1-like 1 | chr2:18981918-18984292 FORWARD LENGTH=1403	AAAAATGGCATAAGAGTCCTTTGGATTTGGAATCGCTTCTACTTCACTCTCACCTTCCTCCTATTCTCTCTCTCTTTCTATGTCAAGTTAGCTTAGCCGTCTCACCAGAAAGCTAACCTTACCTCACAAACATTGATTGTGTTACACTAATCTCTTAAATAGAGAGCCGTAATTTCTACACACTCTGATCGCTAGATGGAAACGGAGATATCAGGAATGGATAATCCAGCTATGACCTTGGACGAGGTTTCCATGGAACGCAACAAGAGCTTCGTTAAGGCATTGCAGGAGCTCAAGAACTTGAGGCCTCAACTTTATTCAGCTGCTGATTACTGTGAAAAGTCTTATCTTCATAGCGAGCAAAAGCAAATGGTATTGGACAATTTGAAAGACTACACT…
AT2G46310.1	| Symbols: CRF5 | cytokinin response factor 5 | chr2:19011503-19012857 FORWARD LENGTH=1355	GTTTTCTTCTTCCTTCATAGATAGCCTTTTTGACTCTTCTTTCTCTCTTCTACTTTTTTTCAGGCTCTCTCTCTATATCTCTATCTTCTTCTCCGGTTAACTAAAAGAGAAATGAAAAGCCGAGTGAGAAAATCCAAGTACACGGTTCACCGGAAAATCACATCCACACCGTTCGACGGTTTCCCGAAGATTGTCAAAATCATAGTCACTGACCCATGCGCTACTGATTCTTCCAGCGATGAGGAAAACGACAACAAATCTGTTGCTCCGAGGGTGAAACGTTATGTGGATGAGATCAGGTTCTGTGACGAAGATGACGAACCTAAACCGGCGAGGAAAGCGAAGAAAAAGTCCCCGGCGGCTGCGGCGGAGAACGGTGGAGATTTGGTAAAGTCTGTG…
AT2G46410.1	| Symbols: CPC | Homeodomain-like superfamily protein | chr2:19049172-19050341 REVERSE LENGTH=584	CTCTCTCTCTCACTCTTTTCTTTTCCGAGAACCCAACAAAAAAAAAGCTACTATTAATCCTTCCCCTCGTGAGGAAATCATTTCTTCTTGTTTCTCGAGATTTATTCTCTTTCTCTCTCTCTTTCTCTGTGTGTTTCGTGTCTTCAGATTAGTTCGATGTTTCGTTCAGACAAGGCGGAAAAAATGGATAAACGACGACGGAGACAGAGCAAAGCCAAGGCTTCTTGTTCCGAAGAGGTGAGTAGTATCGAATGGGAAGCTGTGAAGATGTCAGAAGAAGAAGAAGATCTCATTTCTCGGATGTATAAACTCGTTGGCGACAGGTGGGAGTTGATCGCCGGAAGGATCCCGGGACGGACGCCGGAGGAGATAGAGAGATATTGGCTTATGAAACACGGC…
AT2G46685.1	| Symbols: MIR166A, MIR166 | MIR166/MIR166A; miRNA | chr2:19176126-19176261 FORWARD LENGTH=136	GGGGACTGTTGTCTGGCTCGAGGACTCTGGCTCGCTCTATTCATGTTGGATCTCTTTCGATCTAACAATCGAATTGAACCTTCAGATTTCAGATTTGATTAGGGTTTTAGCGTCTTCGGACCAGGCTTCATTCCCC
AT2G46770.1	| Symbols: NST1, EMB2301, ANAC043 | NAC (No Apical Meristem) domain transcriptional regulator superfamily protein | chr2:19220727-19222916 REVERSE LENGTH=1382	ATCTCCAACTTTCAGTATGATATATAGTTACAATTAAATAAACCTCACATGCTCTATTCTTGCTTGATTTTTGAGTTAATCTTGAATCTCTTTGATGATGTCAAAATCTATGAGCATATCAGTGAACGGACAATCTCAAGTGCCTCCTGGGTTTAGGTTTCATCCGACCGAGGAAGAGCTGTTGCAGTATTATCTCCGGAAGAAAGTTAATAGCATCGAGATCGATCTTGATGTCATTCGCGACGTTGATCTCAACAAGCTCGAGCCTTGGGACATTCAAGAGATGTGTAAAATAGGAACAACGCCACAAAACGACTGGTATTTCTTTAGCCACAAGGACAAAAAATATCCGACGGGAACGAGAACTAACAGAGCCACTGCGGCTGGATTTTGGAAAGC…
AT3G02150.2	| Symbols: PTF1, TFPD | plastid transcription factor 1 | chr3:391057-392741 FORWARD LENGTH=1432	AATTTTCTTTTTCTTTTTATCTTATTTTCATTTTATTCATATACTTTTTGAAAAGAAAAGTCGAATCACATACTTTCTTCTCTCTATTTCTCATTCTCTCTTCTTCATCATATTACTCATTTTATAGAACAGCAAAACCCTAGATTTCCTGTTCAAGCTCAAGACCGTACAAAACTTTGGAACTCATATATAAAGATCTCGAGAATAGCATTATGAATATCGTCTCTTGGAAAGATGCAAACGACGAAGTTGCAGGCGGCGCTACGACAAGACGTGAAAGAGAAGTAAAAGAGGATCAAGAAGAAACCGAAGTCAGAGCCACCAGTGGCAAAACCGTAATTAAAAAGCAGCCTACATCGATCTCTTCTTCTTCTTCTTCGTGGATGAAATCCAAGGATC…
AT3G05120.1	| Symbols: ATGID1A, GID1A | alpha/beta-Hydrolases superfamily protein | chr3:1430471-1432778 FORWARD LENGTH=1740	GTTTTTAATCACTCAACCATTAAACCCCATTTTGATCTCTAGTTTTTTAAAAGCAGGAGATTTTCCTTTTCCCAGAAAAGAAATTTCCCAAATCAAAGTTTCGAGCTTTCACTTCTCGACTTGCAAATTCTCGTCCTTTTTACTGAATTCGATCTGGGTTTTTGTTTTTGATTAGTAAAATAACAAAAAAAAAAAAAAGGATTTATCAGAAATGGCTGCGAGCGATGAAGTTAATCTTATTGAGAGCAGAACAGTGGTTCCTCTCAATACATGGGTTTTAATATCCAACTTCAAAGTAGCCTACAATATCCTTCGTCGCCCTGATGGAACCTTTAACCGACACTTAGCTGAGTATCTAGACCGTAAAGTCACTGCAAACGCCAATCCGGTTGATGGGGT…
AT3G14370.1	| Symbols: WAG2 | Protein kinase superfamily protein | chr3:4797845-4799504 REVERSE LENGTH=1660	ACACACAAAAAAAAAAGTGAATCAAGAAAGAAAAAAATGGAACAAGAAGATTTCTATTTCCCTGACACCGATCTTGATCTCAGCTTCACATCCACCACTACCGACCGTACATTCGCCTCCTCGAGCGCTCGCACAAGTCTAACATTAAGCTTCAACGACAGACTCTCTACTTCCTCTGCAGTCACAACCTCATCCACCTCCTCCTCCTCCGTCAACCACCGTCGTCATGATCCTCACTGGTCAGCAATCAAATCAGCAAAACTTCTCTCCTCCGACGGAAACATCCACCTCCGCCACCTGAAACTTATACGCCACCTCGGCACCGGAAACCTAGGCCGAGTGTTCCTCTGTAACCTCCGTGACTCTTCCGCAAGATTCGCTTTAAAGGTCATCGACCGT…
AT3G15030.1	| Symbols: TCP4, MEE35 | TCP family transcription factor 4 | chr3:5061681-5064115 FORWARD LENGTH=2209	AGATTTTTTTTTTAAACAAAGAATGGAAAAAAATGAATAAATTTGGGAAACGAGGAAGCTTTGGTTACCCAAAAAAGAAAGAAAGAAAAAATAAAAAAAAATAAAAAGAAAAGCTTTCTCTGGGTTTTTCTTGATTGGTCAATTACACATCTCCCTTTCTCTCTTCTCTCTCTCACCTTCGCTTGCTTTGCTTGCTTCATCTCTTTGGTCTCCTTCTTGCGTTTTCTATTTACTACACAGACCAAACAATAGAGAGAGACTTTAAGCTATAGAAAAAAAGAGAGAGATTCTCTCAAATATGGGTTAGTCCACAATTTTCACTAAACCTCTTCTTCTTAGGATTGTTTTTAGGGTTAGGGTTTTGAGGTGAGGAGAGCAAGTATGCGGGAGTTTCATCCT…
AT3G18485.1	| Symbols: ILR2 | iaa-leucine resistant 2 | chr3:6341918-6343178 REVERSE LENGTH=1161	ATGGCCTCTGAATCTTCAACTCACAAGACGAAGCTTGAGAAGAAGACTTGTCTTAGTTTCCTTTCTAGTTTCACCCGAAGCCAAATCGTGTACCCAACGCAAGGTATCTCACACTACTACCCTTCCTGCCACATGATGGTCCATGCTATGAACATTACACTTTGCGATAATTTTGATTTCAAACGGGCCAATCCCAACTATCACCCCTACATCCTCCGCCTCTACTGTGGTGTTCTCTTTTGGATCCAGTGTCTTAGAGCTGGAAACGATGTGAATGATCTTACTGATGTTCAACACCGGTTCCTAAACCGGTTCTTGGACAACCATCCCTTGGAAACTCTCGCTGTTCCCGGCCCTCTCCTCGGACTCTTCAAGACTCTTTGCTCTTCGCAGCCGGAG…
AT3G20840.1	| Symbols: PLT1 | Integrase-type DNA-binding superfamily protein | chr3:7300675-7303693 FORWARD LENGTH=2137	GAGCTTGGTATATTGATCATACCAAAGTGGTAGTGATTTATTGATTAACCCAAACACAAAATAAACAGATTTGACTCAAAAAGAAGAAAATGAATTCTAACAACTGGCTTGGCTTTCCTCTTTCACCGAACAACTCTTCTTTGCCTCCTCATGAATACAACCTTGGCTTGGTCAGCGACCATATGGACAACCCTTTTCAAACACAAGAGTGGAATATGATCAATCCACACGGTGGAGGAGGAGATGAAGGAGGAGAGGTTCCAAAAGTGGCCGATTTTCTCGGTGTGAGCAAACCGGACGAAAACCAATCCAACCACCTAGTAGCTTACAACGACTCAGACTACTACTTCCATACCAATAGCTTGATGCCTAGCGTCCAATCAAACGATGTCGTTGTAG…
AT3G22200.2	| Symbols: POP2 | Pyridoxal phosphate (PLP)-dependent transferases superfamily protein | chr3:7835144-7838888 FORWARD LENGTH=1880	ATCATCAATTCATCATCCTCTGTTTTGTAACCAATCTCAGCTCTCCCTCTCAAACAATCCAGGATTCTTCAGATTCCTCTCCTTTGATCCTCTCTTTAACAATCTCTCTCTCTCTGTTTTCTTCGATCCGTTGTAGGAGAAAATGGTCGTTATCAACAGTCTCCGACGCTTGGCGCGTACCACTCAGGTTCTTCCACTTCTTCTTACTCGCTTGATGATCTCATTATTCTCACATACATGATCCTCGATTGCATCATCATAATTTTCCCCGAATGTTTTGCTTAATAGATCAGGAGTCAGAATAACATTGAATATGCCAACAATTGTAAATAAAAATCTAATCTTTTTTCAAAACGCCAAATTGACGTGGATCAGGATGAAAAAGGTTCATTTGCACAG…
AT3G22400.1	| Symbols: LOX5 | PLAT/LH2 domain-containing lipoxygenase family protein | chr3:7926879-7931351 FORWARD LENGTH=2977	AAAAAGAACATTCTTATAATCACACATCTCTCTCTCTTCATTCCCCAAGCATAGAATCTCTCCCTCTCTATCTATCTCTCTTTCACCTTTTCTTGATTCTTACTCAGAGAAAATTCTGCAATATATATCGCCATGATCCACACCGACATCGCAGAGATCTTATGCGTCAAACCCAAGACAACGAAGAAGACAAAAACAATGGAGGAAGATGTCAAGAAGACGACGACGATGAAGATAGAAGGAGAAGTTGTTGTGATGAAGAAGAATCTCCTTGATTTCAAAGACGTTATGGCTTCTCTTCTTGATCGTGTCAATGAGCTTCTTGGTCGTCGTGTCTCTCTCCACCTCATCAGCTCTCACCAACCCGACCCGGCCAATGAGAAGAGAGGAAGACTTGGA…
AT3G22990.1	| Symbols: LFR | ARM repeat superfamily protein | chr3:8163950-8166345 FORWARD LENGTH=1648	AAACCGGAATAAATCTTTCGGGTCAAAATTTCCGAACCCTAACTTTAGCCCCAAATTAGAGAGAGATGCAGAAACGGGAGCTTGGGAAATCCGGCGGTAATTCCGGTGGATCTTCGGGTCCACCAGCGAAGAGAGGCCGTCCCTTCGGTAGTACAAGTGCTAACTCAGCTGCTGCTGCTGCAGCGGCGGCAGCAGCGGACGCGATGTCACCGTCAGCTTTACTTGGTCCTTCTCTTCTAGTTCACAATTCCTTCGTCGAGCAGAACAATAGAAGAATAGTTCTTGCGTTGCAGAGTGGTTTGAAGAGTGAGGTGACATGGGCATTGAACACACTTACGTTGCTTTCCTTCAAGGAAAAAGAAGATATTCGAAGAGATGTCATGCCTCTTGCTAAGATAG…
AT3G27810.1	| Symbols: ATMYB21, ATMYB3, MYB21 | myb domain protein 21 | chr3:10307421-10310308 FORWARD LENGTH=1071	GTCTCTATAAAAGCAGTACCTCACCTTCCACAACCTTCAATATCAACTCACCCACATCTTTCTCTCTTATTCTCTCACTCTTTTTTTTTTATATTCCTCTCTCTCTAAATCTATAAAATATATTTAAAAACTTGATCGTATATAATAAAGTAAATAAAGAATAATAACAAAAAAAATGGAGAAAAGAGGAGGAGGAAGTAGTGGAGGTTCGGGATCATCAGCAGAAGCAGAAGTGAGAAAAGGACCATGGACGATGGAAGAAGATCTTATTCTTATCAACTATATCGCCAACCACGGCGATGGTGTTTGGAATTCTCTCGCCAAATCTGCAGGTCTAAAACGAACCGGGAAAAGTTGCCGGCTCCGGTGGCTGAACTATCTCCGCCCCGACGTACGACG…
AT3G28860.1	| Symbols: ATMDR1, ATMDR11, PGP19, MDR11, MDR1, ATPGP19, ABCB19, ATABCB19 | ATP binding cassette subfamily B19 | chr3:10870038-10877506 REVERSE LENGTH=4228	ACACTCTCATTCTCTCTCTCTTCTCACCACTTCAAAACAAGACACTCGTAAAAGAGTTCTTGAACTTCACAAAACAATTGTCAGATTTTCAAGAAAAACTTTATAAAACAAAAAACATTTCATTCTTTCTCTCTCTCTCTCTCACTGCTCAATGATCTCGTTTTCTCACTAAACCAACTCGTTTCTTCTTACTTTCTTTAACTCGGATCTACAAAAAACCATGTCGGAAACTAACACAACCGATGCCAAGACTGTTCCAGCAGAAGCAGAGAAGAAGAAAGAACAGAGTTTACCATTCTTTAAACTCTTTTCTTTCGCTGATAAATTTGATTATCTCTTAATGTTCGTTGGTTCTCTTGGTGCCATTGTTCATGGCTCTTCCATGCCTGTCTTCTTTTT…
AT3G45640.1	| Symbols: ATMPK3, MPK3, ATMAPK3 | mitogen-activated protein kinase 3 | chr3:16756770-16758698 FORWARD LENGTH=1483	ACCGCGAAAACTCATCTCTGCTCAATCCTCAATCTCAGTCTCTCTGTTGACTCCGACTGTTATATAAAACCATACAAATACCTTCAGATTCACTACTTCAAACCTCAAAGCAACCACTGAATCTCGACTTTGATCAATTGAGAGAGAAATGAACACCGGCGGTGGCCAATACACGGATTTTCCGGCGGTGGAAACTCACGGAGGACAGTTCATAAGTTACGATATCTTCGGTAGTTTATTCGAGATCACATCTAAGTATCGTCCTCCGATTATACCAATTGGTCGTGGAGCTTATGGAATCGTTTGCTCTGTGTTGGATACGGAGACGAACGAGCTAGTAGCGATGAAGAAGATAGCTAATGCTTTTGATAATCATATGGATGCTAAGCGTACGCTTCG…
AT3G47500.1	| Symbols: CDF3 | cycling DOF factor 3 | chr3:17504000-17506058 REVERSE LENGTH=1717	CACCAATTCACACTCTCCCAAATCTCTCTTCTTTAACAACAAAAAAAAAAATCACAGAGACATAGAGAGAAGAAGAAACAGAGGCTCCAAAAAAATGATGATGGAGACTAGAGATCCAGCTATTAAGCTTTTCGGTATGAAAATCCCTTTTCCGTCGGTTTTTGAATCGGCAGTTACGGTGGAGGATGACGAAGAAGATGACTGGAGCGGCGGAGATGACAAATCACCAGAGAAGGTAACTCCAGAGTTATCAGATAAGAACAACAACAACTGTAACGACAACAGTTTTAACAATTCGAAACCCGAAACCTTGGACAAAGAGGAAGCGACATCAACTGATCAGATAGAGAGTAGTGACACGCCTGAGGATAATCAGCAGACGACACCTGATGGTAAAAC…
AT3G50060.1	| Symbols: MYB77 | myb domain protein 77 | chr3:18557970-18559106 REVERSE LENGTH=1137	ACCTTCTTCTTCTTCTTCTTCTTCTCTACAACAAACAAACAAAAGATCTGTTTCAATGGCGGATCGTGTTAAAGGTCCATGGAGTCAAGAAGAAGATGAGCAGCTACGAAGGATGGTTGAGAAATACGGACCGAGGAATTGGTCTGCGATTAGCAAATCGATTCCAGGTCGATCTGGTAAATCGTGTAGATTACGTTGGTGTAATCAGTTATCTCCGGAGGTTGAGCATCGTCCTTTCTCGCCGGAGGAAGATGAGACTATTGTAACCGCCCGTGCTCAGTTTGGTAACAAGTGGGCGACGATTGCTCGTCTTCTTAACGGTCGTACGGATAACGCCGTTAAAAATCACTGGAACTCTACGCTTAAGAGGAAATGCAGCGGAGGTGTGGCGGTTACGAC…
AT3G50660.1	| Symbols: DWF4, CYP90B1, CLM, SNP2, SAV1, PSC1 | Cytochrome P450 superfamily protein | chr3:18814140-18817244 REVERSE LENGTH=1740	GAAGTCCGATTCCCAATCTTAAAGACAAAGCCATTAGAAAGAGAAAGTGAGTGAGAGAGAGAGAGAAACTAGCTCCATGTTCGAAACAGAGCATCATACTCTCTTACCTCTTCTTCTTCTCCCATCGCTTTTGTCTCTTCTTCTCTTCTTGATTCTCTTGAAGAGAAGAAATAGAAAAACCAGATTCAATCTACCTCCGGGTAAATCCGGTTGGCCATTTCTTGGTGAAACCATCGGTTATCTTAAACCGTACACCGCCACAACACTCGGTGACTTCATGCAACAACATGTCTCCAAGTATGGTAAGATATATAGATCGAACTTGTTTGGAGAACCAACGATCGTATCAGCTGATGCTGGACTTAATAGATTCATATTACAAAACGAAGGAAGGCTCTT…
AT3G52430.1	| Symbols: PAD4, ATPAD4 | alpha/beta-Hydrolases superfamily protein | chr3:19431371-19434403 FORWARD LENGTH=1932	ATAAAACCAGTACAATTTTACTAAATTATGATGTTAAAGTAAGAGACTTTGAAGAAGACGACTTAGCAAAGACCAAAACCAAGAAATTACATAGGAACAAGCCAAGAAGATACATAGATAATTTCTTTTTGCTTGTAATATATTTACAACTTCATAAACATCATCGTTCTGCAACTCTCTACTCGATATCCAATCATGGACGATTGTCGATTCGAGACGAGTGAGTTGCAAGCTTCGGTAATGATATCGACTCCTTTATTTACCGATTCTTGGAGTTCATGCAACACCGCAAATTGCAACGGGAGTATAAAGATCCATGACATCGCCGGGATTACATACGTTGCTATACCGGCGGTATCGATGATTCAGTTGGGGAATCTTGTGGGCTTGCCAGTCACC…
AT3G57130.1	| Symbols: BOP1 | Ankyrin repeat family protein / BTB/POZ domain-containing protein | chr3:21147835-21150027 FORWARD LENGTH=1404	ATGAGCAATACTTTCGAAGAATCACTCAAATCTATGTCATTGGATTACCTAAACCTCTTAATCAACGGTCAAGCTTTCTCCGATGTCACTTTCAGCGTCGAAGGCCGTCTAGTCCACGCTCACCGTTGCATCCTCGCTGCTCGTAGCCTCTTCTTCCGCAAATTCTTCTGTGAATCTGATCCTTCGCAACCCGGAGCTGAACCCGCTAACCAAACCGGATCAGGAGCCAGAGCAGCCGCAGTAGGAGGAGTCATACCGGTTAACTCAGTCGGTTACGAAGTTTTCTTACTTCTACTTCAATTCTTGTACAGTGGTCAAGTCTCAATTGTACCACATAAGCACGAGCCAAGATCGAATTGTGGAGATAGAGGATGCTGGCACACGCATTGCACTGCAGCC…
AT3G61590.1	| Symbols: HWS, HS | Galactose oxidase/kelch repeat superfamily protein | chr3:22791962-22794330 FORWARD LENGTH=1836	TCTTCTCTCATCCTCGCGCTTGCTCTCTCTTCTCTTTTTTGTCTTTCCCTTTCGTCTCTCTATCTGTCTGTATCATTCATTCGTGTTTATTTACAATCGAACCACGAAACGTCTCTTCTTCTCTATAAAAACCAGATTTTTCTCAATCTCAATCTCTCTCGCTCTCGCTCTCGTTTTCTTTGATGAACCCTTTTACTTCATTCTTACTCTTGATAAATCCAAATTCCCGAGAAACCCATTTCATTTCCTTCTTCTGTTTCTAGAAAGACCTCTTCTTTTCGATAAACCGAGATCCACGAAACCCGCATTTCCTCTCGCTAATCTATTCTAAATTTCGATACTTTTTTTTTTTTTTTATCGGTTTGAATCTCGAGAATTCCGAAGATTCAGAGTCTCCAT…
AT3G61630.1	| Symbols: CRF6 | cytokinin response factor 6 | chr3:22805180-22806527 FORWARD LENGTH=1348	AACCTTTTGACTCTTCTTCTCTCTCTCTCTGCAAATTCAAAACAGTGAAAAAAACCTCTCTTCATTTTTTAACTCCCTCTCTCTCTCTCTCTCTATGGAGAGACGAACGAGACGAGTGAAGTTCACAGAGAATCGTACGGTCACAAACGTAGCAGCTACACCATCTAACGGGTCTCCGAGACTGGTCCGTATCACTGTTACTGATCCTTTCGCTACTGACTCGTCTAGCGACGACGACGACAACAACAACGTCACGGTGGTTCCAAGAGTGAAACGATACGTGAAGGAGATTAGATTCTGCCAAGGTGAATCTTCTTCCTCCACCGCGGCGAGGAAAGGTAAGCACAAGGAGGAGGAAAGCGTAGTGGTTGAAGATGACGTGTCGACGTCGGTGAAGCC…
AT3G61650.1	| Symbols: TUBG1 | gamma-tubulin | chr3:22812601-22815011 REVERSE LENGTH=1425	ATGCCTCGGGAGATAATTACGCTTCAGGTTGGACAATGTGGGAATCAGATCGGTATGGAGTTCTGGAAACAGCTTTGCCTCGAGCACGGTATCAGTAAAGATGGTATTCTCGAGGACTTCGCTACTCAGGGAGGTGATAGAAAAGATGTGTTTTTTTACCAAGCGGATGACCAACACTATATCCCACGAGCTCTCCTCATTGATTTGGAGCCTAGAGTCATCAATGGTATTCAGAATGGTGATTACCGCAATCTCTATAATCACGAGAATATCTTCGTTGCTGACCATGGTGGTGGTGCTGGTAATAACTGGGCCAGTGGTTATCACCAGGGGAAGGGTGTTGAAGAGGAAATCATGGACATGATTGATCGAGAAGCTGATGGAAGTGACAGTCTTGAG…
AT3G63010.1	| Symbols: ATGID1B, GID1B | alpha/beta-Hydrolases superfamily protein | chr3:23289425-23291486 FORWARD LENGTH=1857	ATTTCATAATAATCTCTCTCTCTCTCTCTCACCTTTGACTCTCTCTCTCTCTCGTTTCTCTGTACTTGTTTGCCTTGCTATCTTCTTTTCTTTCTCCAGCTCTCTCTCTTTTATATCTTCTTTTCTGGGTTTCTTTCAAATCCTCTTCTTCCATCTCCACTGCTTCCTAATTCCCCGGAATTCTTCACAACCCATAAAGGGAAGAGAGAGTTATTCACTGGTATGAGTTCGTCGTTTCATTGAGATTATACACAAAACAAGATTATAACTTTTTTGCTGGGTTTTGGAGACTATGGCTGGTGGTAACGAAGTCAACCTTAACGAATGCAAGAGAATTGTCCCACTCAACACATGGGTCCTCATTTCCAATTTCAAGCTTGCTTACAAAGTCCTCCGTCG…
AT4G00730.1	| Symbols: ANL2, AHDP | Homeobox-leucine zipper family protein / lipid-binding START domain-containing protein | chr4:299359-304508 REVERSE LENGTH=3196	GTGAATATTAGACTCTTCTTCTCTCATCAGTTACCCCAAAACTAGGGTTTACCCATTTTCATCATCTTCTTCTTCCCCACATCACTCTCTGAAAGACAATAAGAGAGAGAGACACACACACCAAAAAAAAAACCCCATTGATTTTTAAGAGAGAGAGAGAGACTGAGAACGAAGAGCAAATGAGAGAGAAGTTGAATCAAATTTCCGCTTTCGTTCTCTTTCTCTCTCCTCCATTTCAGTAATAAACACTCCTTCCTCTTTAATTTTTCTGGGTTTCTTCTTCTTCCCTCTTTTGTTGTTTCTGTGTGATTCAGTTCTCGATCCATCTTTTCGTGAAAAGTATCAATCTTTTAATTCTCTAGTTGTTTGTCAAATCTGGTTAGTTTCTTCTCTTGTATT…
AT4G01060.1	| Symbols: ETC3, CPL3 | CAPRICE-like MYB3 | chr4:460531-461074 FORWARD LENGTH=344	GACATGGATAACCATCGCAGGACTAAGCAACCCAAGACCAACTCCATCGTTACTTCTTCTTCTGAAGGAACAGAAGTGAGTAGTCTTGAGTGGGAAGTTGTGAACATGAGTCAAGAAGAAGAAGATTTGGTCTCTCGAATGCATAAGCTTGTCGGTGACAGGTGGGAACTGATAGCTGGGAGGATCCCAGGAAGAACCGCTGGAGAAATTGAGAGGTTTTGGGTCATGAAAAATTGAAAAGTGATCAATATATCTCTATAGTTTCACTGATTGTTTCGATTATATTCCGTTGTATTTTAAATTTACCAACTCTGTTATAAGAAGAAAACTTTCTTAAATCCCAA
AT4G01710.1	| Symbols: CRK, ARPC5 | ARP2/3 complex 16 kDa subunit (p16-Arc) | chr4:735753-736604 FORWARD LENGTH=576	GGAGAGAAAGATCGAATCGAAGAATGGCAGAATTCGTTGAAGCTGATAACGCAGAAGCAATAATCGCGAGGATCGAAACCAAATCGAGGAAGATTGAAAGCCTACTCAAACAGTACAAACATGTAGAAGCTTTGAAAACGGCTCTTGAAGGTTCGCCTCCGAAAACTCGCGATGAACGTTGCAAGTCGGCTAATTGGATAGTTGTGCACAGAGCTTTAATGGCCATTAAGGATATTGACGGAATGCTCAATGCTCTTGATGTCGAATATTACGACATTCTCATGAAGTACTTGTACAGAGGACTTTCTACTGGGGACCGACCCACCTGCGATCAGTGCCTGAAGATTCACGAGAAACTCACTGAGAGAGCTGGTCTCGGTTGCATTCTCCGATGTCTTA…
AT4G03550.1	| Symbols: ATGSL05, GSL05, ATGSL5, PMR4, GSL5 | glucan synthase-like 5 | chr4:1573348-1579696 FORWARD LENGTH=5835	AGAAACTGAAACGCGGAAAGGAGGCAAAATCTTCTCGTCGTCGTTGTCGCCGTCTTCAGAGCTACAAACGAAAAAACTCGCTTCCGTTTCGATTTCTCCATTGTTATTGTTTCTTCAGTGAAGCTTTTTTCTTCGAGAAATTTCTAAGATCTACCACATGCTACTATGAGCCTCCGCCACCGCACCGTCCCGCCGCAAACCGGACGGCCGTTGGCGGCGGAAGCTGTCGGAATCGAAGAGGAGCCGTACAATATCATTCCCGTTAACAATCTCCTCGCCGACCATCCTTCACTCCGTTTTCCCGAGGTTCGTGCCGCCGCTGCTGCTCTTAAAACCGTTGGAGACCTTCGTCGTCCGCCGTATGTTCAATGGCGTTCTCACTACGATCTCCTCGACTGG…
AT4G08920.1	| Symbols: CRY1, BLU1, HY4, OOP2, ATCRY1 | cryptochrome 1 | chr4:5724103-5727253 FORWARD LENGTH=2551	GCCTTCTCATCAAAAATCTTTTTTTTTTTGTTGTCTTTCTTCTCGAGAGAGATAAGTGACCAAAGGGTTTCGATTTCTGGAAATAGTTTGAATAAAAAAGTAATTTTTATGTGATTATTGGCAAAGAAAAGTTTTAGTTTTTTTTAGTTTGTGAGAGATGTCTGGTTCTGTATCTGGTTGTGGTTCTGGTGGTTGTAGTATTGTATGGTTTAGAAGAGATCTTAGGGTTGAAGATAATCCAGCTTTAGCAGCAGCAGTAAGAGCTGGTCCAGTGATTGCTCTGTTTGTTTGGGCACCAGAAGAAGAAGGACACTATCATCCAGGTAGGGTTTCTAGGTGGTGGCTCAAGAACAGTTTGGCTCAGCTTGATTCTTCTCTTAGAAGTCTTGGTACTTGTCT…
AT4G09820.1	| Symbols: TT8, BHLH42 | basic helix-loop-helix (bHLH) DNA-binding superfamily protein | chr4:6182023-6186493 FORWARD LENGTH=1833	ATTTTTAGAGAGAGAGCTACCACGTTTTCGTATCTCCGGGAACGATGGATGAATCAAGTATTATTCCGGCAGAGAAAGTGGCCGGAGCTGAGAAAAAAGAGCTTCAAGGGCTGCTTAAGACGGCGGTTCAATCTGTGGACTGGACTTATAGTGTCTTCTGGCAATTTTGTCCTCAACAACGGGTCTTGGTGTGGGGGAATGGATACTACAACGGTGCAATAAAGACGAGGAAGACAACTCAACCAGCGGAGGTGACGGCAGAAGAGGCGGCGTTAGAGAGGAGCCAACAGCTCAGGGAGCTTTATGAGACACTTTTAGCCGGAGAGTCAACGTCAGAAGCAAGAGCATGCACCGCATTGTCACCGGAGGATTTGACGGAGACAGAATGGTTTTATCTAA…
AT4G14720.1	| Symbols: PPD2, TIFY4B | TIFY domain/Divergent CCT motif family protein | chr4:8431973-8435075 REVERSE LENGTH=1568	ACTCTTTCTCTTTCTTTCTCTCTCTCTCTCTCTCTCGCTCTTCTAATTTTGCCCTCAAAACCCTCCAATTATTACGAAAACGCCACTGCTCTCTCGTCGGGACTCCGGTGAGGCCGTTTTGGCCGGAATCTGACAAGGGATATGGATGTAGGAGTTACTACGGCGAAGTCTATACTTGAGAAGCCTCTGAAGCTTCTCACTGAAGAAGACATTTCTCAGCTTACTCGCGAAGATTGCCGCAAATTCCTCAAAGAGAAAGGAATGCGCAGGCCTTCGTGGAATAAATCTCAGGCGATCCAGCAAGTTTTATCTCTTAAAGCTCTCTATGAACCTGGAGATGATTCCGGCGCCGGAATCCTCCGCAAGATCCTTGTTTCTCAGCCGCCAAATCCGCCTCGC…
AT4G16780.1	| Symbols: ATHB-2, HAT4, ATHB2, HB-2 | homeobox protein 2 | chr4:9449114-9450743 FORWARD LENGTH=1171	TGCCCCCAGCTAGTCACATACTCATGATTGCAAAATCTCTCTCTCTCTCTGCCTCTCTATATATTAACCTTTCTTCTTCCTTTACTTTCTCATCTTCTATCTCTCAAAAGAAAAGCAGACAACTTTATTTGCAAAAACAGAGTTTTTTTTTCTTATCTTGAGAAAGTTCAACAGAAGATGATGTTCGAGAAAGACGATCTGGGTCTAAGCTTAGGCTTGAATTTTCCAAAGAAACAGATCAATCTCAAATCAAATCCATCTGTTTCTGTTACTCCTTCTTCTTCTTCTTTTGGATTATTCAGAAGATCTTCATGGAACGAGAGTTTTACTTCTTCAGTTCCAAACTCAGATTCGTCACAAAAAGAAACAAGAACTTTCATCCGAGGAATCGACGTGAAC…
AT4G18710.1	| Symbols: BIN2, DWF12, UCU1, ATSK21, SK21 | Protein kinase superfamily protein | chr4:10296273-10299362 FORWARD LENGTH=1793	AAAGAAAGAGAAAGAGAAGAGCTGGATTCACATGGTCTTGTTCTTTCTCTCTCCTTCTTTTCTCATCTTGCGGCTTCCCTTTCTCTCTCTATCGCCACAATGATCATTACCAACCAAACTGATTGAAACTCATTTGTTCTCTCTCTCTCAAATCCACTCTCTCTCTTTCTTTTCTCTTCTCCTCTCTGTGTCTCTATCGCCATGGCTGATGATAAGGAGATGCCTGCTGCTGTAGTTGATGGACATGATCAAGTCACTGGTCATATTATTTCCACCACAATCGGTGGCAAAAATGGTGAACCAAAACAGACAATTAGTTACATGGCGGAGCGAGTTGTTGGTACAGGCTCGTTCGGGATCGTTTTCCAAGCAAAATGTTTGGAGACTGGAGAAACCGTG…
AT4G21750.1	| Symbols: ATML1 | Homeobox-leucine zipper family protein / lipid-binding START domain-containing protein | chr4:11555951-11560733 FORWARD LENGTH=3065	AAGTTTTATTTTTAACCAAAAATTACGTTTTTTCCTAGGCTTCGGTAACCTGTGAATTCCTCTATCTCACTAGCTTTTATGTAGAAGAGAGAGAAGGCAACATTAAATTCGATCTAAAACTTCAAGAAACCAAAACAACACTTCAAAAAAAAAAAGAGATCTGTTCTATAGAGTTTTAATCTTTTCTTTCGACTCGAGTTTGGCTCAACAAAGTTTATATCGATTTGGCACTCTAAAATTGGGATATACAGGCAGAAGAAAATCGAGATAAATCAACTAAATGATTTGGATAATCATCTTGAAGATTTGAAGGAAAATCCAAGAGCTTCAAAAACTCCAAAAATTGATAGGCATCCATCATCATCATGTATCATCCAAACATGTTCGAATCTCATCATC…
AT4G23750.1	| Symbols: CRF2, TMO3 | cytokinin response factor 2 | chr4:12376194-12378024 FORWARD LENGTH=1831	CTGCCGCTTTTAAATCTCTCATCTTCTTCCTCGTGTCACTCTTTCTCTCACACTCTGCAAAAACATTTTCTTGTCTCTCCTCTGCCCAAATTTTTTTTCTTTCCAGGAATATTTCCTAGAAAAACCCAAGCAAAGCTTTAACCCCTTCCTCCTCCAAAAGTAGCATCTTCCTCTTTTTCTATTTCTCCTTTCCTCTTCTTATCTCTCTCTCGTTTGTGAACGATTCCTTAAGAATATAACCAAAAGCCCTTTTCTCCTTTCTTCAACTTTCCGGGAAAAATCTTCACGCAGCAAGGTTTCTCTCTCGGCTCTCGCAGTGTTTTTCGTGCCTTTTGTTCTTTCTATAAAAAAAAAATTCGCGTCCTTTAAGAAAACTTTTTCCACCTAGAGAAGAAGAAG…
AT4G24670.1	| Symbols: TAR2 | tryptophan aminotransferase related 2 | chr4:12727834-12730745 REVERSE LENGTH=1480	AAGCATTTTGCATTCTTGTTTCTTGGTTTTGTGTTTTAGTTTTGAGAGAAAATGGGACAGATTCCGAGGTTTCTTTCTTGGAGGAATATGTTGGTCCTCTCGTTGGCCATCAACTTCAGCTTGATTCTAAAGATTTTGAAGGGTGATAGAGAACGAGGAGATTCATGGGACAGAACAGCGTATGTTAGCATATGGCCCGTGGTATCCACCACGGCTTCAGAATCTTCTTCGTTGTCTTCAGCATCTTGCAACTATAGCAAGATTGAAGAAGACGATGATAGAATTATCAATCTCAAATTTGGTGATCCAACGGTGTATGAGAGATATTGGCAGGAAAATGGAGAGGTGACAACAATGGTGATACCTGGATGGCAATCTCTTAGCTATTTTTCAGATGAA…
AT4G24972.1	| Symbols: TPD1 | tapetum determinant 1 | chr4:12837353-12839823 FORWARD LENGTH=935	AGACGAGAGTCCTCAAATCCATTTTCTCTCTCTATCTCTCTTTATCCCTTCGTCTTCTTCCTCGGCGACACCACTTGCAGGCGCTAACTCGACGAAGAAGGAAAAGATTTTCCGGTGTTAGTCACATCGACGCAGAAGGAACAGAGAAGAAGACGAGAGTCAGCTTCATTATCAACTTTAGTTCTTCGACGTCTACGCACATGAACCGACGGCGACTTTTGGTATCGGCGACACTGCTCTCGTATTTGCTCTACGGCATGGCTCTCGTCTCCGTTGAAGCCTCCGGTGGTGAAAAGCTTAGAGATAATCTGGATTTGACTAAAACGACGACGTCGTCACCGAGCATATCACATCGGAAAATGCTGCTTCTCTCTCCTGGTACTGGAAAAACAGAAAGGA…
AT4G26690.1	| Symbols: SHV3, MRH5, GPDL2 | PLC-like phosphodiesterase family protein | chr4:13456434-13460060 REVERSE LENGTH=2809	TCAACGATCGTATAAATGAGAATCCCACAAACCAAATAGCCAGAACTAATAACAAGACTCTTTCTCTCTCCACCTCTCTTTCTCTCTTAAATTTCGTTCTGTCTCCGGCGAAGTCGCCGGCGGGAAGCTAAAAGGCAGGTTAGAACGAATTCCCGGCAGACAATCCAACAATGCGAGGGTTATTACGAGCTTCATCGCTTCTTCTCTGTGGTGTTATTCTGATTCAGCTGCTTGCTGCTCAAATCCATGCTCAAAGTAAAAAACCTAAAAGTCCATGGCCAACGCTCACTGGTGATCCTCCTCTTGTGATAGCTCGTGGTGGATTCTCTGGATTGTTCCCAGATTCGAGTTACGATGCTTACAATTTCGCAATTCTGACAAGTGTACCAGATGCTGTTC…
AT4G30080.1	| Symbols: ARF16 | auxin response factor 16 | chr4:14703201-14706336 REVERSE LENGTH=2360	ATACGAACCCCTTTTTCCATTTTCTTTGTGCAAAAAGTGTAACCTTCCTTATCCGATTCTGAAGCAGAAATTAGCTGCAGAATCTTCAGATTCTCTCTATACCTAGATTGGTTTTTCACAGAATCTTCGCTATTTTGTTCAGATCTGCCACTGTTTCAGCAAAAACGGTCACAAAAAATATGATAAATGTGATGAATCCAATGAAAGGTGGAACAGAGAAAGGTTTAGATCCTCAGCTATGGCATGCATGTGCTGGTGGTATGGTTCGTATGCCTCCTATGAACTCTAAAGTCTTTTACTTTCCTCAAGGTCACGCCGAAAACGCTTACGATTGTGTCGATTTCGGTAATCTCCCTATTCCTCCCATGGTTTTGTGTCGTGTTTTAGCCATTAAGTATA…
AT4G32540.1	| Symbols: YUC, YUC1 | Flavin-binding monooxygenase family protein | chr4:15700904-15702960 FORWARD LENGTH=1335	ATGGAGTCTCATCCTCACAACAAAACTGACCAGACCCAGCATATCATCCTCGTACACGGTCCCATCATCATCGGAGCTGGCCCTTCTGGTCTTGCCACTTCAGCATGTCTCTCGAGCCGTGGAGTCCCTTCTTTGATCCTAGAACGGTCGGATTCAATAGCATCTCTATGGAAATCTAAAACCTACGACCGACTCAGACTCCATCTCCCAAAACACTTTTGCCGGTTACCCCTCCTGGACTTCCCTGAATATTACCCAAAATACCCTTCCAAAAACGAGTTCTTGGCCTACCTTGAGTCCTACGCTTCCCACTTCCGCATCGCTCCAAGGTTCAACAAGAACGTACAAAACGCAGCTTACGATTCTTCCTCCGGTTTCTGGAGAGTAAAGACTCATGAT…
AT4G32880.1	| Symbols: ATHB-8, ATHB8, HB-8 | homeobox gene 8 | chr4:15863452-15868625 REVERSE LENGTH=3023	AAAGCTTTTCTCTCTCATCCCACTACAAATCTTATATACAAGTTTCGCAAATCTTGACTCTTCACGTTGTGGATCTATCTAGAGAGATAAGTAAGAGAGAGGAAGAGTAAGGAAGAAAGTGGTTGAACTGTAGCAGAGTCTGAGGTTTGAATCTTGTAGTTCCCATTGAAGCATGCTTCACCGTTTTTTCCGAAGGAAGTTACTCATCCACTGAGAGAGAAAGAGGGATTTGGAGATAGAGAAAGAAATTTCTCAGATGGGTTTGTGAGAATTCACAGCAAGAGCAAGAAACTCCTATATCTTCCTTTGCTTCCAGAGACCAGCGTGATCAAAAACAAATATTTTTACGGAACAAAATTAAATAGAGAGATCGGAGAGGATCAAAGATGGGAGGAGGAA…
AT4G34740.1	| Symbols: ATASE2, CIA1, ATPURF2, ASE2 | GLN phosphoribosyl pyrophosphate amidotransferase 2 | chr4:16574577-16576671 REVERSE LENGTH=2095	AAATTGACCCCAAAACCAAAAACAAATCAGAAGAAAATTAAAATAAACCTAAAAGAGCAAATTTTTATTCGCATTGCTCTCAAAAATCATCCATGGCGGCCACCTCTAGCATCTCTTCTTCTCTATCTCTCAATGCTAAACCCAACAAGCTCTCTAACAACAACAACAACAATAAGCCTCACCGTTTCCTCCGTAATCCCTTCCTTAACCCCTCCTCCTCCTCTTTCTCTCCTCTTCCGGCTTCTATCTCCTCTTCTTCTTCTTCTCCTTCGTTTCCGCTCAGAGTTTCAAACCCTCTTACCCTGTTGGCGGCAGACAACGATGATTATGACGAGAAGCCTCGGGAAGAGTGTGGAGTTGTCGGAATCTACGGTGACTCAGAAGCTTCACGACTCTGTT…
AT4G35783.1	| Symbols: RTFL6, DVL17 | ROTUNDIFOLIA like 6 | chr4:16952406-16952800 FORWARD LENGTH=395	ATTGCTCCACCACTCCTCTATTTATAGTCTTTTTTCATTTTATTTTTCCTCTCCACTCTTTTCACATTTGGTCCCTTTAATATTGCTTCTTCTTCTTCTTCTTCCATTTGTCTTTTATAACGAAAAATCATCTCTCCGTAGAGCACAAAAAGAGCAATAACGTAAAAGTGTGAAGAAACGAAGTAATCAAAGAGAAGAGAACAATTATGGGGCAATGCTCATCGGCGACAAAGATGAGGAGAAAGAGGAAAAGGGAAGAAGAATGTTGCAGAGAATCAATGGAGAGGAGGAATAAAGGATGTTTAGCCATGGTGAAGGAGAGACGTTCTAGGTTTTATATAGCTAGAAGATGTATTCTTATGTTGCTTTGTTGGCACAAATACGCCAATTCTTGA
AT4G36870.1	| Symbols: BLH2, SAW1 | BEL1-like homeodomain 2 | chr4:17369320-17373930 FORWARD LENGTH=2530	ACATATGTTTTAAATTCTTTGTCTGAATCATTACAGGATCCGAGAGAGAGAGCTCTGGAACGATATTAACATATATCATGAAGAAAAAGATTGAAGTATTGATATGGGAATAACTAAAACTTCTCCTAATACTACAATTCTCTTGAAGACTTTTCACAATAATTCTATGTCCCAAGATTATCATCATCATCATCATCATAATCAACACCAAGGAGGTATCTTCAACTTCTCTAATGGATTCGACCGATCAGATTCTCCCAATTTAACAACTCAGCAGAAGCAAGAGCATCAAAGGGTAGAGATGGACGAGGAATCTTCAGTCGCCGGAGGTAGGATTCCGGTCTACGAATCAGCCGGTATGTTATCCGAAATGTTTAATTTCCCCGGAAGCAGCGGTGG…
AT4G36890.1	| Symbols: IRX14 | Nucleotide-diphospho-sugar transferases superfamily protein | chr4:17379175-17381780 REVERSE LENGTH=2187	ATGGTGGTGGTGGTGAGAGAGCAGCAACAACAGCAAGAAGAGAAAGCGATAATCGAACTGATTAAGATCGTGAAATCCAAGTAATCTCTGTTGCTTAATCTCAGATCTTTTTGATAAGGAGAAGGAAGCAGAAGAAAGAGGTCAACGAAGAAGATGAAGCTCTCTGCTTTACATCAGAGTTACTTAAATCGCCGGAGTAATAGCTTCAGATCTCCGACGTCTCTTGATTCTTCCGTTGATGGCTCCGGGAAGTCTTTAATCGCTGTGTTTTGGCTTATCCTGCACTGTCTTTGTTGCTTGATTAGTCTAGTTCTCGGCTTTCGATTCTCCAGATTAGTCTTCTTCTTCCTCTTCTCTACTTCTTCAACCAATCTCTACTCTCTTCCGTTTCGTCCTGAC…
AT4G36920.1	| Symbols: AP2, FLO2, FL1 | Integrase-type DNA-binding superfamily protein | chr4:17400847-17403332 FORWARD LENGTH=1642	CATTAAAGTTTTTATTTTATTTTCTACCAACCAAAAGCTTTTCTCTTTGGTTTCTCTTATTTAGCTTCTAACCTTGAGGAGAATCATACCAGAGGATTGAAGTTTGAACCTTCAAAGATCAAAATCAAGAAACCAAAAAAAAACAAAAAAAATGTGGGATCTAAACGACGCACCACACCAAACACAAAGAGAAGAAGAATCTGAAGAGTTTTGTTATTCTTCACCAAGTAAACGGGTTGGATCTTTCTCTAATTCAAGCTCTTCAGCTGTTGTTATCGAAGATGGATCCGATGACGATGAACTTAACCGGGTCAGACCCAATAACCCACTTGTCACCCATCAGTTCTTCCCTGAGATGGATTCTAACGGCGGTGGTGTTGCTTCTGGCTTTCCTCGGGC…
AT4G37740.1	| Symbols: AtGRF2, GRF2 | growth-regulating factor 2 | chr4:17725337-17727730 REVERSE LENGTH=1925	GTTCTTCTCCCTCTGTCTCTCTCTTCTCTCATCTTTAGCTATCTTCCTCCCATGGCAACTATCTCTCAAGTCATTATCTAACTTTTTTTCCTTCTTTTTCTTTTTATATTACTTACTTCTTATGGATATTGGTGTTCATGTTCTTGGGTCGGTTACTAGTAATGAAAATGAGTCACTTGGTCTAAAAGAGCTTATAGGAACTAAACAAGATAGATCCGGATTCATCGGTGAGGATTGCTTGCAACGAAGCTTGAAGCTAGCAAGAACGACAACTAGAGCGGAAGAAGAAGAAAACTTGTCTTCTTCTGTTGCAGCTGCTTATTGCAAAACGATGTCGTTTCACCAAGGCATTCCTCTCATGAGATCTGCTTCTCCTCTTTCCTCTGATTCTCGCCGTCA…
AT4G37750.1	| Symbols: ANT, DRG, CKC, CKC1 | Integrase-type DNA-binding superfamily protein | chr4:17739514-17742401 FORWARD LENGTH=2148	AGATCCCAACGGATTCAAACAGCAAATTTGTGCTTTGCTCTTCTCTCTTATTATAATATCCTCTCAAAAACCCTCTCCTATATCCTCCTAAAGCCCCCCTTCCTTGTTTCTCTACCGCAACAAAGAAAAAACAAAAGTTTGAGAAAAATGGTGTGTTCGTTGTGTAACCAATGATTGGGTTTTAGCTTACTACTTCGAGAGATTATAAGAAAGAAAGAGTGAAGATACATTATAGAAAGAAGAGAAGCAGAAACCAAAAAAAGAAACCATGAAGTCTTTTTGTGATAATGATGATAATAATCATAGCAACACGACTAATTTGTTAGGGTTCTCATTGTCTTCAAATATGATGAAAATGGGAGGTAGAGGAGGTAGAGAAGCTATTTACTCATCTTCAAC…
AT4G38600.1	| Symbols: KAK, UPL3 | HEAT repeat ;HECT-domain (ubiquitin-transferase) | chr4:18041031-18049292 REVERSE LENGTH=6139	ATGGAAACTCGGAGCCGCAAGCGGGCGGAGGCGACCTCAGCTGCCCCATCTTCTTCTTCTTCTTCTCCTCCTCCTCCTCCCTCTGCCTCTGGTCCCACCACCCGCAGCAAACGCGCTCGTCTTTCTTCTTCTTCTTCTTCCTCACTTGCCCCCACTCCTCCTTCTTCCTCCACCACCACCCGCTCTCGTTCTTCTCGCTCTGCCGCCGCCGCTGCTCCCATGGACACCTCCACCGACTCTTCTGGATTTCGCCGAGGCGGACGTGGTAACAGGGGAAACAACAACGATAATTCTGACAAAGGTAAGGAGAAGGAACATGACGTTAGGATTAGGGAGCGTGAAAGAGAAAGAGACCGAGCCAGAGAACAACTCAACATGGATGCTGCCGCCGCCGCTGCT…
AT4G38630.1	| Symbols: RPN10, MCB1, ATMCB1, MBP1 | regulatory particle non-ATPase 10 | chr4:18057130-18059540 REVERSE LENGTH=1469	CTAAACTAAAATCTAAATCTTGCCTTCCTGACTTTCTCTCTACGACAGAATTTTTGAAGCTTCTCTCTGCTTATCGACACGATGGTTCTCGAGGCGACTATGATATGTATCGACAACTCCGAGTGGATGCGAAACGGAGATTACTCTCCGTCTAGGTTACAGGCGCAAACGGAAGCTGTTAATCTTCTTTGCGGAGCCAAAACCCAGTCGAATCCGGAGAATACGGTGGGGATTTTGACAATGGCTGGCAAAGGAGTTAGAGTATTGACTACTCCTACCTCTGATCTTGGCAAAATTCTGGCCTGTATGCACGGCCTTGATGTGGGAGGAGAGATCAACTTAACCGCAGCTATCCAGATCGCCCAGCTAGCTCTTAAGCATCGCCAAAACAAGAATCAA…
AT5G01600.1	| Symbols: ATFER1, FER1 | ferretin 1 | chr5:227953-230051 REVERSE LENGTH=1421	TTATGTTGGAAACGCTATCATCTTTTCTTTTTTTTTTTTTATAGTAAACAATTGTATTTGTTATCATCTACAACTCTAAAAAATACATTTCGAAAAATAGGAGAGAGCGAGTAGGAAATAAGAAAGTGGCAACGCGAGAGTAGGAACCGGAAATGGTAAAAAGATTCTGAGGATAAAAGAGAAAGCAGAGAAACAGACAAACTTTATTTGGAGAGATGTTAACGTGGATCGAATATCCTCACGTTCACACTATCCCATTGGATGTAGCACGAGGCCGCCACACGCCCCTACATCTGGCTTTCATATCCACCCTCCACGTGGATCTCAATCCAACGGTGACCACACGCCTTTTCCCTCTTATATAAACCCTTCCTCCTTCCTCTTTCTTATCATCATCAC…
AT5G01747.1	| Symbols: MIR164B, MIR164 | MIR164/MIR164B; miRNA | chr5:287586-287734 FORWARD LENGTH=149	TGGAGAAGCAGGGCACGTGCATTACTAGCTCATATATACACTCTCACCACAAATGCGTGTATATATGCGGAATTTTGTGATATAGATGTGTGTGTGTGTTGAGTGTGATGATATGGATGAGTTAGTTCTTCATGTGCCCATCTTCACCA
AT5G03730.2	| Symbols: CTR1, SIS1, AtCTR1 | Protein kinase superfamily protein | chr5:974498-979849 REVERSE LENGTH=2974	AGAGAGAGAGAGAGAGAGAGAGAGAGAGAGAGACTTTTTTAAAAAGTACAAAAAAAAAATGAAAAACTAGAGAGAGAAACAAGTGGCTAGCTAGCTCGCCAAACTTCTTCAACAATGGCGGTTTCCTAGGGTTTGATGTTTATATGATCGGGAAACTCTCTCATCTAGATCGCGATAACTCTCTTTTCCATGGAAATGCCCGGTAGAAGATCTAATTACACTTTGCTTAGTCAATTTTCTGACGATCAGGTGTCAGTTTCCGTCACCGGAGCTCCTCCGCCTCACTATGATTCCTTGTCGAGCGAAAACAGGAGCAACCATAACAGCGGGAACACCGGGAAAGCTAAGGCGGAGAGAGGCGGATTTGATTGGGATCCTAGCGGTGGTGGTGGTGGTGAT…
AT5G05700.1	| Symbols: ATE1, DLS1, ATATE1 | arginine-tRNA protein transferase 1 | chr5:1712670-1715731 REVERSE LENGTH=2271	GAAAAAAAAAGTCAAATGTGAAAGAAGATTATGTCTTCTTCTCCAAACGGAAAGAGCTTAGCAAAATTCTTCTGAATGAATAATCGGCGATTATGTCTTTGAAAAACGATGCGAGTAGTAGCCACGACGGTGGAAGCAACAGAGAAAGCGTAATCGATGATCATGGCCGCCGTAAAAGCACTTGCGGCTACTGTAAATCCCCAGCTCGGTCCAGTATCTCTCACGGTTTATCAGCACAGACTCTTACCGTTTATGACTACCAAGCTCTTATTGACCGAGGCTGGAGAAGATCTGGTACTTATCTTTACAAACATGAGATGGATAAAACGTGTTGCCCTCCTTATACGATACGTTTGAAAGCAAGTGATTTTGTTCCTACTAAAGAGCAGCAGCGAGTTT…
AT5G11520.1	| Symbols: ASP3, YLS4 | aspartate aminotransferase 3 | chr5:3685089-3687764 REVERSE LENGTH=1561	ATTTCTTCATTCGTAAACAAACACACACGAAGCAAAAACAAAAATGAAAACTACTCATTTCTCTTCCTCTTCTTCTTCCGATCGCAGGATCGGTGCTCTGCTCCGTCATCTCAATTCCGGCTCAGATTCGGACAACCTGAGCTCTCTTTATGCATCTCCGACATCGGGAGGCACCGGTGGTTCTGTTTTCTCTCATCTTGTTCAAGCTCCAGAGGATCCTATTCTTGGGGTGACAGTTGCATACAACAAAGATCCTAGCCCAGTTAAGCTGAATTTAGGAGTTGGTGCTTACCGAACTGAGGAGGGAAAACCTTTGGTTCTTAATGTTGTGAGGAAAGCTGAGCAGCAGCTTATCAATGACAGAACAAGAATCAAGGAGTATCTTCCCATTGTTGGATT…
AT5G11530.1	| Symbols: EMF1 | embryonic flower 1 (EMF1) | chr5:3695862-3701548 FORWARD LENGTH=4059	TTTCAAGGATAAGAGAGCTCCACTTTCTCTCTCCTCTCCTTTCTCCAACAGTCTCTCTCTACAAGCCATAGGAAAAAAAAAAAAGTCCCCCTTTCTCTCTCCCTCCCCTTTCGTCTTAGGGTTTCTCGAAAATTCGCAGTCAAATTCTACTCATCTCCCGACGAATCCATCCTTCAAGCTCATCTAATCTTCTTCTCCGTAGCTTTCTCAATCTACCGATATAGTTTTTATCCCTTGCCGCTTAAGATCGAGCTCGAATCTCGCAACCCCTTTTAATCCCTAATTTCTGGTCGGATTAACCCAGCTCTAGTTGCGGAGAGAGTATAATGGTGTATGAAAGTTAATCATCACTGAGGCATAGTATCTATCTCCTTCAAGCAAATCAATGGGATCTTCCAT…
AT5G16560.1	| Symbols: KAN, KAN1 | Homeodomain-like superfamily protein | chr5:5406863-5411424 REVERSE LENGTH=2046	GTTTCTTCAAGAAGATCATCACTCAACTTCTCTCTCTTCTTCTAAGCTTCTCTTTAACTTCATCTCTCTCACTTTCTCCTTTCTTTCTGAGATATAGAGAGAGAAAGAGAACAAAAAAAATATCAAATCTTTCAGACACCCTTTTGACTTCTTTGCCTAAAGAATCTCTCTGCTTTCTCTTCTCCTTAGAGAAAATCATTTTAAATTCCTAAGCAAAACCCTCAGGAGAAAAAAAAAACAAAAGAATAGTCATCATCATCATCACCATCATCATCCTTATCATCATCAACAACTTCAGTGGCAGCAATAGCAAGAGAAAGGTTTCTTTAATTATGTCTATGGAAGGTGTTTTTCTAGAGAAAACCAAAACAAACACAACAACTACTCTCCCTGATCTAT…
AT5G20520.1	| Symbols: WAV2 | alpha/beta-Hydrolases superfamily protein | chr5:6943154-6946454 REVERSE LENGTH=1448	CTCCCCTCTGAAGAAGAAAAGCAAAATCCACGAGAGAAACAGATAGAAAGTTGCAAAAGTGCGTTCGATTTTTGCTTCTTCTTCTGTTTCGGATTCGGATTTGGATTTGGAATCTGCTCCTTTAGCAGAACCAGAGGAAATGGTGACGTACGTGAGCGCGTTGTTCTACGGATTCGGAGGGATAGTCGTCGCCGGAGTGGCGCTGCTCGTGGCTTTCCAGGAGAAGCTTGTGTACGTCCCAGTGCTTCCGGGTTTAAGCAAGTCTTATCCGATCACTCCCGCTAGGCTCAATCTCATCTACGAAGATATTTGGCTTCAATCATCCGATGGTGTACGTCTCCACGCTTGGTTCATCAAGATGTTCCCTGAATGTCGAGGTCCAACCATTTTATTTTTCCA…
AT5G26751.1	| Symbols: ATSK11, SK 11 | shaggy-related kinase 11 | chr5:9399377-9402476 REVERSE LENGTH=1666	CACAAAATAATATAAAGTAAAAATATTTCATAATTCGTCTCTCACCGGAAAAATAAATAAAGTTAGAGAGAGAGATTCATAATCATCAAACCCACAAATCCTTTTTTTTTTTTTTGTTAAAACCCACAAATCCTTACTCGTACGGATCTCTCTCTCTTTAATATCCTAATTCTTCTCTTCATCGATCTGAGATTTTTACGTTTTCATCGGCTTGAAAGTTTGAAGAGTTTTGTAGCCTGAAAAATGGCGTCAGTGGGTATAGCTCCTAATCCTGGAGCAAGAGACTCTACTGGTGTTGATAAATTGCCTGAAGAAATGAATGACATGAAAATTCGTGACGATAAAGAAATGGAAGCGACAGTGGTAGATGGAAATGGAACAGAGACTGGACATATCATT…
AT5G27320.1	| Symbols: ATGID1C, GID1C | alpha/beta-Hydrolases superfamily protein | chr5:9629087-9631210 FORWARD LENGTH=1666	ACGTTTAAAAGCAGGTTTCTTTCTATTTCCAGATAAAAAAACTTTACTCATCGAGACTCGTTTAGTGATTCGAAATTTCCCTTCTCGGCTCAAATCTTCGATCTGGGCTTTCGTGTCTTTTTGCGTTTTGATTGGTAATAAAAAGAAGCTTTTTAAAAACTTTTTCCATGGCTGGAAGTGAAGAAGTTAATCTTATTGAGAGCAAGACAGTGGTTCCTCTCAATACATGGGTTCTAATATCCAACTTTAAGCTAGCTTACAATCTCCTGCGTCGCCCTGACGGAACTTTTAACCGTCATCTCGCAGAGTTTCTAGACCGGAAAGTCCCTGCAAATGCCAACCCTGTTAATGGGGTCTTCTCTTTTGATGTGATCATCGATCGCCAAACTAATTTGCTTA…
AT5G41410.1	| Symbols: BEL1 | POX (plant homeobox) family protein | chr5:16580044-16584008 FORWARD LENGTH=2454	AAGCCACACAATCTCTTTTCTTCTCTCTCTCTCTGTTATATCTCTTCTGTTTAATTCTTTTATTCTTCTTCGTCTATCTTCTCCTATAATCTCTTCTCTCTCCCTCTTCACCTAAAGAATAAGAAGAAAAATAATTCACATCTTTATGCAAACTACTTTCTTGTAGGGTTTTAGGAGCTATCTCTATTGTCTTGGTTCTGATACAAAGTTTTGTAATTTTCATGGTATGAGAAGATTTGCCTTTCTATTTTGTTTATTGGTTCTTTTTAACTTTTTCTTGGAGATGGGTTCTTGTAGATCTTAATGAAACTTCTGTTTTTGTCCCAAAAAGAGTTTTCTTTTTTCTTCTCTTCTTTTTGGGTTTTCAATTCTTGAGAGACATGGCAAGAGATCAGTTCT…
AT5G46210.1	| Symbols: CUL4, ATCUL4 | cullin4 | chr5:18731418-18736810 REVERSE LENGTH=2687	GGGTCTAAATCGCGAGTTTTCGCGTAGGTTTGAGCAAAAAAAAAAAGAGAGAGAGTGCACAGTGCGCTTTTGGTAGAGAGAAAGGGTTGTTATTATTTAGGATTGATGTCTTCTTCTTCCTCTTCGTGATTCTCTCACACAATTTTCACCCATTTTCATGTCTCTTCCTACCAAACGCTCTACTTTCTCCGCCGCTTCTGCCTCCGACGACTCTTCTTACTCTTCTCCTCCGATGAAAAAGGCCAAAAACGACCTCCACCATTCCCCTCAACACCCTAATACCGCCGACAAGGTTGTTGGCTTTCATATGGAGGAAGATCCAACTCCCGCCGCCGCTAATCTCTCTCGGAAGAAAGCTACACTTCCGCAACCTACTAAGAAGTTTGTAATCAAGCTCAA…
AT5G46700.1	| Symbols: TET1, TRN2 | Tetraspanin family protein | chr5:18950917-18952629 FORWARD LENGTH=1118	GAATCTTTTTCTTTTTCTGTCTCTCTTTAAGTTCAATTCTATTTCTCTCTCTATTTCAAACCAAACAGATTTCAAGAACACAAAAACAGAGTTAAAACTCTCATCTCTCCCAAAAAAGATGCCTTTAAGCAACAATGTAATTGGTTGCATAAACTTCATCACCGTCCTCCTCTCCATTCCGGTCATCGGCGCCGGAATCTGGCTAGCCATAGGAACAGTAAACTCATGCGTCAAGCTTCTTCAATGGCCAGTAATAATCCTCGGAGTCTTAATCCTCTTAGTGGGTCTCGCTGGTTTCATTGGAGGGTTTTGGAGAATCACATGGCTTCTTGTTGTTTACTTAATCGCCATGCTTATTCTCATTGTACTTTTGGGTTGCCTTGTCGGATTTATTTACAT…
AT5G49450.1	| Symbols: AtbZIP1, bZIP1 | basic leucine-zipper 1 | chr5:20051829-20052735 FORWARD LENGTH=907	TTCTCCCACTTTCCTTATTTTCGATCTTATCCTTATCTTCTTCCTTGTTCTATTTCTCTTCTAACTAATCTCTTCTCTTCTCTTAAAATCAAACGTAATCATAAATAAAGATCTTCTTGTTTAATTTCTCTTGATCCTCGCAAAATCACAGATTCTTGAAATTCTTTTTTCTTGTCTTGAAATTCTTGAGTTCTTGAGTTATGAAAAGACAATGGACAGAGTTATGAAATGATAAATCTCAACCAATTCCTTGTTTATCATTCTATATCAGTTGTGATTCTTCATTGGTTTTACGTTATCTCTTGAACAAAAAAACATGGCAAACGCAGAGAAGACAAGTTCAGGTTCCGACATAGATGAGAAGAAAAGAAAACGCAAGTTATCAAACCGCGAATCTGC…
AT5G52520.1	| Symbols: OVA6, PRORS1 | Class II aaRS and biotin synthetases superfamily protein | chr5:21311063-21314180 FORWARD LENGTH=1986	AAGCAGCAAAAAAAGAAAAAACCACAAAACTTCTCTGAAAGGTGGATAAATGGTGTCGTCGTCTCTGAGACTCCCTTCACTCACTTCGCTTCTATTTCCCGCCACCACTCGTTATCCAGCCACTCTCCGGCGAACCGTATGTCTACGGAACAGACCTCTTTCCGGATTCGCGACGGCGCCGAGTGGTACTGCTTCGCCGGAGACTAAGTCGTCGGAGGTTGACCGGCTTAGGTCAGACCGAGCCGTTACGCCTCGCTCACAGGACTTTAATGCTTGGTATCTTGATGTTATAGCTAGTGCTGAACTCGCGGATTATGGTCCGGTTCGTGGTACTATGGTCATTCGTCCTTATGGTTACGCGATCTGGGAAGCGATTCAGGATTATTTGAATGTGAAGTT…
AT5G60970.1	| Symbols: TCP5 | TEOSINTE BRANCHED 1, cycloidea and PCF transcription factor 5 | chr5:24535570-24537047 REVERSE LENGTH=1248	CATTCCTCTGCCTCCTTATCTCTTTCTTATTCTTCTTCTTCCTCCTTCTTCTACTTCTCTATCAAGCTGGATCTTGAAATAGGACTCAAGCTTACCAGTATTCAATCAACATCTGTTCTTTACACCAAATTGAGTACTGAAGATCTTGTTGAGTGAATTAAAGAGATGAGATCAGGAGAATGTGATGAAGAGGAGATTCAAGCAAAGCAAGAAAGAGATCAAAATCAAAATCATCAAGTAAACTTAAACCACATGTTGCAACAACAACAGCCGAGTTCGGTATCATCTTCAAGGCAATGGACTTCAGCTTTTAGGAATCCAAGAATCGTTCGAGTCTCAAGAACATTCGGTGGCAAAGACAGACACAGCAAAGTATGTACAGTCCGTGGTCTTCGAGAC…
AT5G61960.1	| Symbols: AML1, ML1 | MEI2-like protein 1 | chr5:24878521-24884720 REVERSE LENGTH=3886	ATCGAATGGTCCAGATTCAAGCTCATACCATACCACTAAATCCATGGTACATACAACGTAGCAGAGTCCTTCTCTCCTTCCTTCCCTCTTTTGTTTTTTCCTCTCCCTCTCATTTTTTTTGTTCTCTAAACCAACTAACCGCAAAAACCAAAAAAACCCCCCAAAAAAATAAAAATCTCTCTCTCCTCTCCGTTTCTCTCTCTGTCGGAGGGAGTGCCGGAATCGCGCGTCGACGGGAAGAATATCGCCGGAAAAGCTCAAAAATCATCGCCGGTCGCACGAATTATTCGTTGGAAACAACGCGTCGTGAGAGGAGGGGAAATTCGAAAAGAGAAAGAAAAAAAATTGAAAACGCCGATTCACTTTTTTTATATATATAATATAAAAAATTTCTTTTAC…
AT5G62000.1	| Symbols: ARF2, ARF1-BP, HSS, ORE14 | auxin response factor 2 | chr5:24910358-24915210 FORWARD LENGTH=3515	GAGTTTTGACTACCTCTGGTTAAGCCCATTGGTCGCCTCATACCCAGAAAAACAAAAGGATAGGAAAGACGAAGAAATAAAAAGAGAGAGAATGTTAGAGAGACAAACTCTGAGAGACAAAACAAGAGAAAATCGCTCGTCGTCGGTATTCAAGCGTCTGTGACTCCGATAAAGCCTAGACTAGCGAGGACGGCGAGAGAGAGAGAGAGAGAGCTTTGGAGTTGTCGTATCTCTAAATCGGAGGCAATTTGAGGTGAAATTGGTGGTTTTATCGTTTGATTCTAGGGTTTATCTTCTCTGATAGTTTTATCGAGTAATGTCAAGGAGCTAAACTAGTGGTGATTGTGTTTGTTAGTGAGATAAAGACAAAGGAAGGAATCAAGTGGACTACCGAAGCGA…
AT5G64667.1	| Symbols: IDL2 | inflorescence deficient in abscission (IDA)-like 2 | chr5:25850656-25851337 FORWARD LENGTH=682	ATTTCTTGCTGTCAACAAATTCATTCAGCAATCTCCTTTTTCCCCATCAACAACAAACAAAAAATAAAGTCCTTTCACAACAATTATATTTAGAACAAATTCACCAAAAACCCTTCCACAAAAAACCTCTCTTCTTCAACAATGTCGTCTCGAAACCAAAGATCAAGAATCACCTCTAGTTTCTTCGTCTCCTTCTTCACTAGAACCATTCTTCTTCTTCTCATTCTTCTTCTTGGTTTCTGCAATGGAGCAAGAACAAACACGAACGTCTTCAACTCGAAACCACACAAGAAGCACAACGACGCCGTTTCTTCTTCAACTAAACAGTTCTTGGGGTTCTTGCCACGTCACTTCCCTGTTCCAGCTTCTGGTCCCTCCAGAAAACACAATGATATTGGT…
AT5G65510.1	| Symbols: AIL7 | AINTEGUMENTA-like 7 | chr5:26185829-26189413 FORWARD LENGTH=1497	ATGGCTCCTCCAATGACGAATTGCTTAACGTTTTCTCTGTCACCAATGGAGATGTTGAAATCAACTGATCAGTCTCACTTCTCTTCTTCTTACGACGATTCTTCTACTCCTTATCTCATCGATAACTTCTATGCTTTCAAAGAAGAAGCTGAGATAGAAGCTGCTGCTGCTTCAATGGCGGATTCAACAACCTTATCTACTTTTTTCGATCATTCTCAGACTCAGATTCCAAAGCTGGAAGATTTCCTCGGTGATTCCTTTGTCCGTTACTCTGATAACCAAACAGAGACCCAAGACTCTTCTTCTCTCACTCCATTCTACGATCCACGTCACCGCACCGTTGCCGAAGGAGTTACAGGGTTCTTCTCTGATCATCATCAGCCAGATTTCAAGACGATA…
AT5G66700.1	| Symbols: HB53, HB-8, ATHB53 | homeobox 53 | chr5:26634320-26635885 FORWARD LENGTH=896	ACCAAAGTCATATCCTATTGCATCACTCTCCTTTAAACACAGTCAGAGAAAACAGCAACTCTTGTCTGAAAAACTAGAGAGAGAAAATGGATCATGGTAGGTTAATGGATGATCAAATGATGCTAGGCTCTCAAGTGTACCCCTACACGACCCAACCCCAAAATTCACACTGCATCATCGTTAACCAGATCGATGGAGGCGAAGAATCAAAACCGGTGAAGCGGAGGAGGAAGAGGAGGAGTAAAGGTTCATCAGCCACCAACGAAGAAGACGTGGCGGAGATCGGAGGGATGTTGAGGAAGAGGAAGTTGACCGATGAACAAGTGAACATGCTCGAATATAGCTTCGGGAACGAGCATAAGCTGGAGTCAGGGAGGAAGGAGAAGATCGCCGGAGAGT…
