# Supplementary material for: Genome-Wide Identification of KANADI1 Target Genes
Source: PLoS One. 2013 Oct 14;8(10):e77341. doi: 10.1371/journal.pone.0077341 (PMC3796457; doi:10.1371/journal.pone.0077341)
Supplement: Dataset S3 — All genes down-regulated by KAN1. (XLS) [file pone.0077341.s003.xls]

## Sheet: Sheet1
gene mumber	80 min	160 min	description
At1G26208	yes	yes	Potential natural antisense gene, locus overlaps with AT1G26210
At1G26210	yes	yes	similar to unknown protein [Arabidopsis thaliana] (TAIR:AT1G68870.1); similar to PREDICTED: similar to Mystery 45A CG8070-PA isoform 1 [Apis mellifera]
AT1G50280	yes	yes	phototropic-responsive NPH3 family protein; FUNCTIONS IN: protein binding, signal transducer activity; INVOLVED IN: response to light stimulus
At1G02890	yes	yes	AAA-type ATPase family protein contains Pfam domain, PF00004: ATPase, AAA family; similar to mitochondrial sorting protein 1 (MSP1) (TAT-binding homolog 4)
At1G04240	yes	yes	IAA3 auxin-responsive protein / indoleacetic acid-induced protein 3 (IAA3) identical to SP|Q38822 Auxin-responsive protein IAA3 (Indoleacetic acid-induced protein 3
AT1G23080	yes	yes	PIN7, Encodes a novel component of auxin efflux that is located apically in the basal cell and is involved during embryogenesis in setting up the apical-basal axis in the embryo
AT1G29430	yes	yes	SAUR auxin-responsive family protein; FUNCTIONS IN: molecular_function unknown
AT1G29440	yes	yes	SAUR auxin-responsive family protein; FUNCTIONS IN: molecular_function unknown
AT1G29450	yes	yes	SAUR auxin-responsive family protein; FUNCTIONS IN: molecular_function unknown
AT1G70940	yes	yes	PIN3, A regulator of auxin efflux and involved in differential growth. PIN3 is expressed in gravity-sensing tissues, with PIN3 protein accumulating predominantly at the lateral cell surface. PIN3 localizes to the plasma membrane and to vesicles
AT1G72430	yes	yes	SAUR auxin-responsive protein-related
AT1G73590		yes	PIN1, Encodes an auxin efflux carrier involved in shoot and root development. It is involved in the maintenance of embryonic auxin gradients
AT1G75590	yes	yes	SAUR, auxin-responsive family protein
AT2G01420	yes	yes	PIN4, Encodes a putative auxin efflux carrier that is localized in developing and mature root meristems. It is involved in the maintenance of embryonic auxin gradients. A role for AtPIN4 in generating a sink for auxin below the quiescent center of the root meristem that is essential for auxin distribution and patterning is proposed. In the root, PIN4 is detected around the quiescent center and ce…
AT2G21210	yes	yes	SAUR, Putative auxin-regulated protein whose expression is downregulated in response to chitin oligomers
AT2G23170	yes	yes	GH3.3, T20D16.20, T20D16_20, encodes an IAA-amido synthase that conjugates Asp and other amino acids to auxin in vitro, GH3 auxin responsive promoter
AT2G23600	yes	yes	ARABIDOPSIS METHYL ESTERASE 8, Encodes a protein shown to have carboxylesterase activity, methyl salicylate esterase activity, methyl jasmonate esterase activity, and methyl IAA esterase activity in vitro. MES2 appears to be involved in MeSA hydrolysis in planta. This protein does not act on MeGA4, or MEGA9 in vitro.
AT2G33310	yes	yes	Auxin induced gene, IAA13 (IAA13)
AT2G34650	yes	yes	PINOID, Encodes a protein serine/threonine kinase that may act as a positive regulator of cellular auxin efflux, as a a binary switch for PIN polarity, and as a negative regulator of auxin signaling
AT2G38120	yes	yes	AUX1, AUXIN RESISTANT 1, Encodes an auxin influx transporter. AUX1 resides at the apical plasma membrane of protophloem cells and at highly dynamic subpopulations of Golgi apparatus and endosomes in all cell types. AUX1 action in the lateral root cap and/or epidermal cells influences lateral root initiation and positioning
AT2G47000	yes	yes	PGP4, P-GLYCOPROTEIN 4, MDR4 MULTIDRUG RESISTANCE 4, Multidrug resistance P-glycoprotein (MDR/PGP) subfamily of ABC transporters. Functions in the basipetal redirection of auxin from the root tip. Exhibits apolar plasma membrane localization in the root cap and polar localization in tissues above
AT3G02260	yes	yes	BIG, DOC1, DARK OVER-EXPRESSION OF CAB 1, TIR3, TRANSPORT INHIBITOR RESPONSE 3, UMB1, UMBRELLA 1, ASA1, ATTENUATED SHADE AVOIDANCE 1, LPR1, LOW PHOSPHATE-RESISTANT ROOT 1, CRM1 CORYMBOSA1, Calossin-like protein required for polar auxin transport
AT3G04730	yes	yes	IAA16, early auxin-induced (IAA16)
AT3G14370	yes	yes	WAG2, The WAG2 and its homolog, WAG1 each encodes protein-serine/threonine kinase that are nearly 70% identical to PsPK3 protein. All three together with CsPK3 belong to PsPK3-type kinases. At the N-terminus, all four possess a serine/threonine-rich domain. They are closely related to Arabidopsis kinases PINOID, wag1/wag2 double mutants exhibit a pronounced wavy root phenotype when grown vertical…
AT3G23030	yes	yes	IAA2, INDOLE-3-ACETIC ACID INDUCIBLE 2, auxin inducible gene expressed in the nucleus
AT3G28860	yes	yes	ATMDR11, MULTIDRUG RESISTANCE PROTEIN 11, PGP19, P-GLYCOPROTEIN 19, Belongs to the family of ATP-binding cassette (ABC) transporters. Also known as AtMDR11 and PGP19. Possibly regulates auxin-dependent responses by influencing basipetal auxin transport in the root. Acts upstream of phyA in regulating hypocotyl elongation and gravitropic response. Exerts nonredundant, partially overlapping functio…
AT4G03190	yes	yes	AFB1, AUXIN SIGNALING F BOX PROTEIN 1, GRH1, GRR1-LIKE PROTEIN 1, Encodes an F box protein belonging to the TIR1 subfamily. This protein forms SCF complexes with ASK1 and CUL1 and interacts with Aux/IAA proteins in an auxin-dependent manner. It also has sequence similarity to the yeast protein GRR1, which is involved in glucose repression
AT4G12980	yes	yes	auxin-responsive protein, putative; INVOLVED IN: multicellular organismal development; LOCATED IN: membrane
AT4G14550	yes	yes	IAA14, INDOLE-3-ACETIC ACID INDUCIBLE 14, SLR, SOLITARY ROOT, IAA14 is a member of the Aux/IAA protein family. Involved in lateral root development. Gain of function mutation decreases auxin-inducible gene expression. Protein is localized to the nucleus. Expressed in stele and root tip epidermis. Functions as a negative regulator of ARF7/19
AT4G27260	yes	yes	GH3.5, WES1, encodes an IAA-amido synthase that conjugates Asp and other amino acids to auxin in vitro. Lines carrying insertions in this gene are hypersensitive to auxin
AT4G37590	yes	yes	NPY5, NAKED PINS IN YUC MUTANTS 5, A member of the NPY gene family (NPY1/AT4G31820, NPY2/AT2G14820, NPY3/AT5G67440, NPY4/AT2G23050, NPY5/AT4G37590). Involved in auxin-mediated organogenesis
AT4G38840	yes	yes	SAUR, auxin-responsive protein, putative; FUNCTIONS IN: molecular_function unknown; INVOLVED IN: response to auxin stimulus, response to cold; LOCATED IN: plasma membrane
AT5G18010	yes	yes	SAUR, auxin-responsive protein, putative; FUNCTIONS IN: molecular_function unknown; INVOLVED IN: response to auxin stimulus
AT5G18020	yes	yes	SAUR, auxin-responsive protein, putative; FUNCTIONS IN: molecular_function unknown; INVOLVED IN: response to auxin stimulus; CONTAINS InterPro DOMAIN/s: Auxin responsive SAUR protein
AT5G18030	yes	yes	SAUR, auxin-responsive protein, putative; FUNCTIONS IN: molecular_function unknown; INVOLVED IN: response to auxin stimulus
AT5G18050	yes	yes	SAUR, auxin-responsive protein, putative; FUNCTIONS IN: molecular_function unknown; INVOLVED IN: response to auxin stimulus;
AT5G19530	yes	yes	ACL5, ACAULIS 5, Encodes a spermine synthase. Required for internode elongation and vascular development, specifically in the mechanism that defines the boundaries between veins and nonvein regions. This mechanism may be mediated by polar auxin transport. Though ACL5 has been shown to function as a spermine synthase in E. coli, an ACL5 knockout has no effect on the endogenous levels of free and c…
AT5G60450	yes	yes	ARF4, AUXIN RESPONSE FACTOR 4, Encodes a member of the ARF family of transcription factors which mediate auxin responses. ARF4 appears to have redundant function with ETT(ARF3) in specifying abaxial cell identity
AT5G67440	yes	yes	NPY3, NAKED PINS IN YUC MUTANTS 3, A member of the NPY gene family (NPY1/AT4G31820, NPY2/AT2G14820, NPY3/AT5G67440, NPY4/AT2G23050, NPY5/AT4G37590). Involved in auxin-mediated organogenesis
AT4G03400	yes	yes	GH3-10, DFL2, DWARF IN LIGHT 2, Encodes a GH3-related gene involved in red light-specific hypocotyl elongation. Analysis of sense and antisense transgenic plants suggests that DFL2 is located downstream of red light signal transduction and determines the degree of hypocotyl elongation
AT1G70710	yes	yes	endo-1,4-beta-glucanase. Involved in cell elongation.
AT1G33780	yes	yes	unknown protein; LOCATED IN: chloroplast thylakoid lumen, chloroplast
AT1G44446	yes	yes	Encodes chlorophyllide a oxygenase which converts chlorophyllide a to chlorophyllide b by catalyzing two successive hydroxylations at the 7-methyl group of chlorophyllide a
AT1G62750		yes	Nuclear encoded protein consists of the five domains conserved in EF-G proteins, with two GTP-binding sites in the first domain, and an additional transit peptide at the N-terminus. Localized in chloroplasts
AT1G67120	yes	yes	ATP binding / ATPase/ nucleoside-triphosphatase/ nucleotide binding / transcription factor binding; FUNCTIONS IN: nucleoside-triphosphatase activity, ATPase activity, transcription factor binding, nucleotide binding, ATP binding; INVOLVED IN: regulation of transcription, DNA-dependent, regulation of protein complex assembly; LOCATED IN: chloroplast envelope;
AT1G68840	yes	yes	Rav2 is part of a complex that has been named `regulator of the (H+)-ATPase of the vacuolar and endosomal membranes' (RAVE)
AT1G72810	yes	yes	threonine synthase, putative; FUNCTIONS IN: pyridoxal phosphate binding, catalytic activity, threonine synthase activity; INVOLVED IN: amino acid metabolic process, threonine biosynthetic process, metabolic process; LOCATED IN: chloroplast
AT1G73110	yes	yes	ribulose bisphosphate carboxylase/oxygenase activase, putative / RuBisCO activase, putative; FUNCTIONS IN: ATPase activity, ATP binding; LOCATED IN: chloroplast thylakoid membrane, chloroplast; EXPRESSED IN: 21 plant structures; EXPRESSED DURING: 13 growth stages; CONTAI
AT1G76080	yes	yes	ARABIDOPSIS THALIANA CHLOROPLASTIC DROUGHT-INDUCED STRESS PROTEIN OF 32 KDEncodes a thioredoxin localized in chloroplast stroma. Known as CDSP32 (CHLOROPLASTIC DROUGHT-INDUCED STRESS PROTEIN OF 32 KD)
AT2G10940	yes	yes	protease inhibitor/seed storage/lipid transfer protein (LTP) family protein; FUNCTIONS IN: lipid binding; INVOLVED IN: lipid transport; LOCATED IN: chloroplast thylakoid membrane, apoplast, chloroplast, membrane
AT2G16600	yes	yes	Encodes cytosolic cyclophilin ROC3
AT2G42690	yes	yes	lipase, putative; FUNCTIONS IN: triacylglycerol lipase activity; INVOLVED IN: lipid metabolic process; LOCATED IN: chloroplast;
AT3G11670	yes	yes	DIGALACTOSYLDIACYLGLYCEROL SYNTHASE 1, Responsible for the final assembly of galactolipids in photosynthetic membranes. Provides stability to the PS I core complex (e.g. subunits PsaD, PsaE)
AT3G26650	yes	yes	GLYCERALDEHYDE 3-PHOSPHATE DEHYDROGENASE A SUBUNIT, Encodes one of the two subunits forming the photosynthetic glyceraldehyde-3-phosphate dehydrogenase (GAPDH) and as such a constituent of the supramolecular complex with phosphoribulokinase (PRK) thought to be linked by a small peptide encoded by CP12-2
AT3G29240	yes	yes	unknown protein; FUNCTIONS IN: molecular_function unknown; INVOLVED IN: biological_process unknown; LOCATED IN: chloroplast thylakoid lumen, chloroplast
AT3G55560	yes	yes	AGF2, AT-hook protein of GA feedback 2, AT-hook protein of GA feedback 2 (AGF2); INVOLVED IN: biological_process unknown; LOCATED IN: chloroplast
AT3G56410	yes	yes	unknown protein; FUNCTIONS IN: molecular_function unknown; INVOLVED IN: biological_process unknown; LOCATED IN: chloroplast
AT4G02510	yes	yes	TOC159, TRANSLOCON AT THE OUTER ENVELOPE MEMBRANE OF CHLOROPLASTS 159, An integral membrane GTPase that functions as a transit-sequence receptor required for the import of proteins necessary for chloroplast biogenesis. Located in the outer chloroplast membrane
AT4G15560	yes	yes	DXS, 1-DEOXY-D-XYLULOSE 5-PHOSPHATE SYNTHASE, Encodes a protein with 1-deoxyxylulose 5-phosphate synthase activity involved in the MEP pathway. It is essential for chloroplast development in Arabidopsis
AT4G18480		yes	CH42, CHLORINA 42, Encodes the CHLI subunit of magnesium chelatase which is required for chlorophyll biosynthesis. All four cysteine residues of the protein form two disulfide bonds (Cys102-Cys193 and Cys354-Cys396) under oxidized conditions but are fully reduced by reduction. It was suggested that the redox state of CHLI is regulated in vivo by the change of the redox environment in the chloropl…
AT4G25990	yes	yes	CIL, chloroplast import apparatus CIA2-like. CIA2 is a transcription factor which upregulates chloroplast translocon genes
AT5G28300	yes	yes	trihelix DNA-binding protein, putative; FUNCTIONS IN: transcription factor activity; INVOLVED IN: regulation of transcription; LOCATED IN: chloroplast;
AT5G38420	yes	yes	ribulose bisphosphate carboxylase small chain 2B / RuBisCO small subunit 2B (RBCS-2B) (ATS2B); FUNCTIONS IN: ribulose-bisphosphate carboxylase activity
AT5G44510	yes	yes	Encodes TAO1 (Target of AvrB Operation), a TIR-NB-LRR protein that contributes to disease resistance induced by the Pseudomonas syringae effector AvrB.
AT5G56250	yes	yes	HAPLESS 8 (HAP8); LOCATED IN: chloroplast
At1G06230	yes	yes	DNA-binding bromodomain-containing protein contains bromodomain
At1G14490	yes	yes	DNA-binding protein-related contains similarity to DNA-binding proteins
AT2G45850	yes	yes	DNA-binding family protein; FUNCTIONS IN: DNA binding; INVOLVED IN: biological_process unknown; LOCATED IN: nucleus; EXPRESSED IN: 21 plant structures
AT3G12710	yes	yes	methyladenine glycosylase family protein; FUNCTIONS IN: DNA-3-methyladenine glycosylase I activity, catalytic activity; INVOLVED IN: DNA repair, base-excision repair
AT1G62380	yes	yes	Encodes a protein similar to 1-aminocyclopropane-1-carboxylic oxidase (ACC oxidase). Expression of the AtACO2 transcripts is affected by ethylene
AT5G25350	yes	yes	EBF2, EIN3-BINDING F BOX PROTEIN 2, Arabidopsis thaliana EIN3-binding F-box protein 2 (EBF2) mRNA. Part of the SCF complex, it is located in the nucleus and is involved in the ethylene-response pathway
AT2G16485		yes	DNA binding / nucleic acid binding / protein binding / zinc ion binding; FUNCTIONS IN: protein binding, DNA binding, zinc ion binding, nucleic acid binding; INVOLVED IN: histone modification, transcription initiation
AT1G67710	yes	yes	ARR11, F12A21.15, F12A21_15, RESPONSE REGULATOR 11 Encodes an Arabidopsis response regulator (ARR) protein that acts in concert with other type-B ARRs in the cytokinin signaling pathway
AT2G01570	yes	yes	RGA1 REPRESSOR OF GA1-3 1 , Member of the VHIID/DELLA regulatory family. Contains homopolymeric serine and threonine residues, a putative nuclear localization signal, leucine heptad repeats, and an LXXLL motif. Putative transcriptional regulator repressing the gibberellin response and integration of phytohormone signalling
At1G01140	yes	yes	identical to CBL-interacting protein kinase 9 [Arabidopsis thaliana] gi|13249117|gb|AAK16684
At1G21590	yes	yes	Arabidopsis thaliana protein kinase family protein (AT1G21590) mRNA
AT2G32700		yes	LUH, LEUNIG_HOMOLOG, Encodes a WD40 repeat and LUFS domain containing protein that is similar to LUG. Interacts physically with SEUSS and likely functions as part of a repressor complex that represses AG.
AT1G75820	yes	yes	CLAVATA1, CLV1, Putative receptor kinase with an extracellular leucine-rich domain. Controls shoot and floral meristem size, and contributes to establish and maintain floral meristem identity. Negatively regulated by KAPP (kinase-associated protein phosphatase). CLV3 peptide binds directly CLV1 ectodomain
AT3G49670	yes	yes	BAM2, BARELY ANY MERISTEM 2, Encodes a CLAVATA1-related receptor kinase-like protein required for both shoot and flower meristem function. Very similar to BAM1,with more than 85% a.a. identity. It has a broad expression pattern and is involved in vascular strand development in the leaf, control of leaf shape, size and symmetry, male gametophyte development and ovule specification and function. An…
AT1G66783	yes	yes	MICRORNA 157A, MIR157A, Encodes a microRNA that targets several SPL family members, including SPL3,4, and 5. By regulating the expression of SPL3 (and probably also SPL4 and SPL5), this microRNA regulates vegetative phase change
AT1G66795	yes	yes	MICRORNA 157B, MIR157B, Encodes a microRNA that targets several SPL family members, including SPL3,4, and 5. By regulating the expression of SPL3 (and probably also SPL4 and SPL5), this microRNA regulates vegetative phase change. MicroRNAs are regulatory RNAs
AT2G25095	yes	yes	downregulated very close to MICRORNA 156A, Encodes a microRNA that targets several SPL family members, including SPL3,4, and 5. By regulating the expression of SPL3 (and probably also SPL4 and SPL5), this microRNA regulates vegetative phase change
AT2G28056	yes		MIR172A MICRORNA 172A, Encodes a microRNA that targets several genes containing AP2 domains including AP2
AT2G40805	yes	yes	weak down, MIR319C, MICRORNA319C, Encodes a microRNA that targets several TCP family members. MicroRNAs are regulatory RNAs with a mature length of ~21-nucleotides that are processed from hairpin precursors by Dicer-like enzymes. MicroRNAs can negatively regulate gene expression by attenuating translation or by directing mRNA cleavage.Mature sequence: UUGGACUGAAGGGAGCUCCUU
AT3G18895	yes	yes	MIR418, MICRORNA418, Encodes a microRNA. MicroRNAs are regulatory RNAs with a mature length of ~21-nucleotides that are processed from hairpin precursors by Dicer-like enzymes. MicroRNAs can negatively regulate gene expression by attenuating translation or by directing mRNA cleavage. Mature sequence:TAATGTGATGATGAACTGACC
AT3G22886	yes	yes	weak down, MIR167A, MICRORNA 167A, Encodes a microRNA that targets ARF family members ARF6 and ARF8. Essential for fertility of both ovules and anthers. MicroRNAs are regulatory RNAs with a mature length of ~21-nucleotides that are processed from hairpin precursors by Dicer-like enzymes. MicroRNAs can negatively regulate gene expression by attenuating translation or by directing mRNA cleavage.Mat…
AT3G51375	yes	yes	Encodes a microRNA that targets several SCL family members. MicroRNAs are regulatory RNAs with a mature length of ~21-nucleotides that are processed from hairpin precursors by Dicer-like enzymes. MicroRNAs can negatively regulate gene expression by attenuating translation or by directing mRNA cleavage.Mature sequence: UGAUUGAGCCGCGCCAAUAUC
AT4G03445		yes	MIR447A, MICRORNA447, Encodes a microRNA that targets several 2-phosphoglycerate kinase-related family members. MicroRNAs are regulatory RNAs with a mature length of ~21-nucleotides that are processed from hairpin precursors by Dicer-like enzymes. MicroRNAs can negatively regulate gene expression by attenuating translation or by directing mRNA cleavage.Mature sequence: UUGGGGACGAGAUGUUUUGUUG
AT4G13493	yes	yes	MICRORNA850A, MIR850A, Encodes a microRNA of unknown function. MicroRNAs are regulatory RNAs with a mature length of ~21-nucleotides that are processed from hairpin precursors by Dicer-like enzymes. MicroRNAs can negatively regulate gene expression by attenuating translation or by directing mRNA cleavage. Mature sequence: UAAGAUCCGGACUACAACAAAG
AT4G17788		yes	MIR160B, MICRORNA160B, Encodes a microRNA that targets several ARF family members (ARF10, ARF16, ARF17). MicroRNAs are regulatory RNAs with a mature length of ~21-nucleotides that are processed from hairpin precursors by Dicer-like enzymes. MicroRNAs can negatively regulate gene expression by attenuating translation or by directing mRNA cleavage.Mature sequence: UGCCUGGCUCCCUGUAUGCCA
AT4G23713	yes	yes	MIR319A, MICRORNA 319A, Encodes a microRNA that targets several TCP family members. MicroRNAs are regulatory RNAs with a mature length of ~21-nucleotides that are processed from hairpin precursors by Dicer-like enzymes. MicroRNAs can negatively regulate gene expression by attenuating translation or by directing mRNA cleavage.Mature sequence: UUGGACUGAAGGGAGCUCCCU
AT4G31877	yes	yes	MIR156C, Encodes a microRNA that targets several SPL family members, including SPL3,4, and 5. By regulating the expression of SPL3 (and probably also SPL4 and SPL5), this microRNA regulates vegetative phase change. MicroRNAs are regulatory RNAs with a mature length of ~21-nucleotides that are processed from hairpin precursors by Dicer-like enzymes. MicroRNAs can negatively regulate gene expressio…
AT5G43603	yes	yes	not extreme, MIR166F, MICRORNA 166F, Encodes a microRNA that targets several HD-ZIPIII family members including PHV, PHB, REV, ATHB-8, and ATHB-15. MicroRNAs are regulatory RNAs with a mature length of ~21-nucleotides that are processed from hairpin precursors by Dicer-like enzymes. MicroRNAs can negatively regulate gene expression by attenuating translation or by directing mRNA cleavage.Mature s…
AT5G14210	yes	yes	leucine-rich repeat transmembrane protein kinase, putative; FUNCTIONS IN: protein serine/threonine kinase activity, protein kinase activity, ATP binding; INVOLVED IN: transmembrane receptor protein tyrosine kinase signaling pathway, protein amino acid phosphorylation; LOCATED IN: mitochondrion
At1Gnogene	yes	yes	not annotated 300 bp
At1Gnogene2	yes	yes	unannotated region
At1Gnogene3	yes	yes	unannotated region
AT1Gnogene4			region down, as genes
AT2Gnogene0	yes	yes	1024 to 1,664
AT2Gnogene	yes	yes	3605656 to 3607074 distinct sector not annotated down
AT3Gnogene	yes	yes
AT4Gnogene	yes	yes	4:7,890,387-7,891,274
AT5Gnogene1	yes	yes	11687524 to 11,688,913, evtl close to centromere
AT2G10763	yes	yes
AT2G24761	yes	yes	pseudogene of self-incompatibility protein-related protein
AT3G05120	yes	yes	ATGID1A, GA INSENSITIVE DWARF1A, Encodes a gibberellin (GA) receptor ortholog of the rice GA receptor gene (OsGID1). Has GA-binding activity, showing higher affinity to GA4. Interacts with DELLA proteins in vivo in the presence of GA4. The DELLA region alone can interact with GID1A in GA-dependent manner in a Y2H assay
AT5G61960	yes	yes	AML1, ARABIDOPSIS MEI2-LIKE PROTEIN 1, A member of mei2-like gene family, predominantly plant-based family of genes encoding RNA binding proteins with characteristic presence of a highly conserved RNA binding motif first described in the mei2 gene of the fission yeast S. pombe. In silico analyses reveal nine mei2 -like genes in A. thaliana. They were grouped into four distinct clades, based on ov…
AT3G04740		yes	SWP, STRUWWELPETER, ATMED14, ARABIDOPSIS MEDIATOR COMPONENTS 14, encodes a protein with similarities to subunits of the Mediator complex, required for RNA polymerase II recruitment at target promoters in response to specific activators. Lines carrying loss of function mutations in the gene have reduced cell numbers in aerial organs. On the other hand, lines overexpressing the gene have increased …
AT1G19840	yes	yes	auxin-responsive family protein; similar to auxin-responsive family protein
AT3G15570	yes	yes	phototropic-responsive NPH3 family protein; FUNCTIONS IN: signal transducer activity; INVOLVED IN: response to light stimulus
At1G18000	yes	yes	expressed protein contains 11 transmembrane domains;
AT1G36610	yes	yes	transposable_element_gene, transposable element gene; gypsy-like retrotransposon family, has a 9.1e-283 P-value blast match to GB:AAD27547 polyprotein (Gypsy_Ty3-element) (Oryza sativa subsp. indica)
AT2G09800	yes	yes	transposable element gene; copia-like retrotransposon family, has a 1.8e-162 P-value blast match to GB:AAA57005 Hopscotch polyprotein (Ty1_Copia-element) (Zea mays)
AT2G10910	yes	yes	transposable element gene; non-LTR retrotransposon family (LINE)
AT2G14190	yes	yes	transposable element gene; gypsy-like retrotransposon family (Athila
AT5G04235		yes	transposable element gene; non-LTR retrotransposon family (LINE), has a 6.2e-38 P-value blast match to GB:NP_038602 L1 repeat, Tf subfamily, member 18
AT1G33240	yes	yes	Encodes a plant transcriptional activator that contains two separate, but similar, trihelix DNA-binding domains, similar to GT-2. Gene is expressed in all aerial parts of the plant, with higher level of expression in siliques
At1G01060		yes	myb family transcription factor contains Pfam profile: PF00249 myb-like DNA-binding domain; identical to cDNA LATE ELONGATED HYPOCOTYL MYB transcription factor GI:3281845
At1G05380	yes	yes	PHD finger transcription factor, putative
At1G06070	yes	yes	Arabidopsis thaliana mRNA for bZip transcription factor AtbZip69
At1G07530		yes	scarecrow-like transcription factor 14 (SCL14)
AT1G07640	yes	yes	A member of the DOF transcription factors. Prominently expressed in the phloem of leaves and other organs.
AT1G08010	yes	yes	zinc finger (GATA type) family protein; Identical to GATA transcription factor 6 (GATA6)
At1G09060	yes	yes	transcription factor jumonji (jmjC), Arabidopsis thaliana mRNA for GF14 Kappa isoform
At1G13260	yes	yes	Arabidopsis thaliana RAV1 (Related to ABI3/VP1 1); DNA binding / transcription factor
At1G19220	yes	yes	ARF19 auxin response factor
At1G21910	yes	yes	AP2 domain-containing transcription factor family protein similar to TINY GB:CAA64359 GI:1246403 from [Arabidopsis thaliana]
At1G25550	yes	yes	myb family transcription factor
At1G25560	yes	yes	Encodes a member of the RAV transcription factor family that contains AP2 and B3 binding domains. Involved in the regulation of flowering under long days. Loss of function results in early
AT1G28310	yes	yes	Dof-type zinc finger domain-containing protein; FUNCTIONS IN: transcription factor activity, DNA binding; INVOLVED IN: regulation of transcription; CONTAINS InterPro DOMAIN/s: Zinc finger, Dof-type
AT1G28460	yes	yes	AGAMOUS-LIKE 59 (AGL59); FUNCTIONS IN: transcription factor activity, DNA binding; INVOLVED IN: regulation of transcription, DNA-dependent; LOCATED IN: nucleus; CONTAINS InterPro DOMAIN/s: Transcription factor, MADS-box
AT1G29160	yes	yes	Dof-type zinc finger domain-containing protein; FUNCTIONS IN: transcription factor activity, DNA binding; INVOLVED IN: regulation of transcription
AT1G36060	yes	yes	encodes a member of the DREB subfamily A-6 of ERF/AP2 transcription factor family.
AT1G49130	yes	yes	zinc finger (B-box type) family protein; FUNCTIONS IN: transcription factor activity
AT1G53230	yes	yes	Encodes a member of a recently identified plant transcription factor family that includes Teosinte branched 1, Cycloidea 1, and proliferating cell nuclear antigen (PCNA) factors, PCF1 and 2. Regulated by miR319. Involved in heterchronic regulation of leaf differentiation.
AT1G56010	yes	yes	Encodes a transcription factor involved in shoot apical meristem formation and auxin-mediated lateral root formation. The gene is thought not to be involved in stress responses (NaCl, auxins, ethylene). NAC1 (NAC1)
AT1G61660	yes	yes	basic helix-loop-helix (bHLH) family protein
AT1G66140	yes	yes	ZFP4, Encodes a zinc finger protein containing only a single zinc finger.
AT1G68130	yes	yes	Arabidopsis thaliana Indeterminate(ID)-Domain 14 (AtIDD14); FUNCTIONS IN: transcription factor activity, zinc ion binding, nucleic acid binding
AT1G68520	yes	yes	zinc finger (B-box type) family protein; FUNCTIONS IN: transcription factor activity, zinc ion binding; INVOLVED IN: regulation of transcription
AT1G71030	yes	yes	Encodes a putative myb family transcription factor. In contrast to most other myb-like proteins its myb domain consists of a single repeat. A proline-rich region potentially involved in transactivation is found in the C-terminal part of the protein. Its transcript accumulates mainly in leaves
AT1G74660	yes	yes	Mini Zinc Finger1. Constitutive overexpression of MIF1 caused dramatic developmental defects, seedlings were non-responsive to gibberellin (GA) for cell tielongation, hypersensitive to the GA synthesis inhibitor paclobutrazol (PAC) and abscisic acid (ABA), and hyposensitive to auxin, brassinosteroid and cytokinin, but normally responsive to ethylene
AT1G75410	yes	yes	BEL1-LIKE HOMEODOMAIN 3, BEL1-like homeodomain 3 (BLH3)
AT1G77640	yes	yes	encodes a member of the DREB subfamily A-5 of ERF/AP2 transcription factor family. The protein contains one AP2 domain. There are 15 members in this subfamily including RAP2.1, RAP2.9 and RAP2.10
AT1G79700	yes	yes	ovule development protein, putative; FUNCTIONS IN: transcription factor activity, DNA binding; INVOLVED IN: organ morphogenesis, regulation of transcription, DNA-dependent
AT2G04038	yes	yes	AtbZIP48, Arabidopsis thaliana basic leucine-zipper 48
AT2G16400	yes	yes	BLH7 bell1-like homeodomain 7, bell1-like homeodomain 7 (BLH7); FUNCTIONS IN: transcription factor activity, DNA binding; INVOLVED IN: regulation of transcription,
AT2G18060	yes	yes	VND1 VASCULAR RELATED NAC-DOMAIN PROTEIN 1, Encodes a NAC-domain transcription factor. Expressed in the vascular tissue
AT2G18300	yes	yes	basic helix-loop-helix (bHLH) family protein; FUNCTIONS IN: transcription factor activity; INVOLVED IN: response to cytokinin stimulus, regulation of transcription
AT2G23760		yes	BLH4 BEL1-LIKE HOMEODOMAIN 4, Encodes a member of the BEL family of homeodomain proteins. Plants doubly mutant for saw1/saw2 (blh2/blh4) have serrated leaves. BP is expressed in the serrated leaves, therefore saw2 and saw1 may act redundantly to repress BP in leaves.
AT2G26580	yes	yes	YABBY5 (YAB5); FUNCTIONS IN: transcription factor activity,
AT2G28200	yes	yes	nucleic acid binding / transcription factor/ zinc ion binding
AT2G28510	yes	yes	Dof-type zinc finger domain-containing protein
AT2G28550	yes	yes	RAP2.7 RELATED TO AP2.7
AT2G31070	yes	yes	tcp10, TCP domain protein 10
AT2G34710	yes	yes	PHB, PHABULOSA, Dominant PHB mutations cause transformation of abaxial leaf fates into adaxial leaf fates. Encodes a member of HD-Zip family which contains homeodomain-leucine zipper domains and domain similar to a mammalian sterol binding domain. Has overlapping functions with PHAVOLUTA, REVOLUTA and CORONA
AT2G36400		yes	AtGRF3, GROWTH-REGULATING FACTOR 3, Growth regulating factor encoding transcription activator. One of the nine members of a GRF gene family, containing nuclear targeting domain. Mutants result in smaller leaves indicating the role of the gene in leaf development. Expressed in root, shoot and flower
AT2G41710	yes	yes	ovule development protein, putative; FUNCTIONS IN: transcription factor activity, DNA binding; INVOLVED IN: regulation of transcription,
AT2G42280	yes	yes	basic helix-loop-helix (bHLH) family protein; FUNCTIONS IN: transcription factor activity, DNA binding; INVOLVED IN: regulation of transcription
AT2G42380	yes	yes	ATBZIP34, Encodes a member of the BZIP family of transcription factors. Forms heterodimers with the related protein AtbZIP61. Binds to G-boxes in vitro and is localized to the nucleus in onion epidermal cells
AT2G43140	yes	yes	DNA binding / transcription factor; FUNCTIONS IN: transcription factor activity, DNA binding; INVOLVED IN: regulation of transcription
AT3G01970	yes	yes	member of WRKY Transcription Factor; Group I
AT3G02170	yes	yes	LNG2, LONGIFOLIA2, Encodes LONGIFOLIA2 (LNG2). Regulates leaf morphology by promoting cell expansion in the leaf-length direction. The LNG2 homologue LNG1 (At5g15580)
AT3G04070	yes	yes	anac047, Arabidopsis NAC domain containing protein 47, Arabidopsis NAC domain containing protein 47 (anac047); FUNCTIONS IN: transcription factor activity; INVOLVED IN: multicellular organismal development, regulation of transcription
AT3G06590	yes	yes	transcription factor; FUNCTIONS IN: transcription factor activity; INVOLVED IN: regulation of transcription; LOCATED IN: nucleus, chloroplast;
AT3G06880	yes	yes	nucleotide binding; FUNCTIONS IN: nucleotide binding; LOCATED IN: cellular_component unknown; CONTAINS InterPro DOMAIN/s: WD40 repeat-like
AT3G10910	yes	yes	zinc finger (C3HC4-type RING finger) family protein; FUNCTIONS IN: protein binding, zinc ion binding; CONTAINS InterPro DOMAIN/s: Zinc finger, RING-type
AT3G24870	yes	yes	DNA binding; FUNCTIONS IN: DNA binding; LOCATED IN: apoplast; EXPRESSED IN: male gametophyte, cultured cell, pollen tube; EXPRESSED DURING: M germinated pollen stage; CONTAINS InterPro DOMAIN/s: HSA (InterPro:IPR006562), SANT, DNA-binding (InterPro:IPR001005), Homeodomain-like (
AT3G43430	yes	yes	zinc finger (C3HC4-type RING finger) family protein; FUNCTIONS IN: protein binding, zinc ion binding; EXPRESSED IN: 11 plant structures; EXPRESSED DURING: 4 anthesis, petal differentiation and expansion stage; CONTAINS InterPro DOMAIN/s: Zinc finger, RING-type (InterPro:IPR001841), Zinc finger, RING/FYVE/PHD-type
AT3G45260	yes	yes	zinc finger (C2H2 type) family protein; FUNCTIONS IN: transcription factor activity, zinc ion binding, nucleic acid binding; INVOLVED IN: regulation of transcription
AT3G50650	yes	yes	scarecrow-like transcription factor 7 (SCL7); FUNCTIONS IN: transcription factor activity; INVOLVED IN: regulation of transcription
AT3G58120	yes	yes	ATBZIP61, Encodes a member of the BZIP family of transcription factors. Forms heterodimers with the related protein AtbZIP34. Binds to G-boxes in vitro and is localized to the nucleus in onion epidermal cells
AT4G24060	yes	yes	Dof-type zinc finger domain-containing protein; FUNCTIONS IN: transcription factor activity
AT4G24660	yes	yes	ATHB22, HOMEOBOX PROTEIN 22, HOMEOBOX PROTEIN 22 (ATHB22); FUNCTIONS IN: transcription factor activity, DNA binding; INVOLVED IN: embryonic development ending in seed dormancy
AT4G30200	yes	yes	VEL1, VERNALIZATION5/VIN3-LIKE, Encodes a protein with similarity to VRN5 and VIN3.Contains both a fibronectin III and PHD finger domain. VEL1 is a part of a polycomb repressive complex (PRC2) that is involved in epigenetic silencing of the FLC flowering locus
AT4G35270	yes	yes	RWP-RK domain-containing protein; FUNCTIONS IN: transcription factor activity; INVOLVED IN: regulation of transcription; CONTAINS InterPro DOMAIN/s: Octicosapeptide/Phox/Bem1p (InterPro:IPR000270), Plant regulator RWP-RK (InterPro:IPR003035); BEST Arabidopsis thaliana protein match is: RWP-RK domain-containing protein
AT4G38900	yes	yes	bZIP protein; FUNCTIONS IN: transcription factor activity, DNA binding; INVOLVED IN: regulation of transcription, DNA-dependent; LOCATED IN: nucleus
AT4G39070	yes	yes	zinc finger (B-box type) family protein; FUNCTIONS IN: transcription factor activity, zinc ion binding; INVOLVED IN: response to chitin, regulation of transcription
AT4G40060	yes	yes	ATHB16, ARABIDOPSIS THALIANA HOMEOBOX PROTEIN 16, Encodes a homeodomain leucine zipper class I (HD-Zip I) protein
AT5G08520	yes	yes	myb family transcription factor; FUNCTIONS IN: transcription factor activity, DNA binding; INVOLVED IN: regulation of transcription
AT5G09850	yes	yes	transcription elongation factor-related; FUNCTIONS IN: protein binding, transcription regulator activity, DNA binding; INVOLVED IN: transcription; LOCATED IN: cytosol
AT5G15150	yes	yes	ATHB-3, ARABIDOPSIS THALIANA HOMEOBOX 3,
AT5G15580	yes	yes	LNG1, LONGIFOLIA1, Encodes LONGIFOLIA1 (LNG1). Regulates leaf morphology by promoting cell expansion in the leaf-length direction. The LNG1 homologue LNG2 (At3g02170) has similar function.
AT5G25190	yes	yes	encodes a member of the ERF (ethylene response factor) subfamily B-6 of ERF/AP2 transcription factor family. The protein contains one AP2 domain. There are 12 members in this subfamily including RAP2.11
AT5G28770	yes	yes	AtbZIP63, Arabidopsis thaliana basic leucine zipper 63, bZIP protein BZO2H3 mRNA, partial cds
AT5G44260	yes	yes	zinc finger (CCCH-type) family protein; FUNCTIONS IN: transcription factor activity, nucleic acid binding
AT5G47370	yes	yes	HAT2, homeobox-leucine zipper genes induced by auxin, but not by other phytohormones. Plays opposite roles in the shoot and root tissues in regulating auxin-mediated morphogenesis
AT5G49700	yes	yes	DNA-binding protein-related; INVOLVED IN: biological_process unknown; EXPRESSED IN: shoot apex, embryo, inflorescence meristem;
AT5G53210	yes	yes	SPCH, SPEECHLESS, Encodes a basic helix-loop-helix (bHLH) transcription factor that is necessary and sufficient for the asymmetric divisions that establish the stomatal lineage in Arabidopsis thaliana. Expression of SPCH in young epidermal cells allows these cells to make asymmetric divisions. SPCH is a substrate of a kinase MPK3 and MPK6
AT5G58900	yes	yes	myb family transcription factor; FUNCTIONS IN: transcription factor activity, DNA binding; INVOLVED IN: regulation of transcription
AT5G59780	yes	yes	MYB59, myb domain protein 59, Encodes a putative transcription factor (MYB59)
AT5G60970	yes	yes	TCP5, TEOSINTE BRANCHED1, CYCLOIDEA AND PCF TRANSCRIPTION FACTOR 5, TCP gene involved in heterochronic control of leaf differentiation
AT5G61420	yes	yes	MYB28, myb domain protein 28, HAG1, HIGH ALIPHATIC GLUCOSINOLATE 1, Encodes a nuclear localized member of the MYB transcription factor family. Involved in positive regulation of aliphatic glucosinolate biosynthesis.Expression is induced by touch, wounding and glucose
AT5G61590	yes	yes	encodes a member of the ERF (ethylene response factor) subfamily B-3 of ERF/AP2 transcription factor family. The protein contains one AP2 domain. There are 18 members in this subfamily including ATERF-1, ATERF-2, AND ATERF-5.
AT5G62940	yes	yes	Dof-type zinc finger domain-containing protein; FUNCTIONS IN: transcription factor activity, DNA binding; INVOLVED IN: regulation of transcription
AT5G63160		yes	bt1, BTB and TAZ domain protein 1, BTB and TAZ domain protein. Short-lived nuclear-cytoplasmic protein targeted for degradation by the 26S proteosome pathway. Acts redundantly with BT2 and BT3 during female gametophyte development.
AT5G67190	yes	yes	encodes a member of the DREB subfamily A-5 of ERF/AP2 transcription factor family. The protein contains one AP2 domain. There are 16 members in this subfamily including RAP2.1, RAP2.9 and RAP2.10
AT5G67300	yes	yes	ATMYB44, ARABIDOPSIS THALIANA MYB DOMAIN PROTEIN 44, MYBR1, MYB DOMAIN PROTEIN R1, Member of the R2R3 factor MYB gene family involved in mediating plant responses to a variety of abiotic stimiuli.
At1g14510	yes	yes	PHD finger family protein contains
AT1G50600	yes	yes	Encodes a scarecrow-like protein (SCL5). Member of GRAS gene family
AT3G02140	yes	yes	AFP4, ABI FIVE BINDING PROTEIN 4, Encodes a protein that acts in the nucleus and is an important negative regulator of ABA and salt stress responses, and could play a critical role in controlling root elongation, floral initiation and starch degradation.
AT5G03150	yes	yes	JKD, JACKDAW, JKD is a nuclear-localized putative transcription factor with three zinc finger domains. jkd mutants show a number of root patterning defects including ectopic periclinal divisions in the cortex, increased cell numbers in the cortical and epidermal layers, a disrupted QC marker expression pattern, and disorganized QC and columella cells. jkd mutants also have a reduced number of mer…
AT5G61270	yes	yes	PIF7, PHYTOCHROME-INTERACTING FACTOR7, Basic helix-loop-helix (bHLH) phytochrome interacting factor. Interacts specifically with the far-red light–absorbing Pfr form of phyB through a conserved domain called the active phyB binding motif. Upon light exposure, PIF7 rapidly migrates to intranuclear speckles, where it colocalizes with phyB. Role as negative regulator of phyB-mediated seedling deetio…
AT2G42870	yes	yes	PAR1, PHY RAPIDLY REGULATED 1, Encodes PHYTOCHROME RAPIDLY REGULATED1 (PAR1), an atypical basic helix-loop-helix (bHLP) protein. Closely related to PAR2 (At3g58850). Up regulated after simulated shade perception. Acts in the nucleus to control plant development and as a negative regulator of shade avoidance response. Functions as transcriptional repressor of auxin-responsive genes SAUR15 (AT4G388…
AT1G06050	yes	yes	unknown protein [Arabidopsis thaliana]
At1G10150	yes	yes	unknown protein [Arabidopsis thaliana], expressed
At1G12020	yes	yes	expressed protein
At1G12120		yes	expressed protein
AT1G27670	yes	yes	unknown protein; FUNCTIONS IN: molecular_function unknown
AT1G33860	yes	yes	unknown protein
AT1G35350	yes	yes	unknown ... LOCATED IN: integral to membrane; EXPRESSED IN: 18 plant structures; EXPRESSED DURING: 9 growth stages; CONTAINS InterPro DOMAIN/s: EXS, C-terminal
AT1G40104	yes	yes	unknown, added to annotation 2009
AT1G50630	yes	yes	unknown
AT1G55360	yes	yes	unknown protein
AT1G62422	yes	yes	unknown protein, potentially plant specific
AT1G64570	yes	yes	unknown
AT1G66840	yes	yes	INVOLVED IN: biological_process unknown;
AT1G66940	yes	yes	protein kinase-related;
AT1G67040	yes	yes
AT1G67050	yes	yes
AT1G69160	yes	yes
AT1G69760	yes	yes
AT1G70530	yes	yes	protein kinase family protein; FUNCTIONS IN: kinase activity; INVOLVED IN: protein amino acid phosphorylation
AT1G80180	yes	yes
AT2G07981	yes	yes
AT2G08986	yes	yes
AT2G15960	yes	yes
AT2G17550	yes	yes
AT2G22125		yes	plasma membrane located
AT2G23790	yes	yes
AT2G25565	yes	yes
AT2G25570	yes	yes
AT2G28400	yes	yes
AT2G30990	yes	yes
AT2G31110	yes		endomembrane system
AT2G34510	yes	yes	embryo growth
AT2G36480	yes	yes	zinc finger (C2H2-type) family protein; FUNCTIONS IN: zinc ion binding; INVOLVED IN: biological_process unknown
AT2G38310	yes	yes
AT2G39360	yes	yes	protein kinase family protein
AT2G39980	yes	yes	transferase family protein; FUNCTIONS IN: transferase activity, transferring acyl groups other than amino-acyl groups, transferase activity
AT2G41230	yes	yes
AT3G04210	yes	yes	disease resistance protein (TIR-NBS class), putative
AT3G05900	yes	yes	neurofilament protein-related; FUNCTIONS IN: molecular_function unknown; INVOLVED IN: biological_process unknown;
AT3G06070	yes	yes
AT3G06080	yes	yes
AT3G15450	yes	yes
AT3G27390	yes	yes	unknown protein; FUNCTIONS IN: molecular_function unknown; INVOLVED IN: biological_process unknown; LOCATED IN: plasma membrane
AT3G29140	yes	yes	unknown protein; FUNCTIONS IN: molecular_function unknown; INVOLVED IN: biological_process unknown; LOCATED IN: endomembrane system
AT3G46150	yes	yes
AT3G48200	yes	yes	unknown protein; FUNCTIONS IN: molecular_function unknown; INVOLVED IN: biological_process unknown; LOCATED IN: endomembrane system
AT3G53540	yes	yes	unknown protein; LOCATED IN: plasma membrane
AT3G61210	yes	yes	embryo-abundant protein-related; LOCATED IN: cellular_component unknown
AT4G13495		yes
AT4G15080	yes	yes	zinc finger (DHHC type) family protein; FUNCTIONS IN: zinc ion binding; INVOLVED IN: biological_process unknown
AT4G16410	yes	yes	unknown protein; FUNCTIONS IN: molecular_function unknown; INVOLVED IN: biological_process unknown
AT4G16515	yes	yes	unknown protein; FUNCTIONS IN: molecular_function unknown; LOCATED IN: endomembrane system;
AT4G16980	yes	yes	arabinogalactan-protein family; INVOLVED IN: biological_process unknown; LOCATED IN: endomembrane system
AT4G17245	yes	yes	zinc finger (C3HC4-type RING finger) family protein; FUNCTIONS IN: protein binding, zinc ion binding; EXPRESSED IN: 19 plant structures
AT4G17330	yes	yes	gene of unknown function expressed in seedlings, flower buds and stems
AT4G22190	yes	yes
AT4G25620	yes	yes	hydroxyproline-rich glycoprotein family protein; FUNCTIONS IN: molecular_function unknown; INVOLVED IN: biological_process unknown
AT4G28080	yes	yes	binding; FUNCTIONS IN: binding; EXPRESSED IN: 22 plant structures
AT4G31351	yes	yes
AT4G32460	yes	yes	FUNCTIONS IN: molecular_function unknown; INVOLVED IN: biological_process unknown; LOCATED IN: plant-type cell wall
AT4G35240	yes	yes	unknown protein; INVOLVED IN: N-terminal protein myristoylation; LOCATED IN: plasma membrane
AT5G11000	yes	yes	unknown protein; FUNCTIONS IN: molecular_function unknown; INVOLVED IN: biological_process unknown; LOCATED IN: plasma membrane
AT5G11070	yes	yes	unknown protein; FUNCTIONS IN: molecular_function unknown; INVOLVED IN: biological_process unknown; LOCATED IN: cellular_component unknown
AT5G11090	yes	yes	serine-rich protein-related; FUNCTIONS IN: molecular_function unknown; INVOLVED IN: biological_process unknown
AT5G12010	yes	yes	unknown protein; INVOLVED IN: response to salt stress; LOCATED IN: chloroplast, plasma membrane, membrane
AT5G12050	yes	yes	unknown protein; FUNCTIONS IN: molecular_function unknown; INVOLVED IN: biological_process unknown; LOCATED IN: cellular_component unknown
AT5G22310	yes	yes	unknown protein; FUNCTIONS IN: molecular_function unknown; INVOLVED IN: biological_process unknown;
AT5G50150	yes	yes	unknown protein; FUNCTIONS IN: molecular_function unknown; INVOLVED IN: biological_process unknown;
AT5G52900	yes	yes	unknown protein; FUNCTIONS IN: molecular_function unknown; INVOLVED IN: biological_process unknown
AT5G56240	yes	yes	INVOLVED IN: biological_process unknown
AT5G62170	yes	yes
AT2G01950	yes	yes	BRI1-LIKE 2, Encodes a leucine rich repeat receptor kinase and associated with provascular/procambial cells. Similar to BRI, brassinosteroid receptor protein
AT1G75100	yes	yes	Contains a J-domain at the C-terminus which is similar to the J-domain of auxilin, a clathrin-uncoating factor in cow, yeast and worm. Arabidopsis contains 6 other proteins similar to auxilin. Expressed in leaves and stems, but not in roots. Localized in the cytoplasm. Required for the chloroplast accumulation response, but not for the avoidance response. No molecular function known
AT3G11130		yes	clathrin heavy chain, putative; FUNCTIONS IN: protein binding, structural molecule activity, binding; INVOLVED IN: intracellular protein transport, vesicle-mediated transport
At1G01120	yes	yes	Arabidopsis thaliana mRNA for putative fatty acid elongase 3-ketoacyl-CoA synthase 1
At1G01300	yes	yes	Arabidopsis thaliana chloroplast nucleoid DNA binding protein, putative
At1G01320	yes	yes	Arabidopsis thaliana tetratricopeptide repeat (TPR)-containing protein
At1G01320	yes	yes	Arabidopsis thaliana tetratricopeptide repeat (TPR)-containing protein
At1G01390	yes	yes	Arabidopsis thaliana Putative UTP-glucose glucosyltransferase
At1G01490	yes	yes	Arabidopsis thaliana unknown protein (At1g01490) mRNA, complete cds
At1G01830		yes	armadillo/beta-catenin repeat family protein armadillo/beta-catenin-like repeats
At1G01960		yes	guanine nucleotide exchange family protein similar to guanine nucleotide exchange factor
At1G02475	yes	yes	Arabidopsis thaliana unknown protein (At1g02475) mRN
At1G02610	yes	yes	zinc finger (C3HC4-type RING finger) family protein; similar to PIT1 (PITCHOUN 1), protein binding / zinc ion binding [Arabidopsis thaliana] (TAIR:AT4G02075.1)
At1G02620	yes	yes	GTP-binding protein (SAR1A) identical to GTP-binding protein Sar1 (SP:O04834) [Arabidopsis thaliana]
At1G02660		yes	lipase class 3 family protein
At1G03090	yes	yes	methylcrotonyl-CoA carboxylase alpha chain, mitochondrial / 3-methylcrotonyl-CoA carboxylase 1 (MCCA)
At1G03130	yes	yes	Arabidopsis thaliana clone C00070 (e) putative photosystem I reaction center subunit II precursor (At1g03130) mRNA, complete cds
At1G03140	yes	yes	splicing factor Prp18 family protein
At1G03440	yes	yes	leucine-rich repeat family protein contains leucine rich-repeat domains
At1G03870	yes	yes	fasciclin-like arabinogalactan-protein (FLA9) identical to gi_13377784_gb_AAK20861
At1G04120	yes	yes	ABC transporter family protein Strong similarity to MRP-like ABC transporter gb|U92650 from A. thaliana
At1G04400	yes	yes	Arabidopsis thaliana clone U19559 putative cryptochrome 2 apoprotein, blue light photoreceptor (PHH1) 97% identical to photolysase (PHH1)
At1G04860		yes	ubiquitin-specific protease 2 (UBP2) identical
At1G05140	yes	yes	membrane-associated zinc metalloprotease, putative similar to Hypothetical zinc metalloprotease
At1G05480	yes	yes	Arabidopsis thaliana CHR31 (chromatin remodeling 31); ATP binding / DNA binding / helicase/ nucleic acid binding
At1G05570	yes	yes	Arabidopsis thaliana CALS1 (CALLOSE SYNTHASE 1); transferase, transferring glycosyl groups (CALS1)
At1G06040	yes	yes	zinc finger (B-box type) family protein, Arabidopsis thaliana putative salt-tolerance protein (At1g06040) mRNA
At1G06150	yes	yes	Arabidopsis thaliana EMB1444 (EMBRYO DEFECTIVE 1444)
At1G06950		yes	Arabidopsis thaliana ATTIC110/TIC110 (TRANSLOCON AT THE INNER ENVELOPE MEMBRANE OF CHLOROPLASTS 110) (ATTIC110/TIC110)
At1G07110	yes	yes	fructose-6-phosphate 2-kinase / fructose-2,6-bisphosphatase (F2KP) identical to fructose-6-phosphate 2-kinase/fructose-2,6-bisphosphatase (F2KP) [Arabidopsis thaliana] GI:13096098
At1G07320	yes	yes	Arabidopsis thaliana RPL4 (ribosomal protein L4); poly(U) binding / structural constituent of ribosome (RPL4) mRNA, complete cds
At1G07920	yes	yes	elongation factor 1-alpha / EF-1-alpha identical to GB:CAA34456 from [Arabidopsis thaliana]
At1G08060	yes	yes	MOM1 identical to MOM1 (mutation in a 'Morpheus molecule')
At1G09570	yes	yes	phytochrome A (PHYA)
At1G10550	yes	yes	xyloglucan:xyloglucosyl transferase, putative / xyloglucan endotransglycosylase, putative / endo-xyloglucan transferase, putative similar to endoxyloglucan transferase related protein
At1G10740	yes	yes	expressed protein, putative lipase
At1G11260	yes	yes	glucose transporter (STP1) nearly identical to glucose transporter GB:P23586 SP|P23586 from [Arabidopsis thaliana]
At1G11330	yes	yes	S-locus lectin protein kinase family protein contains Pfam domains, PF00954: S-locus glycoprotein family
At1G13245	yes	yes	Arabidopsis thaliana DVL4 mRNA
At1G14170	yes	yes	Arabidopsis thaliana KH domain-containing protein
At1G14740	yes	yes	Arabidopsis thaliana Unknown protein
At1G15690	yes	yes	pyrophosphate-energized vacuolar membrane proton pump / pyrophosphate-energized inorganic pyrophosphatase (AVP-3) identical to pyrophosphate-energized vacuolar membrane proton pump (pyrophosphate-energized inorganic pyrophosphatase)
At1G17560	yes	yes	Arabidopsis thaliana HLL (HUELLENLOS); structural constituent of ribosome (HLL) mRNA, ribosomal protein L14 family protein similar to GB:Z98756 from (Mycobacterium leprae)
At1G17990	yes	yes	Arabidopsis thaliana clone C00076 (f) putative 12-oxophytodienoate reductase (At1g17990) mRNA, complete cds.
At1G18270		yes	ketose-bisphosphate aldolase class-II family protein low similarity to KbaY (tagatose-1,6-bisphosphate aldolase) [Escherichia coli]
At1G18620	yes	yes	expressed protein
AT1G19350	yes	yes	BES1, BRASSINAZOLE-RESISTANT 2, BRI1-EMS-SUPPRESSOR 1,
At1G19715		yes	jacalin lectin family protein similar to agglutinin [Castanea crenata] GI:25528883; contains Pfam profile PF01419: Jacalin-like lectin domain
At1G20620	yes	yes	catalase 3 (SEN2) almost identical to catalase 3
At1G21310	yes	yes	Arabidopsis thaliana ATEXT3 (EXTENSIN 3); structural constituent of cell wall (ATEXT3)
At1G21680	yes	yes	expressed protein similar to TolB protein precursor (SP:Q9ZDM5)
AT1G21820	yes	yes	similar to unknown protein
At1G21920	yes	yes	MORN (Membrane Occupation and Recognition Nexus) repeat-containing protein /phosphatidylinositol-4-phosphate 5-kinase-related similar to phosphatidylinositol-4-phosphate 5-kinase AtPIP5K1 [Arabidopsis thaliana] GI:3702691
At1G22570	yes	yes	proton-dependent oligopeptide transport (POT) family protein contains Pfam profile: PF00854 POT family
At1G22710		yes	sucrose transporter / sucrose-proton symporter (SUC2) nearly identical to sucrose-proton symporter SUC2
At1G23090	yes	yes	sulfate transporter, putative similar to sulfate transporter [Arabidopsis thaliana] GI:2285885
At1G26630	yes	yes	eukaryotic translation initiation factor 5A, putative / eIF-5A, putative strong similariy to SP|Q9AXQ6 Eukaryotic translation initiation factor 5A-1 (eIF-5A 1)
At1G27210	yes	yes	expressed protein, chloroplast located
AT1G27320	yes	yes	Encodes a histidine kinases, a cytokinin receptor that controls cytokinin-mediated leaf longevity through a specific phosphorylation of the response regulator, ARR2.
AT1G28110	yes	yes	SERINE CARBOXYPEPTIDASE-LIKE 45 PRECURSOR (SCPL45); FUNCTIONS IN: serine-type carboxypeptidase activity; INVOLVED IN: proteolysis
AT1G28580	yes	yes	GDSL-motif lipase, putative; FUNCTIONS IN: lipase activity, hydrolase activity, acting on ester bonds, carboxylesteras
AT1G28660	yes	yes	lipase, putative; FUNCTIONS IN: hydrolase activity, acting on ester bonds, carboxylesterase activity; INVOLVED IN: lipid metabolic process; LOCATED IN: endomembrane system
AT1G31650	yes	yes	Encodes a member of KPP-like gene family, homolog of KPP (kinase partner protein) gene in tomato. Also a member of the RopGEF (guanine nucleotide exchange factor) family, containing the novel PRONE domain (plant-specific Rop nucleotide exchanger), which is exclusively active towards members of the Rop subfamily.
AT1G32090	yes	yes	early-responsive to dehydration protein-related / ERD protein-related
AT1G32530	yes	yes	zinc finger (C3HC4-type RING finger) family protein; FUNCTIONS IN: protein binding, zinc ion binding; EXPRESSED IN: 23 plant structures
AT1G51805	yes	yes	leucine-rich repeat protein kinase, putative; endomembrane system
AT1G51940	yes	yes	protein kinase family protein / peptidoglycan-binding LysM domain-containing protein
AT1G52290	yes	yes	protein kinase family protein
AT1G52750	yes	yes	hydrolase, alpha/beta fold family protein
AT1G53910	yes	yes	encodes a member of the ERF (ethylene response factor) subfamily B-2 of ERF/AP2 transcription factor family (RAP2.12). The protein contains one AP2 domain
AT1G55860		yes	encodes a ubiquitin-protein ligase containing a HECT domain. There are six other HECT-domain UPLs in Arabidopsis
AT1G58250		yes	SABRE, putative gene of unknown function, homologous to maize apt1 gene. Required for normal cell expansion in the root cortex. The sabre mutation results in abnormal cell expansion. Encodes a rare message; very low level of expression was detected in roots and shoots
AT1G62960	yes	yes	Encodes an aminotransferase with broad specificity for aspartate and aromatic amino aids such as tyrosine and phenylalanine. It does not act on branched chain amino acids and does not have ACC synthase activity.
AT1G63010	yes	yes	SPX (SYG1/Pho81/XPR1) domain-containing protein; LOCATED IN: vacuolar membrane
AT1G64790		yes	Armadillo-type fold
AT1G65070	yes	yes	DNA mismatch repair MutS family protein; FUNCTIONS IN: damaged DNA binding, mismatched DNA binding, ATP binding
AT1G65920	yes	yes	regulator of chromosome condensation (RCC1) family protein / zinc finger protein-related
AT1G66180	yes	yes	aspartyl protease family protein; FUNCTIONS IN: aspartic-type endopeptidase activity; INVOLVED IN: proteolysis; LOCATED IN: endomembrane system
AT1G66410	yes	yes	ACAM-4, CALMODULIN 4, CAM4, T27F4.1, T27F4_1
AT1G66570	yes	yes	Sucrose-proton symporter 7
AT1G67230		yes	Encodes a nuclear coiled-coil protein related to the carrot peripheral nuclear protein NMCP1 that is involved in the determination of plant nuclear structure
AT1G69850	yes	yes	Encodes an inducible component of low-affinity nitrate uptake. mRNA found primarily in root hairs and the epidermis of roots.
AT1G70290		yes	Encodes an enzyme putatively involved in trehalose biosynthesis. Though the protein has both trehalose-6-phosphate synthase (TPS)-like and trehalose-6-phosphate phosphatase (TPP)-like domains
AT1G70320	yes	yes	encodes a ubiquitin-protein ligase-like protein containing a HECT domain. There are six other HECT-domain UPLs in Arabidopsis
AT1G71040	yes	yes	Low Phosphate Root2 (LPR2); FUNCTIONS IN: oxidoreductase activity, copper ion binding; INVOLVED IN: cellular response to phosphate starvation
AT1G71880	yes	yes	Sucrose transporter gene induced in response to nematodes; member of Sucrose-proton symporter family
AT1G72300	yes	yes	Encodes a leucine-rich repeat receptor kinase (LRR-RK) involved in the perception of PSY1. PSY1 is an 18-aa tyrosine-sulfated glycopeptide encoded by AT5G58650 that promotes cellular proliferation and expansion.
AT1G72440	yes	yes	embryo sac development arrest 25 (EDA25); INVOLVED IN: polar nucleus fusion; LOCATED IN: endomembrane system
AT1G72450	yes	yes	JASMONATE-ZIM-DOMAIN PROTEIN 6, JAZ6, T10D10.8, T10D10_8, TIFY DOMAIN PROTEIN 11B, TIFY11B, JAZ6 transcript levels rise in response to a jasmonate stimulus and a GFP:JAZ6 fusion protein localizes to the nucleus. Application of jasmonate methyl ester to Arabidopsis roots reduces the levels of a JAZ6:GUS fusion protein, presumably by stimulating ubiquitin-proteasome-mediated degradation
AT1G74670	yes	yes	gibberellin-responsive protein, putative
AT1G75450	yes	yes	CYTOKININ OXIDASE 5, This gene used to be called AtCKX6. It encodes a protein whose sequence is similar to cytokinin oxidase/dehydrogenase, which catalyzes the degradation of cytokinins.
AT1G76990	yes	yes	ACR3; FUNCTIONS IN: amino acid binding; INVOLVED IN: nitrogen compound metabolic process, metabolic process; LOCATED IN: cytoso
AT1G78240	yes	yes	QUASIMODO2 QUA2, Encodes TSD2 (TUMOROUS SHOOT DEVELOPMENT2), a putative methyltransferase with an essential role in cell adhesion and coordinated plant development
AT1G78830	yes	yes	curculin-like (mannose-binding) lectin family protein; FUNCTIONS IN: sugar binding; LOCATED IN: apoplast, cell wall, plasma membrane, plant-type cell wall; EXPRESSED IN: leaf; CONTAINS InterPro DOMAIN/s: Curculin-like (mannose-binding)
AT1G80070		yes	a genetic locus involved in embryogenesis. Mutations in this locus result in an abnormal suspensor and embryo lethality
AT1G80440	yes	yes	kelch repeat-containing F-box family protein; FUNCTIONS IN: molecular_function unknown; INVOLVED IN: biological_process unknown; LOCATED IN: cellular_component unknown
AT2G01630	yes	yes	glycosyl hydrolase family 17 protein / beta-1,3-glucanase, putative; FUNCTIONS IN: cation binding, hydrolase activity, hydrolyzing O-glycosyl compounds, catalytic activity; INVOLVED IN: carbohydrate metabolic process; LOCATED IN: anchored to plasma membrane, plasma membrane, anchored to membrane
AT2G01670	yes	yes	Arabidopsis thaliana Nudix hydrolase homolog
AT2G02950	yes	yes	PHYTOCHROME KINASE SUBSTRATE 1 PKS1, Encodes a basic soluble protein which can independently bind to either PHYA or PHYB, regardless of whether the phytochromes are in the Pr or Pfr state. PKS1 can be phosphorylated by oat phyA in vitro in a light regulated manner. It is postulated to be a negative regulator of phyB signalling.
AT2Gregion			until 3,502,271 , in general signals down, mainly in 160, but also 80min points
AT2G15880	yes	yes	leucine-rich repeat family protein / extensin family protein
AT2G17820	yes	yes	ATHK1 histidine kinase 1, Encodes a member of the histidine kinase family.
AT2G18170	yes	yes	ARABIDOPSIS THALIANA MAP KINASE 7 (ATMPK7)
AT2G18700	yes	yes	TREHALOSE-6-PHOSPHATE SYNTHASE 11, Encodes an enzyme putatively involved in trehalose biosynthesis. The protein has a trehalose synthase (TPS)-like domain that may or may not be active as well as a trehalose phosphatase (TPP)-like domain
AT2G20190		yes	CLIP-ASSOCIATED PROTEIN, Encodes a microtubule-associated protein that is involved in both cell division and cell expansion. It likely promotes microtubule stability
AT2G26190	yes	yes	calmodulin-binding family protein
AT2G26440	yes	yes	pectinesterase family protein
AT2G26560	yes	yes	encodes a lipid acyl hydrolase with wide substrate specificity that accumulates upon infection by fungal and bacterial pathogens. Protein is localized in the cytoplasm in healthy leaves, and in membranes in infected cells
AT2G26650	yes	yes	AKT1, ARABIDOPSIS K TRANSPORTER 1, Shaker-like inward rectifying potassium channel predominantly expressed in predominantly in root hairs and root endodermis
AT2G27050	yes	yes	EIL1, ETHYLENE-INSENSITIVE3-LIKE 1
AT2G27500	yes	yes	glycosyl hydrolase family 17 protein
AT2G28080	yes	yes	glycosyltransferase family protein
AT2G30520	yes	yes	RPT2, ROOT PHOTOTROPISM 2, light inducible root phototropism 2 encoding a signal transducer of the phototropic response in Arabidopsis
AT2G30600	yes	yes	BTB/POZ domain-containing protein, FUNCTIONS IN: protein binding
AT2G32660	yes	yes	Receptor Like Protein 22 (AtRLP22); FUNCTIONS IN: protein binding, kinase activity; INVOLVED IN: signal transduction, defense response
AT2G33170	yes	yes	leucine-rich repeat transmembrane protein kinase, putative; kinase activity, protein kinase activity, ATP binding; INVOLVED IN: protein amino acid phosphorylation; LOCATED IN: endomembrane system
AT2G33770	yes	yes	UBC24, UBIQUITIN-CONJUGATING ENZYME 24, Encodes a ubiquitin-conjugating E2 enzyme. UBC24 mRNA accumulation is suppressed by miR399f, miR399b and miR399c. Involved in phosphate starvation response
AT2G37460	yes	yes	nodulin MtN21 family protein; LOCATED IN: membrane
AT2G38170	yes	yes	CAX1, cation exchanger 1, Encodes a high affinity vacuolar calcium antiporter. The residue His 338 is critical to Ca2+ transport activity. Disruption of CAX1 reduces manganese and zinc of shoot tissue and results in a decrease in the activity of vacuolar V-type proton ATPase
AT2G38210	yes	yes	PDX1L4, PUTATIVE PDX1-LIKE PROTEIN 4, PUTATIVE PDX1-LIKE PROTEIN 4 (PDX1L4); INVOLVED IN: response to ethylene stimulus, response to stress; LOCATED IN: plasma membrane
AT2G39130	yes	yes	amino acid transporter family protein; FUNCTIONS IN: amino acid transmembrane transporter activity; INVOLVED IN: biological_process unknown; LOCATED IN: plasma membrane
AT2G40000	yes	yes	HSPRO2, ARABIDOPSIS ORTHOLOG OF SUGAR BEET HS1 PRO-1 2,molecular_function unknown, response to oxidative stress, defense response to bacterium, incompatible interaction, response to salicylic acid stimulus;
AT2G40270	yes	yes	protein kinase family protein; FUNCTIONS IN: protein tyrosine kinase activity, protein kinase activity, kinase activity, ATP binding; INVOLVED IN: protein amino acid phosphorylation
AT2G40610	yes	yes	ATEXPA8, ARABIDOPSIS THALIANA EXPANSIN A8, member of Alpha-Expansin Gene Family. Naming convention from the Expansin Working Group (Kende et al, 2004. Plant Mol Bio). Involved in the formation of nematode-induced syncytia in roots of Arabidopsis thaliana
AT2G41700	yes	yes	ATPase, coupled to transmembrane movement of substances / amino acid transmembrane transporter; FUNCTIONS IN: ATPase activity, coupled to transmembrane movement of substances, amino acid transmembrane transporter activity; LOCATED IN: plasma membrane
AT2G41890	yes	yes	curculin-like (mannose-binding) lectin family protein / PAN domain-containing protein; FUNCTIONS IN: sugar binding, protein tyrosine kinase activity, protein kinase activity, ATP binding
AT2G41940	yes	yes	ZFP8, ZINC FINGER PROTEIN , Encodes a zinc finger protein containing only a single zinc finger
AT2G43820	yes	yes	UGT74F2, UDP-GLUCOSYLTRANSFERASE 74F2 Induced by Salicylic acid, virus, fungus and bacteria.Involved in the tryptophan synthesis pathway. Independent of NPR1 for their induction by salicylic acid. UGT74F2 shows a weak ability to catalyze the formation of the p-aminobenzoate-glucose ester in vitro
AT2G45180	yes	yes	protease inhibitor/seed storage/lipid transfer protein (LTP) family protein
AT3G05680		yes	EMB2016, embryo defective 2016, embryo defective 2016 (EMB2016); FUNCTIONS IN: molecular_function unknown; INVOLVED IN: embryonic development ending in seed dormancy
AT3G06750	yes	yes	hydroxyproline-rich glycoprotein family protein; FUNCTIONS IN: molecular_function unknown; INVOLVED IN: biological_process unknown
AT3G07010	yes	yes	pectate lyase family protein; FUNCTIONS IN: lyase activity, pectate lyase activity; INVOLVED IN: biological_process unknown; LOCATED IN: endomembrane system
AT3G12920	yes	yes	protein binding / zinc ion binding; FUNCTIONS IN: protein binding, zinc ion binding; INVOLVED IN: biological_process unknown
AT3G13110	yes	yes	SAT3, SERINE ACETYLTRANSFERASE 3, Encodes a mitochondrial serine O-acetyltransferase involved in sulfur assimilation and cysteine biosynthesis. Expressed in the vascular system.
AT3G13750	yes	yes	BGAL1, Beta galactosidase 1, beta-galactosidase, glycosyl hydrolase family 35
AT3G14310	yes	yes	encodes a pectin methylesterase, targeted by a cellulose binding protein (CBP) from the parasitic nematode Heterodera schachtii during parasitism
AT3G15530	yes	yes	methyltransferase
AT3G19380	yes	yes	PUB25, PLANT U-BOX 25, PLANT U-BOX 25 (PUB25); FUNCTIONS IN: ubiquitin-protein ligase activity, binding; INVOLVED IN: response to chitin; LOCATED IN: ubiquitin ligase complex;
AT3G19850	yes	yes	phototropic-responsive NPH3 family protein
AT3G19930	yes	yes	STP4, SUGAR TRANSPORTER 4, Encodes a sucrose hydrogen symporter that is induced by wounding
AT3G22142	yes	yes	Encodes a Protease inhibitor/seed storage/LTP family protein
AT3G23820	yes	yes	GAE6,UDP-D-GLUCURONATE 4-EPIMERASE 6, UDP-D-glucuronate 4-epimerase
AT3G23880	yes	yes	F-box family protein; FUNCTIONS IN: molecular_function unknown; INVOLVED IN: biological_process unknown; LOCATED IN: nucleus
AT3G25717	yes	yes	RTFL16, ROTUNDIFOLIA LIKE 16, DVL6, DEVIL 6, ROTUNDIFOLIA LIKE 16 (RTFL16); FUNCTIONS IN: molecular_function unknown; INVOLVED IN: shoot development; LOCATED IN: mitochondrion; CONTAINS InterPro DOMAIN/s: DVL (InterPro:IPR012552); BEST Arabidopsis thaliana protein match is: RTFL17 (ROTUNDIFOLIA LIKE 17) (TAIR:AT1G13245.1)
AT3G26510	yes	yes	octicosapeptide/Phox/Bem1p (PB1) domain-containing protein; INVOLVED IN: biological_process unknown; EXPRESSED IN: 24 plant structures; EXPRESSED DURING: 13 growth stages; CONTAINS InterPro DOMAIN/s: Octicosapeptide/Phox/Bem1p (InterPro:IPR000270); BEST Arabidopsis thaliana protein match is: octicosapeptide/Phox/Bem1p (PB1) domain-containing protein (TAIR:AT1G70640.1)
AT3G48690	yes	yes	AtCXE12, Arabidopsis thaliana carboxyesterase 12, Encodes a protein with carboxylesterase whose activity was tested using both pNA and 2,4-D-methyl
AT3G49220	yes	yes	pectinesterase family protein; FUNCTIONS IN: enzyme inhibitor activity, pectinesterase activity; INVOLVED IN: cell wall modification; LOCATED IN: cell wall, plant-type cell wall
AT3G49970	yes	yes	phototropic-responsive protein, putative; FUNCTIONS IN: protein binding, signal transducer activity; INVOLVED IN: response to light stimulus; LOCATED IN: endomembrane system;
AT3G53960	yes	yes	proton-dependent oligopeptide transport (POT) family protein; FUNCTIONS IN: transporter activity; INVOLVED IN: oligopeptide transport; LOCATED IN: plasma membrane, membrane; EXPRESSED IN: 22 plant structures; EXPRESSED DURING: 13 growth stages; CONTAINS InterPro DOMAIN/s: TGF-beta receptor, type I/II extracellular region, conserved site (InterPro:IPR018456), TGF-beta receptor, type I/II extracell…
AT3G54400	yes	yes	aspartyl protease family protein; FUNCTIONS IN: aspartic-type endopeptidase activity; INVOLVED IN: proteolysis; LOCATED IN: apoplast, cell wall, chloroplast, plant-type cell wall
AT3G56050	yes	yes	protein kinase family protein; FUNCTIONS IN: protein tyrosine kinase activity, protein kinase activity, kinase activity, ATP binding; INVOLVED IN: protein amino acid phosphorylation
AT3G57410	yes	yes	VLN3, VILLIN 3, Encodes a protein with high homology to animal villin, cytoskeleton, actin binding
AT3G60240	yes	yes	CUM2, CUCUMOVIRUS MULTIPLICATION 2, EIF4G, EUKARYOTIC TRANSLATION INITIATION FACTOR 4G, protein synthesis initiation factor 4G (EIF4G). A mutation in this gene (cum2-1) results in decreased accumulation of CMV coat protein in upper, uninoculated leaves. Likely affects cell-to-cell movement of the virus, also affects TCV multiplication
AT3G61460	yes	yes	BRH1, BRASSINOSTEROID-RESPONSIVE RING-H2, Encodes a novel ring finger protein and forms an N-terminal hydrophobic domain and a C-terminal RING-H2 signature. Expression is down regulated by brassinolide
AT3G62150	yes	yes	PGP21, P-GLYCOPROTEIN 21, P-GLYCOPROTEIN 21 (PGP21); FUNCTIONS IN: ATPase activity, coupled to transmembrane movement of substances; INVOLVED IN: transport; LOCATED IN: plasma membrane; EXPRESSED IN: 14 plant structures; EXPRESSED DURING: 8 growth stages; CONTAINS InterPro DOMAIN/s: ATPase, AAA+ type, core (InterPro:IPR003593), ABC transporter-like (InterPro:IPR003439), ABC transporter, transmemb…
AT3G63380	yes	yes	calcium-transporting ATPase, plasma membrane-type, putative / Ca(2+)-ATPase, putative (ACA12); FUNCTIONS IN: calmodulin binding, calcium-transporting ATPase activity; INVOLVED IN: calcium ion transport, cation transport, metabolic process, ATP biosynthetic process; LOCATED IN: membrane
AT4G02050	yes	yes	sugar transporter, putative; FUNCTIONS IN: carbohydrate transmembrane transporter activity, sugar:hydrogen symporter activity; INVOLVED IN: transport, transmembrane transport; LOCATED IN: plasma membrane, membrane
AT4G03390	yes	yes	SRF3, STRUBBELIG-RECEPTOR FAMILY 3, STRUBBELIG-RECEPTOR FAMILY 3 (SRF3); FUNCTIONS IN: protein serine/threonine kinase activity, kinase activity, ATP binding; INVOLVED IN: transmembrane receptor protein tyrosine kinase signaling pathway, protein amino acid phosphorylation
AT4G03510	yes	yes	RMA1 encodes a novel 28 kDa protein with a RING finger motif and a C-terminal membrane-anchoring domain that is involved in the secretory pathway
AT4G12420	yes	yes	Encodes a protein of unknown function involved in directed root tip growth. It is a member of 19-member gene family and is distantly related structurally to the multiple-copper oxidases ascorbate oxidase and laccase, though it lacks the copper-binding domains. The protein is glycosylated and GPI-anchored. It is localized to the plasma membrane and the cell wall. The gene is expressed most strongl…
AT4G13830	yes	yes	J20, DNAJ-LIKE 20, DnaJ-like protein (J20); nuclear gene
AT4G14680	yes	yes	APS3, ATP sulfurylase
AT4G16370	yes	yes	ATOPT3, OLIGOPEPTIDE TRANSPORTER, Encodes an oligopeptide transporter involved in metal homeostasis
AT4G16990	yes	yes	RLM3, RESISTANCE TO LEPTOSPHAERIA MACULANS 3, RESISTANCE TO LEPTOSPHAERIA MACULANS 3 (RLM3); FUNCTIONS IN: transmembrane receptor activity, ATP binding; INVOLVED IN: defense response to fungus, incompatible interaction, jasmonic acid and ethylene-dependent systemic resistance, callose deposition during defense response, defense response; LOCATED IN: intrinsic to membrane; EXPRESSED IN: 20 plant s…
AT4G18010	yes	yes	IP5PII, INOSITOL POLYPHOSPHATE 5-PHOSPHATASE II, AT5PTASE2, MYO-INOSITOL POLYPHOSPHATE 5-PHOSPHATASE 2, Encodes an inositol polyphosphate 5-phosphatase that appears to have Type I activity. It can dephosphorylate IP3(inositol(1,4,5)P3) and IP4 (inositol(1,3,4,5)P4), but it does not appear to be active against phosphatidylinositol 4,5 bisphosphate. Overexpression of this gene renders plants insens…
AT4G18340	yes	yes	glycosyl hydrolase family 17 protein; FUNCTIONS IN: cation binding, hydrolase activity, hydrolyzing O-glycosyl compounds, catalytic activity; INVOLVED IN: carbohydrate metabolic process
AT4G18700	yes	yes	CIPK12, CBL-INTERACTING PROTEIN KINASE 12, Encodes CBL-interacting protein kinase 12 (CIPK12).
AT4G19420	yes	yes	pectinacetylesterase family protein; FUNCTIONS IN: carboxylesterase activity; INVOLVED IN: biological_process unknown; LOCATED IN: endomembrane system
AT4G19670	yes	yes	zinc finger (C3HC4-type RING finger) family protein; FUNCTIONS IN: protein binding, zinc ion binding; EXPRESSED IN: 22 plant structures
AT4G22505	yes	yes	INVOLVED IN: lipid transport; CONTAINS InterPro DOMAIN/s: Bifunctional inhibitor/plant lipid transfer protein/seed storage
AT4G24190	yes	yes	SHD, SHEPHERD, encodes an ortholog of GRP94, an ER-resident HSP90-like protein and is involved in regulation of meristem size and organization. Single and double mutant analyses suggest that SHD may be required for the correct folding and/or complex formation of CLV proteins. Lines carrying recessive mutations in this locus exhibits expanded shoot meristems, disorganized root meristems, and defec…
AT4G24230	yes	yes	ACBP3, ACYL-COA-BINDING DOMAIN 3, acyl-CoA-binding protein ACBP3. Localized extracellularly in transiently expressed tobacco BY-2 cells and onion epidermal cells. Binds arachidonyl-CoA with high affinity.
AT4G25420	yes	yes	ATGA20OX1, ARABIDOPSIS THALIANA GIBBERELLIN 20-OXIDASE 1, Encodes gibberellin 20-oxidase that is involved in the later steps of the gibberellin biosynthetic pathway. Regulated by a circadian clock. Weak expression response to far red light.
AT4G26540	yes	yes	kinase; FUNCTIONS IN: kinase activity; INVOLVED IN: protein amino acid phosphorylation; LOCATED IN: plasma membrane; EXPRESSED IN: inflorescence meristem
AT4G27300	yes	yes	S-locus protein kinase, putative; FUNCTIONS IN: in 6 functions; INVOLVED IN: protein amino acid phosphorylation, recognition of pollen
AT4G27730	yes	yes	ATOPT6, ARABIDOPSIS THALIANA OLIGOPEPTIDE TRANSPORTER 6, oligopeptide transporter
AT4G29720	yes	yes	ATPAO5, Polyamine oxidase 5, Polyamine oxidase 5 (ATPAO5); FUNCTIONS IN: electron carrier activity, amine oxidase activity, oxidoreductase activity; LOCATED IN: endomembrane system
AT4G30270	yes	yes	MERI-5, MERISTEM 5, encodes a protein similar to endo xyloglucan transferase in sequence. It is also very similar to BRU1 in soybean, which is involved in brassinosteroid response
AT4G33050	yes	yes	EDA39, embryo sac development arrest 39, embryo sac development arrest 39 (EDA39); FUNCTIONS IN: calmodulin binding; INVOLVED IN: polar nucleus fusion, response to chitin; LOCATED IN: cellular_component unknown
AT4G34220	yes	yes	leucine-rich repeat transmembrane protein kinase, putative; FUNCTIONS IN: protein binding, protein serine/threonine kinase activity, protein kinase activity, ATP binding; INVOLVED IN: transmembrane receptor protein tyrosine kinase signaling pathway, protein amino acid phosphorylation; LOCATED IN: endomembrane system
AT4G34870	yes	yes	ATCYP1, ARABIDOPSIS THALIANA CYCLOPHILIN 1, belongs to cyclophilin family
AT4G35470		yes	leucine-rich repeat family protein; FUNCTIONS IN: protein binding; INVOLVED IN: biological_process unknown; LOCATED IN: plasma membrane
AT4G35800		yes	NRPB1, RNA POLYMERASE II LARGE SUBUNIT, Encodes the unique largest subunit of nuclear DNA-dependent RNA polymerase II; the ortholog of budding yeast RPB1 and a homolog of the E. coli RNA polymerase beta prime subunit.
AT4G36380	yes	yes	ROT3, ROTUNDIFOLIA 3, Encodes a cytochrome P-450 gene that is involved in leaf blade expansion by controlling polar cell expansion in the leaf length direction. Member of the CYP90C CYP450 family. ROT3 was shown to be involved in brassinosteroid biosynthesis, most likely in the conversion step of typhasterol (TY) to castasterone (CS). As 6-deoxo-CS was unable to restore the phenotype of rot3-1, i…
AT4G39090	yes	yes	RD19A, RESPONSIVE TO DEHYDRATION 19A, Similar to cysteine proteinases, induced by desiccation but not abscisic acid. Required for RRS1-R mediated resistance against Ralstonia solanacearum. Interacts with the R. solanacearum type III effector PopP2. RD19 associates with PopP2 to form a nuclear complex that is required for activation of the RRS1-R–mediated resistance response.
AT4G40050	yes	yes	signal transducer; FUNCTIONS IN: signal transducer activity; INVOLVED IN: biological_process unknown; LOCATED IN: cellular_component unknown
AT5G02760	yes	yes	protein phosphatase 2C family protein / PP2C family protein; FUNCTIONS IN: protein serine/threonine phosphatase activity, catalytic activity; INVOLVED IN: protein amino acid dephosphorylation; LOCATED IN: protein serine/threonine phosphatase complex
AT5G04530	yes	yes	KCS19, 3-KETOACYL-COA SYNTHASE 19, Encodes KCS19, a member of the 3-ketoacyl-CoA synthase family involved in the biosynthesis of VLCFA (very long chain fatty acids)
AT5G05170		yes	Encodes a cellulose synthase isomer. CESA3 mutants have cellulose defect in the primary cell wall. Multiple lines of evidence suggest that CESA3, along with CESA1 and CESA6 are present in the same plasma membrane complex for cellulose biosynthesis.
AT5G05690	yes	yes	CYP90A1, CYTOCHROME P450 90A1, CPD, CONSTITUTIVE PHOTOMORPHOGENIC DWARF, Encodes a member of the CP90A family, a cytochrome P450 monooxygenase which converts 6-deoxocathasterone to 6-deoxoteasterone in the late C6 oxidation pathway and cathasterone to teasterone in the early C6 oxidation pathway of brassinolide biosynthesis. Expressed in cotyledons and leaves. Mutants display de-etiolation and de…
AT5G07000	yes	yes	ATST2B, ARABIDOPSIS THALIANA SULFOTRANSFERASE 2B, Encodes a member of the sulfotransferase family of proteins. Although it has 85% amino acid identity with ST2A (At5g07010), this protein is not able to transfer a sulfate group to 11- or 12-hydroxyjasmonic acid in vitro. It may be able to act on structurally related jasmonates.
AT5G07010	yes	yes	ATST2A, ARABIDOPSIS THALIANA SULFOTRANSFERASE 2A, Encodes a sulfotransferase that acts specifically on 11- and 12-hydroxyjasmonic acid. Transcript levels for this enzyme are increased by treatments with jasmonic acid (JA), 12-hydroxyJA, JA-isoleucine, and 12-oxyphytodienoic acid (a JA precursor).
AT5G09530	yes	yes	hydroxyproline-rich glycoprotein family protein; INVOLVED IN: biological_process unknown; LOCATED IN: endomembrane system;
AT5G09670	yes	yes	loricrin-related; FUNCTIONS IN: molecular_function unknown; INVOLVED IN: biological_process unknown; BEST Arabidopsis thaliana protein match is: loricrin-related (TAIR:AT5G64550.1)
AT5G10430	yes	yes	AGP4, ARABINOGALACTAN PROTEIN 4, Encodes arabinogalactan-protein (AGP4).
AT5G13180	yes	yes	anac083, Arabidopsis NAC domain containing protein 83, ARABIDOPSIS NAC DOMAIN CONTAINING PROTEIN 83 (ANAC083); FUNCTIONS IN: transcription factor activity; INVOLVED IN: multicellular organismal development, regulation of transcription; LOCATED IN: cellular_component unknown; EXPRESSED IN: 22 plant structures; EXPRESSED DURING: 13 growth stages; CONTAINS InterPro DOMAIN/s: No apical meristem (NAM)…
AT5G13630		yes	GUN5, GENOMES UNCOUPLED 5, Encodes magnesium chelatase involved in plastid-to-nucleus signal transduction.
AT5G14120	yes	yes	nodulin family protein; LOCATED IN: plasma membrane, vacuole;
AT5G14720		yes	protein kinase family protein; FUNCTIONS IN: protein serine/threonine kinase activity, protein kinase activity, kinase activity, ATP binding; INVOLVED IN: protein amino acid phosphorylation; LOCATED IN: plasma membrane
AT5G14940	yes	yes	proton-dependent oligopeptide transport (POT) family protein; FUNCTIONS IN: amino acid transmembrane transporter activity, transporter activity;
AT5G17860	yes	yes	CAX7, calcium exchanger 7, calcium exchanger 7 (CAX7); FUNCTIONS IN: cation:cation antiporter activity, calcium:sodium antiporter activity; INVOLVED IN: cation transport; LOCATED IN: endomembrane system, integral to membrane
AT5G18070	yes	yes	DRT101, DNA-DAMAGE-REPAIR/TOLERATION 101, encodes a novel protein involved in DNA repair from UV damage. Isolated by functional complementation of E. coli UV-sensitive mutants (UVR genes).
AT5G18670	yes	yes	BAM9, beta-amylase 9, putative beta-amylase BMY3 (BMY3)
AT5G19120	yes	yes	aspartic-type endopeptidase; FUNCTIONS IN: aspartic-type endopeptidase activity; INVOLVED IN: proteolysis; LOCATED IN: endomembrane system
AT5G19890	yes	yes	peroxidase, putative; FUNCTIONS IN: electron carrier activity, peroxidase activity, heme binding; INVOLVED IN: response to oxidative stress
AT5G20110	yes	yes	dynein light chain, putative; FUNCTIONS IN: microtubule motor activity; INVOLVED IN: microtubule-based process; LOCATED IN: microtubule associated complex
AT5G20250	yes	yes	DIN10, DARK INDUCIBLE 10, encodes a member of glycosyl hydrolase family 36. Expression is induced within 3 hours of dark treatment, in senescing leaves and treatment with exogenous photosynthesis inhibitor. Induction of gene expression was suppressed in excised leaves supplied with sugar. The authors suggest that the gene's expression pattern is responding to the level of sugar in the cell.
AT5G28840	yes	yes	GME, GDP-D-MANNOSE 3',5'-EPIMERASE, Encodes a protein with GDP-D-mannose 3',5'-epimerase activity. The enzyme is involved in ascorbate biosynthesis. It catalyzes the conversion of GDP-D-mannose to GDP-L-galactose.
AT5G40450	yes	yes	unknown protein; FUNCTIONS IN: molecular_function unknown; INVOLVED IN: biological_process unknown; LOCATED IN: chloroplast, plasma membrane
AT5G40890	yes	yes	CLC-A, CHLORIDE CHANNEL-A, Encodes a member of the voltage-dependent chloride channel. Also functions as a NO3-/H+ exchanger that serves to accumulate nitrate nutrient in vacuoles. Mutants homozygous for the T-DNA insertion mutation have reduced nitrate uptake capacity in high nitrate environment and exhibit hypersensitivity to chlorate
AT5G42750	yes	yes	BKI1, BRI1 kinase inhibitor 1, Encodes a plasma-membrane associated phosphoprotein that interacts directly with the kinase domain of BRI1. It interferes with the interaction between BRI1 with its signalling partner, the plasma membrane localised LRR-receptor kinase BAK1.
AT5G44680	yes	yes	methyladenine glycosylase family protein; FUNCTIONS IN: DNA-3-methyladenine glycosylase I activity, catalytic activity; INVOLVED IN: DNA repair, base-excision repair
AT5G46240	yes	yes	KAT1, POTASSIUM CHANNEL IN ARABIDOPSIS THALIANA 1, Encodes a potassium channel protein (KAT1). ABA triggers KAT1 endocytosis both in epidermal cells as well as guard cells. Upon removal of ABA, KAT1 is recycled back to the plasma membrane. KAT1 is localized within 0.5–0.6 μm diameter microdomains at the plasma membrane surface.
AT5G47560	yes	yes	ATTDT, TONOPLAST DICARBOXYLATE TRANSPORTER, Encodes a tonoplast malate/fumarate transporter.
AT5G47610	yes	yes	zinc finger (C3HC4-type RING finger) family protein; FUNCTIONS IN: protein binding, zinc ion binding
AT5G48430	yes	yes	aspartic-type endopeptidase; FUNCTIONS IN: aspartic-type endopeptidase activity; INVOLVED IN: proteolysis; LOCATED IN: endomembrane system; EXPRESSED IN: shoot apex, hypocotyl, root, leaf;
AT5G49660	yes	yes	leucine-rich repeat transmembrane protein kinase, putative; FUNCTIONS IN: kinase activity; INVOLVED IN: protein amino acid phosphorylation; LOCATED IN: endomembrane system
AT5G49730	yes	yes	ATFRO6, FERRIC REDUCTION OXIDASE 6, Encodes a plasma membrane-located ferric chelate reductase. Its mRNA is expressed in green aerial tissues (shoot, flower and cotyledon) in a light- and cell differentiation-specific manner.
AT5G51550	yes	yes	EXL3, EXORDIUM LIKE 3, EXORDIUM LIKE 3 (EXL3); FUNCTIONS IN: molecular_function unknown; INVOLVED IN: biological_process unknown; LOCATED IN: plant-type cell wall;
AT5G51810	yes	yes	GA20OX2, GIBBERELLIN 20 OXIDASE 2, Encodes gibberellin 20-oxidase. Involved in gibberellin biosynthesis. Up-regulated by far red light in elongating petioles. Not regulated by a circadian clock.
AT5G52060	yes	yes	ATBAG1, ARABIDOPSIS THALIANA BCL-2-ASSOCIATED ATHANOGENE 1, A member of Arabidopsis BAG (Bcl-2-associated athanogene) proteins, plant homologs of mammalian regulators of apoptosis. Plant BAG proteins are multi-functional and remarkably similar to their animal counterparts, as they regulate apoptotic-like processes ranging from pathogen attack, to abiotic stress, to plant development.
AT5G52882	yes	yes	ATP binding / nucleoside-triphosphatase/ nucleotide binding; FUNCTIONS IN: nucleoside-triphosphatase activity, nucleotide binding, ATP binding; INVOLVED IN: biological_process unknown; LOCATED IN: endomembrane system;
AT5G54250	yes	yes	CNGC4, CYCLIC NUCLEOTIDE-GATED CATION CHANNEL 4, member of Cyclic nucleotide gated channel family, downstream component of the signaling pathways leading to HR resistance. mutant plants exhibit gene-for-gene disease resistance against avirulent Pseudomonas syringae despite the near-complete absence of the hypersensitive response (HR). Salicylic acid accumulation in dnd2 mutants is completely PAD4…
AT5G54380	yes	yes	THESEUS1 (THE1); FUNCTIONS IN: protein kinase activity, kinase activity; INVOLVED IN: protein amino acid autophosphorylation; LOCATED IN: plasma membrane
AT5G54510	yes	yes	DFL1, DWARF IN LIGHT 1, Encodes an IAA-amido synthase that conjugates Ala, Asp, Phe, and Trp to auxin. Lines overexpressing this gene accumulate IAA-ASP and are hypersensitive to several auxins. Identified as a dominant mutation that displays shorter hypocotyls in light grown plants when compared to wild type siblings. Protein is similar to auxin inducible gene from pea (GH3).
AT5G54940	yes	yes	eukaryotic translation initiation factor SUI1, putative; FUNCTIONS IN: translation initiation factor activity; INVOLVED IN: translational initiation, translation
AT5G56870	yes	yes	BGAL4, beta-galactosidase 4, beta-galactosidase 4 (BGAL4); FUNCTIONS IN: beta-galactosidase activity; INVOLVED IN: lactose catabolic process, using glucoside 3-dehydrogenase, carbohydrate metabolic process, lactose catabolic process via UDP-galactose, lactose catabolic process
AT5G58390	yes	yes	peroxidase, putative; FUNCTIONS IN: electron carrier activity, peroxidase activity, heme binding; INVOLVED IN: response to oxidative stress; LOCATED IN: endomembrane system
AT5G59540	yes	yes	oxidoreductase, 2OG-Fe(II) oxygenase family protein; FUNCTIONS IN: oxidoreductase activity; INVOLVED IN: biological_process unknown; LOCATED IN: cellular_component unknown
AT5G60710		yes	zinc finger (C3HC4-type RING finger) family protein; FUNCTIONS IN: ubiquitin-protein ligase activity, protein binding, zinc ion binding; INVOLVED IN: N-terminal protein myristoylation; LOCATED IN: plasma membrane
AT5G61480		yes	leucine-rich repeat transmembrane protein kinase, putative; FUNCTIONS IN: protein binding, protein serine/threonine kinase activity, protein kinase activity, ATP binding; INVOLVED IN: protein amino acid phosphorylation; LOCATED IN: plasma membrane
AT5G62680	yes	yes	proton-dependent oligopeptide transport (POT) family protein; FUNCTIONS IN: transporter activity; INVOLVED IN: oligopeptide transport; LOCATED IN: plasma membrane, membrane
AT5G63410	yes	yes	leucine-rich repeat transmembrane protein kinase, putative; FUNCTIONS IN: protein serine/threonine kinase activity, protein kinase activity, ATP binding; INVOLVED IN: transmembrane receptor protein tyrosine kinase signaling pathway, protein amino acid phosphorylation; LOCATED IN: endomembrane system
AT5G64570	yes	yes	ATBXL4, BETA-D-XYLOSIDASE 4, Encodes a beta-d-xylosidase that belongs to family 3 of glycoside hydrolases
