# Supplementary material for: Genome-Wide Identification of KANADI1 Target Genes
Source: PLoS One. 2013 Oct 14;8(10):e77341. doi: 10.1371/journal.pone.0077341 (PMC3796457; doi:10.1371/journal.pone.0077341)
Supplement: Dataset S4 — Genes involved in auxin biology down-regulated by KAN1. (XLS) [file pone.0077341.s004.xls]

## Sheet: Sheet1
gene number	80 min	160 min	description
AT1G50280	yes	yes	phototropic-responsive NPH3 family protein; FUNCTIONS IN: protein binding, signal transducer activity; INVOLVED IN: response to light stimulus
At1G04240	yes	yes	IAA3 auxin-responsive protein / indoleacetic acid-induced protein 3 (IAA3) identical to SP|Q38822 Auxin-responsive protein IAA3 (Indoleacetic acid-induced protein 3
AT1G23080	yes	yes	PIN7, Encodes a novel component of auxin efflux that is located apically in the basal cell and is involved during embryogenesis in setting up the apical-basal axis in the embryo
AT1G29430	yes	yes	SAUR auxin-responsive family protein; FUNCTIONS IN: molecular_function unknown
AT1G29440	yes	yes	SAUR auxin-responsive family protein; FUNCTIONS IN: molecular_function unknown
AT1G29450	yes	yes	SAUR auxin-responsive family protein; FUNCTIONS IN: molecular_function unknown
AT1G70940	yes	yes	PIN3, A regulator of auxin efflux and involved in differential growth. PIN3 is expressed in gravity-sensing tissues, with PIN3 protein accumulating predominantly at the lateral cell surface. PIN3 localizes to the plasma membrane and to vesicles
AT1G72430	yes	yes	SAUR auxin-responsive protein-related
AT1G73590		yes	PIN1, Encodes an auxin efflux carrier involved in shoot and root development. It is involved in the maintenance of embryonic auxin gradients
AT1G75590	yes	yes	SAUR, auxin-responsive family protein
AT2G01420	yes	yes	PIN4, Encodes a putative auxin efflux carrier that is localized in developing and mature root meristems. It is involved in the maintenance of embryonic auxin gradients. A role for AtPIN4 in generating a sink for auxin below the quiescent center of the root meristem that is essential for auxin distribution and patterning is proposed. In the root, PIN4 is detected around the quiescent center and ce…
AT2G21210	yes	yes	SAUR, Putative auxin-regulated protein whose expression is downregulated in response to chitin oligomers
AT2G23170	yes	yes	GH3.3, T20D16.20, T20D16_20, encodes an IAA-amido synthase that conjugates Asp and other amino acids to auxin in vitro, GH3 auxin responsive promoter
AT2G23600	yes	yes	ARABIDOPSIS METHYL ESTERASE 8, Encodes a protein shown to have carboxylesterase activity, methyl salicylate esterase activity, methyl jasmonate esterase activity, and methyl IAA esterase activity in vitro. MES2 appears to be involved in MeSA hydrolysis in planta. This protein does not act on MeGA4, or MEGA9 in vitro.
AT2G33310	yes	yes	Auxin induced gene, IAA13 (IAA13)
AT2G34650	yes	yes	PINOID, Encodes a protein serine/threonine kinase that may act as a positive regulator of cellular auxin efflux, as a a binary switch for PIN polarity, and as a negative regulator of auxin signaling
AT2G38120	yes	yes	AUX1, AUXIN RESISTANT 1, Encodes an auxin influx transporter. AUX1 resides at the apical plasma membrane of protophloem cells and at highly dynamic subpopulations of Golgi apparatus and endosomes in all cell types. AUX1 action in the lateral root cap and/or epidermal cells influences lateral root initiation and positioning
AT2G47000	yes	yes	PGP4, P-GLYCOPROTEIN 4, MDR4 MULTIDRUG RESISTANCE 4, Multidrug resistance P-glycoprotein (MDR/PGP) subfamily of ABC transporters. Functions in the basipetal redirection of auxin from the root tip. Exhibits apolar plasma membrane localization in the root cap and polar localization in tissues above
AT3G02260	yes	yes	BIG, DOC1, DARK OVER-EXPRESSION OF CAB 1, TIR3, TRANSPORT INHIBITOR RESPONSE 3, UMB1, UMBRELLA 1, ASA1, ATTENUATED SHADE AVOIDANCE 1, LPR1, LOW PHOSPHATE-RESISTANT ROOT 1, CRM1 CORYMBOSA1, Calossin-like protein required for polar auxin transport
AT3G04730	yes	yes	IAA16, early auxin-induced (IAA16)
AT3G14370	yes	yes	WAG2, The WAG2 and its homolog, WAG1 each encodes protein-serine/threonine kinase that are nearly 70% identical to PsPK3 protein. All three together with CsPK3 belong to PsPK3-type kinases. At the N-terminus, all four possess a serine/threonine-rich domain. They are closely related to Arabidopsis kinases PINOID, wag1/wag2 double mutants exhibit a pronounced wavy root phenotype when grown vertical…
AT3G23030	yes	yes	IAA2, INDOLE-3-ACETIC ACID INDUCIBLE 2, auxin inducible gene expressed in the nucleus
AT3G28860	yes	yes	ATMDR11, MULTIDRUG RESISTANCE PROTEIN 11, PGP19, P-GLYCOPROTEIN 19, Belongs to the family of ATP-binding cassette (ABC) transporters. Also known as AtMDR11 and PGP19. Possibly regulates auxin-dependent responses by influencing basipetal auxin transport in the root. Acts upstream of phyA in regulating hypocotyl elongation and gravitropic response. Exerts nonredundant, partially overlapping functio…
AT4G03190	yes	yes	AFB1, AUXIN SIGNALING F BOX PROTEIN 1, GRH1, GRR1-LIKE PROTEIN 1, Encodes an F box protein belonging to the TIR1 subfamily. This protein forms SCF complexes with ASK1 and CUL1 and interacts with Aux/IAA proteins in an auxin-dependent manner. It also has sequence similarity to the yeast protein GRR1, which is involved in glucose repression
AT4G12980	yes	yes	auxin-responsive protein, putative; INVOLVED IN: multicellular organismal development; LOCATED IN: membrane
AT4G14550	yes	yes	IAA14, INDOLE-3-ACETIC ACID INDUCIBLE 14, SLR, SOLITARY ROOT, IAA14 is a member of the Aux/IAA protein family. Involved in lateral root development. Gain of function mutation decreases auxin-inducible gene expression. Protein is localized to the nucleus. Expressed in stele and root tip epidermis. Functions as a negative regulator of ARF7/19
AT4G27260	yes	yes	GH3.5, WES1, encodes an IAA-amido synthase that conjugates Asp and other amino acids to auxin in vitro. Lines carrying insertions in this gene are hypersensitive to auxin
AT4G37590	yes	yes	NPY5, NAKED PINS IN YUC MUTANTS 5, A member of the NPY gene family (NPY1/AT4G31820, NPY2/AT2G14820, NPY3/AT5G67440, NPY4/AT2G23050, NPY5/AT4G37590). Involved in auxin-mediated organogenesis
AT4G38840	yes	yes	SAUR, auxin-responsive protein, putative; FUNCTIONS IN: molecular_function unknown; INVOLVED IN: response to auxin stimulus, response to cold; LOCATED IN: plasma membrane
AT5G18010	yes	yes	SAUR, auxin-responsive protein, putative; FUNCTIONS IN: molecular_function unknown; INVOLVED IN: response to auxin stimulus
AT5G18020	yes	yes	SAUR, auxin-responsive protein, putative; FUNCTIONS IN: molecular_function unknown; INVOLVED IN: response to auxin stimulus; CONTAINS InterPro DOMAIN/s: Auxin responsive SAUR protein
AT5G18030	yes	yes	SAUR, auxin-responsive protein, putative; FUNCTIONS IN: molecular_function unknown; INVOLVED IN: response to auxin stimulus
AT5G18050	yes	yes	SAUR, auxin-responsive protein, putative; FUNCTIONS IN: molecular_function unknown; INVOLVED IN: response to auxin stimulus;
AT5G19530	yes	yes	ACL5, ACAULIS 5, Encodes a spermine synthase. Required for internode elongation and vascular development, specifically in the mechanism that defines the boundaries between veins and nonvein regions. This mechanism may be mediated by polar auxin transport. Though ACL5 has been shown to function as a spermine synthase in E. coli, an ACL5 knockout has no effect on the endogenous levels of free and c…
AT5G60450	yes	yes	ARF4, AUXIN RESPONSE FACTOR 4, Encodes a member of the ARF family of transcription factors which mediate auxin responses. ARF4 appears to have redundant function with ETT(ARF3) in specifying abaxial cell identity
AT5G67440	yes	yes	NPY3, NAKED PINS IN YUC MUTANTS 3, A member of the NPY gene family (NPY1/AT4G31820, NPY2/AT2G14820, NPY3/AT5G67440, NPY4/AT2G23050, NPY5/AT4G37590). Involved in auxin-mediated organogenesis
AT4G03400	yes	yes	GH3-10, DFL2, DWARF IN LIGHT 2, Encodes a GH3-related gene involved in red light-specific hypocotyl elongation. Analysis of sense and antisense transgenic plants suggests that DFL2 is located downstream of red light signal transduction and determines the degree of hypocotyl elongation
AT1G19840	yes	yes	auxin-responsive family protein; similar to auxin-responsive family protein
AT3G15570	yes	yes	phototropic-responsive NPH3 family protein; FUNCTIONS IN: signal transducer activity; INVOLVED IN: response to light stimulus
At1G19220	yes	yes	ARF19 auxin response factor
AT1G56010	yes	yes	Encodes a transcription factor involved in shoot apical meristem formation and auxin-mediated lateral root formation. The gene is thought not to be involved in stress responses (NaCl, auxins, ethylene). NAC1 (NAC1)
AT5G47370	yes	yes	HAT2, homeobox-leucine zipper genes induced by auxin, but not by other phytohormones. Plays opposite roles in the shoot and root tissues in regulating auxin-mediated morphogenesis
