# Supplementary material for: Genome-Wide Identification of KANADI1 Target Genes
Source: PLoS One. 2013 Oct 14;8(10):e77341. doi: 10.1371/journal.pone.0077341 (PMC3796457; doi:10.1371/journal.pone.0077341)
Supplement: Dataset S5 — Genes involved in transcriptional regulation down-regulated by KAN1. (XLS) [file pone.0077341.s005.xls]

## Sheet: Sheet1
gene number	80 min	160 min	description
At1G04240	yes	yes	IAA3 auxin-responsive protein / indoleacetic acid-induced protein 3 (IAA3) identical to SP|Q38822 Auxin-responsive protein IAA3 (Indoleacetic acid-induced protein 3
AT2G33310	yes	yes	Auxin induced gene, IAA13 (IAA13)
AT3G04730	yes	yes	IAA16, early auxin-induced (IAA16)
AT3G23030	yes	yes	IAA2, INDOLE-3-ACETIC ACID INDUCIBLE 2, auxin inducible gene expressed in the nucleus
AT4G14550	yes	yes	IAA14, INDOLE-3-ACETIC ACID INDUCIBLE 14, SLR, SOLITARY ROOT, IAA14 is a member of the Aux/IAA protein family. Involved in lateral root development. Gain of function mutation decreases auxin-inducible gene expression. Protein is localized to the nucleus. Expressed in stele and root tip epidermis. Functions as a negative regulator of ARF7/19
AT5G60450	yes	yes	ARF4, AUXIN RESPONSE FACTOR 4, Encodes a member of the ARF family of transcription factors which mediate auxin responses. ARF4 appears to have redundant function with ETT(ARF3) in specifying abaxial cell identity
AT2G16485		yes	DNA binding / nucleic acid binding / protein binding / zinc ion binding; FUNCTIONS IN: protein binding, DNA binding, zinc ion binding, nucleic acid binding; INVOLVED IN: histone modification, transcription initiation
AT1G67710	yes	yes	ARR11, F12A21.15, F12A21_15, RESPONSE REGULATOR 11 Encodes an Arabidopsis response regulator (ARR) protein that acts in concert with other type-B ARRs in the cytokinin signaling pathway
AT2G01570	yes	yes	RGA1 REPRESSOR OF GA1-3 1 , Member of the VHIID/DELLA regulatory family. Contains homopolymeric serine and threonine residues, a putative nuclear localization signal, leucine heptad repeats, and an LXXLL motif. Putative transcriptional regulator repressing the gibberellin response and integration of phytohormone signalling
AT2G32700		yes	LUH, LEUNIG_HOMOLOG, Encodes a WD40 repeat and LUFS domain containing protein that is similar to LUG. Interacts physically with SEUSS and likely functions as part of a repressor complex that represses AG.
AT3G04740		yes	SWP, STRUWWELPETER, ATMED14, ARABIDOPSIS MEDIATOR COMPONENTS 14, encodes a protein with similarities to subunits of the Mediator complex, required for RNA polymerase II recruitment at target promoters in response to specific activators. Lines carrying loss of function mutations in the gene have reduced cell numbers in aerial organs. On the other hand, lines overexpressing the gene have increased …
AT1G33240	yes	yes	Encodes a plant transcriptional activator that contains two separate, but similar, trihelix DNA-binding domains, similar to GT-2. Gene is expressed in all aerial parts of the plant, with higher level of expression in siliques
At1G01060		yes	myb family transcription factor contains Pfam profile: PF00249 myb-like DNA-binding domain; identical to cDNA LATE ELONGATED HYPOCOTYL MYB transcription factor GI:3281845
At1G05380	yes	yes	PHD finger transcription factor, putative
At1G06070	yes	yes	Arabidopsis thaliana mRNA for bZip transcription factor AtbZip69
At1G07530		yes	scarecrow-like transcription factor 14 (SCL14)
AT1G07640	yes	yes	A member of the DOF transcription factors. Prominently expressed in the phloem of leaves and other organs.
AT1G08010	yes	yes	zinc finger (GATA type) family protein; Identical to GATA transcription factor 6 (GATA6)
At1G09060	yes	yes	transcription factor jumonji (jmjC), Arabidopsis thaliana mRNA for GF14 Kappa isoform
At1G13260	yes	yes	Arabidopsis thaliana RAV1 (Related to ABI3/VP1 1); DNA binding / transcription factor
At1G19220	yes	yes	ARF19 auxin response factor
At1G21910	yes	yes	AP2 domain-containing transcription factor family protein similar to TINY GB:CAA64359 GI:1246403 from [Arabidopsis thaliana]
At1G25550	yes	yes	myb family transcription factor
At1G25560	yes	yes	Encodes a member of the RAV transcription factor family that contains AP2 and B3 binding domains. Involved in the regulation of flowering under long days. Loss of function results in early
AT1G28310	yes	yes	Dof-type zinc finger domain-containing protein; FUNCTIONS IN: transcription factor activity, DNA binding; INVOLVED IN: regulation of transcription; CONTAINS InterPro DOMAIN/s: Zinc finger, Dof-type
AT1G28460	yes	yes	AGAMOUS-LIKE 59 (AGL59); FUNCTIONS IN: transcription factor activity, DNA binding; INVOLVED IN: regulation of transcription, DNA-dependent; LOCATED IN: nucleus; CONTAINS InterPro DOMAIN/s: Transcription factor, MADS-box
AT1G29160	yes	yes	Dof-type zinc finger domain-containing protein; FUNCTIONS IN: transcription factor activity, DNA binding; INVOLVED IN: regulation of transcription
AT1G36060	yes	yes	encodes a member of the DREB subfamily A-6 of ERF/AP2 transcription factor family.
AT1G49130	yes	yes	zinc finger (B-box type) family protein; FUNCTIONS IN: transcription factor activity
AT1G53230	yes	yes	Encodes a member of a recently identified plant transcription factor family that includes Teosinte branched 1, Cycloidea 1, and proliferating cell nuclear antigen (PCNA) factors, PCF1 and 2. Regulated by miR319. Involved in heterchronic regulation of leaf differentiation.
AT1G56010	yes	yes	Encodes a transcription factor involved in shoot apical meristem formation and auxin-mediated lateral root formation. The gene is thought not to be involved in stress responses (NaCl, auxins, ethylene). NAC1 (NAC1)
AT1G61660	yes	yes	basic helix-loop-helix (bHLH) family protein
AT1G66140	yes	yes	ZFP4, Encodes a zinc finger protein containing only a single zinc finger.
AT1G68130	yes	yes	Arabidopsis thaliana Indeterminate(ID)-Domain 14 (AtIDD14); FUNCTIONS IN: transcription factor activity, zinc ion binding, nucleic acid binding
AT1G68520	yes	yes	zinc finger (B-box type) family protein; FUNCTIONS IN: transcription factor activity, zinc ion binding; INVOLVED IN: regulation of transcription
AT1G71030	yes	yes	Encodes a putative myb family transcription factor. In contrast to most other myb-like proteins its myb domain consists of a single repeat. A proline-rich region potentially involved in transactivation is found in the C-terminal part of the protein. Its transcript accumulates mainly in leaves
AT1G74660	yes	yes	Mini Zinc Finger1. Constitutive overexpression of MIF1 caused dramatic developmental defects, seedlings were non-responsive to gibberellin (GA) for cell tielongation, hypersensitive to the GA synthesis inhibitor paclobutrazol (PAC) and abscisic acid (ABA), and hyposensitive to auxin, brassinosteroid and cytokinin, but normally responsive to ethylene
AT1G75410	yes	yes	BEL1-LIKE HOMEODOMAIN 3, BEL1-like homeodomain 3 (BLH3)
AT1G77640	yes	yes	encodes a member of the DREB subfamily A-5 of ERF/AP2 transcription factor family. The protein contains one AP2 domain. There are 15 members in this subfamily including RAP2.1, RAP2.9 and RAP2.10
AT1G79700	yes	yes	ovule development protein, putative; FUNCTIONS IN: transcription factor activity, DNA binding; INVOLVED IN: organ morphogenesis, regulation of transcription, DNA-dependent
AT2G04038	yes	yes	AtbZIP48, Arabidopsis thaliana basic leucine-zipper 48
AT2G16400	yes	yes	BLH7 bell1-like homeodomain 7, bell1-like homeodomain 7 (BLH7); FUNCTIONS IN: transcription factor activity, DNA binding; INVOLVED IN: regulation of transcription,
AT2G18060	yes	yes	VND1 VASCULAR RELATED NAC-DOMAIN PROTEIN 1, Encodes a NAC-domain transcription factor. Expressed in the vascular tissue
AT2G18300	yes	yes	basic helix-loop-helix (bHLH) family protein; FUNCTIONS IN: transcription factor activity; INVOLVED IN: response to cytokinin stimulus, regulation of transcription
AT2G23760		yes	BLH4 BEL1-LIKE HOMEODOMAIN 4, Encodes a member of the BEL family of homeodomain proteins. Plants doubly mutant for saw1/saw2 (blh2/blh4) have serrated leaves. BP is expressed in the serrated leaves, therefore saw2 and saw1 may act redundantly to repress BP in leaves.
AT2G26580	yes	yes	YABBY5 (YAB5); FUNCTIONS IN: transcription factor activity,
AT2G28200	yes	yes	nucleic acid binding / transcription factor/ zinc ion binding
AT2G28510	yes	yes	Dof-type zinc finger domain-containing protein
AT2G28550	yes	yes	RAP2.7 RELATED TO AP2.7
AT2G31070	yes	yes	tcp10, TCP domain protein 10
AT2G34710	yes	yes	PHB, PHABULOSA, Dominant PHB mutations cause transformation of abaxial leaf fates into adaxial leaf fates. Encodes a member of HD-Zip family which contains homeodomain-leucine zipper domains and domain similar to a mammalian sterol binding domain. Has overlapping functions with PHAVOLUTA, REVOLUTA and CORONA
AT2G36400		yes	AtGRF3, GROWTH-REGULATING FACTOR 3, Growth regulating factor encoding transcription activator. One of the nine members of a GRF gene family, containing nuclear targeting domain. Mutants result in smaller leaves indicating the role of the gene in leaf development. Expressed in root, shoot and flower
AT2G41710	yes	yes	ovule development protein, putative; FUNCTIONS IN: transcription factor activity, DNA binding; INVOLVED IN: regulation of transcription,
AT2G42280	yes	yes	basic helix-loop-helix (bHLH) family protein; FUNCTIONS IN: transcription factor activity, DNA binding; INVOLVED IN: regulation of transcription
AT2G42380	yes	yes	ATBZIP34, Encodes a member of the BZIP family of transcription factors. Forms heterodimers with the related protein AtbZIP61. Binds to G-boxes in vitro and is localized to the nucleus in onion epidermal cells
AT2G43140	yes	yes	DNA binding / transcription factor; FUNCTIONS IN: transcription factor activity, DNA binding; INVOLVED IN: regulation of transcription
AT3G01970	yes	yes	member of WRKY Transcription Factor; Group I
AT3G02170	yes	yes	LNG2, LONGIFOLIA2, Encodes LONGIFOLIA2 (LNG2). Regulates leaf morphology by promoting cell expansion in the leaf-length direction. The LNG2 homologue LNG1 (At5g15580)
AT3G04070	yes	yes	anac047, Arabidopsis NAC domain containing protein 47, Arabidopsis NAC domain containing protein 47 (anac047); FUNCTIONS IN: transcription factor activity; INVOLVED IN: multicellular organismal development, regulation of transcription
AT3G06590	yes	yes	transcription factor; FUNCTIONS IN: transcription factor activity; INVOLVED IN: regulation of transcription; LOCATED IN: nucleus, chloroplast;
AT3G06880	yes	yes	nucleotide binding; FUNCTIONS IN: nucleotide binding; LOCATED IN: cellular_component unknown; CONTAINS InterPro DOMAIN/s: WD40 repeat-like
AT3G10910	yes	yes	zinc finger (C3HC4-type RING finger) family protein; FUNCTIONS IN: protein binding, zinc ion binding; CONTAINS InterPro DOMAIN/s: Zinc finger, RING-type
AT3G24870	yes	yes	DNA binding; FUNCTIONS IN: DNA binding; LOCATED IN: apoplast; EXPRESSED IN: male gametophyte, cultured cell, pollen tube; EXPRESSED DURING: M germinated pollen stage; CONTAINS InterPro DOMAIN/s: HSA (InterPro:IPR006562), SANT, DNA-binding (InterPro:IPR001005), Homeodomain-like (
AT3G43430	yes	yes	zinc finger (C3HC4-type RING finger) family protein; FUNCTIONS IN: protein binding, zinc ion binding; EXPRESSED IN: 11 plant structures; EXPRESSED DURING: 4 anthesis, petal differentiation and expansion stage; CONTAINS InterPro DOMAIN/s: Zinc finger, RING-type (InterPro:IPR001841), Zinc finger, RING/FYVE/PHD-type
AT3G45260	yes	yes	zinc finger (C2H2 type) family protein; FUNCTIONS IN: transcription factor activity, zinc ion binding, nucleic acid binding; INVOLVED IN: regulation of transcription
AT3G50650	yes	yes	scarecrow-like transcription factor 7 (SCL7); FUNCTIONS IN: transcription factor activity; INVOLVED IN: regulation of transcription
AT3G58120	yes	yes	ATBZIP61, Encodes a member of the BZIP family of transcription factors. Forms heterodimers with the related protein AtbZIP34. Binds to G-boxes in vitro and is localized to the nucleus in onion epidermal cells
AT4G24060	yes	yes	Dof-type zinc finger domain-containing protein; FUNCTIONS IN: transcription factor activity
AT4G24660	yes	yes	ATHB22, HOMEOBOX PROTEIN 22, HOMEOBOX PROTEIN 22 (ATHB22); FUNCTIONS IN: transcription factor activity, DNA binding; INVOLVED IN: embryonic development ending in seed dormancy
AT4G30200	yes	yes	VEL1, VERNALIZATION5/VIN3-LIKE, Encodes a protein with similarity to VRN5 and VIN3.Contains both a fibronectin III and PHD finger domain. VEL1 is a part of a polycomb repressive complex (PRC2) that is involved in epigenetic silencing of the FLC flowering locus
AT4G35270	yes	yes	RWP-RK domain-containing protein; FUNCTIONS IN: transcription factor activity; INVOLVED IN: regulation of transcription; CONTAINS InterPro DOMAIN/s: Octicosapeptide/Phox/Bem1p (InterPro:IPR000270), Plant regulator RWP-RK (InterPro:IPR003035); BEST Arabidopsis thaliana protein match is: RWP-RK domain-containing protein
AT4G38900	yes	yes	bZIP protein; FUNCTIONS IN: transcription factor activity, DNA binding; INVOLVED IN: regulation of transcription, DNA-dependent; LOCATED IN: nucleus
AT4G39070	yes	yes	zinc finger (B-box type) family protein; FUNCTIONS IN: transcription factor activity, zinc ion binding; INVOLVED IN: response to chitin, regulation of transcription
AT4G40060	yes	yes	ATHB16, ARABIDOPSIS THALIANA HOMEOBOX PROTEIN 16, Encodes a homeodomain leucine zipper class I (HD-Zip I) protein
AT5G08520	yes	yes	myb family transcription factor; FUNCTIONS IN: transcription factor activity, DNA binding; INVOLVED IN: regulation of transcription
AT5G09850	yes	yes	transcription elongation factor-related; FUNCTIONS IN: protein binding, transcription regulator activity, DNA binding; INVOLVED IN: transcription; LOCATED IN: cytosol
AT5G15150	yes	yes	ATHB-3, ARABIDOPSIS THALIANA HOMEOBOX 3,
AT5G15580	yes	yes	LNG1, LONGIFOLIA1, Encodes LONGIFOLIA1 (LNG1). Regulates leaf morphology by promoting cell expansion in the leaf-length direction. The LNG1 homologue LNG2 (At3g02170) has similar function.
AT5G25190	yes	yes	encodes a member of the ERF (ethylene response factor) subfamily B-6 of ERF/AP2 transcription factor family. The protein contains one AP2 domain. There are 12 members in this subfamily including RAP2.11
AT5G28770	yes	yes	AtbZIP63, Arabidopsis thaliana basic leucine zipper 63, bZIP protein BZO2H3 mRNA, partial cds
AT5G44260	yes	yes	zinc finger (CCCH-type) family protein; FUNCTIONS IN: transcription factor activity, nucleic acid binding
AT5G47370	yes	yes	HAT2, homeobox-leucine zipper genes induced by auxin, but not by other phytohormones. Plays opposite roles in the shoot and root tissues in regulating auxin-mediated morphogenesis
AT5G49700	yes	yes	DNA-binding protein-related; INVOLVED IN: biological_process unknown; EXPRESSED IN: shoot apex, embryo, inflorescence meristem;
AT5G53210	yes	yes	SPCH, SPEECHLESS, Encodes a basic helix-loop-helix (bHLH) transcription factor that is necessary and sufficient for the asymmetric divisions that establish the stomatal lineage in Arabidopsis thaliana. Expression of SPCH in young epidermal cells allows these cells to make asymmetric divisions. SPCH is a substrate of a kinase MPK3 and MPK6
AT5G58900	yes	yes	myb family transcription factor; FUNCTIONS IN: transcription factor activity, DNA binding; INVOLVED IN: regulation of transcription
AT5G59780	yes	yes	MYB59, myb domain protein 59, Encodes a putative transcription factor (MYB59)
AT5G60970	yes	yes	TCP5, TEOSINTE BRANCHED1, CYCLOIDEA AND PCF TRANSCRIPTION FACTOR 5, TCP gene involved in heterochronic control of leaf differentiation
AT5G61420	yes	yes	MYB28, myb domain protein 28, HAG1, HIGH ALIPHATIC GLUCOSINOLATE 1, Encodes a nuclear localized member of the MYB transcription factor family. Involved in positive regulation of aliphatic glucosinolate biosynthesis.Expression is induced by touch, wounding and glucose
AT5G61590	yes	yes	encodes a member of the ERF (ethylene response factor) subfamily B-3 of ERF/AP2 transcription factor family. The protein contains one AP2 domain. There are 18 members in this subfamily including ATERF-1, ATERF-2, AND ATERF-5.
AT5G62940	yes	yes	Dof-type zinc finger domain-containing protein; FUNCTIONS IN: transcription factor activity, DNA binding; INVOLVED IN: regulation of transcription
AT5G63160		yes	bt1, BTB and TAZ domain protein 1, BTB and TAZ domain protein. Short-lived nuclear-cytoplasmic protein targeted for degradation by the 26S proteosome pathway. Acts redundantly with BT2 and BT3 during female gametophyte development.
AT5G67190	yes	yes	encodes a member of the DREB subfamily A-5 of ERF/AP2 transcription factor family. The protein contains one AP2 domain. There are 16 members in this subfamily including RAP2.1, RAP2.9 and RAP2.10
AT5G67300	yes	yes	ATMYB44, ARABIDOPSIS THALIANA MYB DOMAIN PROTEIN 44, MYBR1, MYB DOMAIN PROTEIN R1, Member of the R2R3 factor MYB gene family involved in mediating plant responses to a variety of abiotic stimiuli.
At1G14510	yes	yes	PHD finger family protein contains
AT1G50600	yes	yes	Encodes a scarecrow-like protein (SCL5). Member of GRAS gene family
AT3G02140	yes	yes	AFP4, ABI FIVE BINDING PROTEIN 4, Encodes a protein that acts in the nucleus and is an important negative regulator of ABA and salt stress responses, and could play a critical role in controlling root elongation, floral initiation and starch degradation.
AT5G03150	yes	yes	JKD, JACKDAW, JKD is a nuclear-localized putative transcription factor with three zinc finger domains. jkd mutants show a number of root patterning defects including ectopic periclinal divisions in the cortex, increased cell numbers in the cortical and epidermal layers, a disrupted QC marker expression pattern, and disorganized QC and columella cells. jkd mutants also have a reduced number of mer…
AT5G61270	yes	yes	PIF7, PHYTOCHROME-INTERACTING FACTOR7, Basic helix-loop-helix (bHLH) phytochrome interacting factor. Interacts specifically with the far-red light–absorbing Pfr form of phyB through a conserved domain called the active phyB binding motif. Upon light exposure, PIF7 rapidly migrates to intranuclear speckles, where it colocalizes with phyB. Role as negative regulator of phyB-mediated seedling deetio…
AT2G42870	yes	yes	PAR1, PHY RAPIDLY REGULATED 1, Encodes PHYTOCHROME RAPIDLY REGULATED1 (PAR1), an atypical basic helix-loop-helix (bHLP) protein. Closely related to PAR2 (At3g58850). Up regulated after simulated shade perception. Acts in the nucleus to control plant development and as a negative regulator of shade avoidance response. Functions as transcriptional repressor of auxin-responsive genes SAUR15 (AT4G388…
At1G06230	yes	yes	DNA-binding bromodomain-containing protein contains bromodomain
At1G14490	yes	yes	DNA-binding protein-related contains similarity to DNA-binding proteins
AT2G45850	yes	yes	DNA-binding family protein; FUNCTIONS IN: DNA binding; INVOLVED IN: biological_process unknown; LOCATED IN: nucleus; EXPRESSED IN: 21 plant structures
